# Supplementary material for: GWAS identifies regulators of seed and leaf morphology in common bean, revealing OFP5 as a major seed size determinant
Source: Plant J. 2026 May 6;126(3):e70909. doi: 10.1111/tpj.70909 (PMC13147493; doi:10.1111/tpj.70909)
Supplement: Supplementary file 1 — Table S1. Information on common bean accessions used in this study. Table S2. Morphological and colorimetric descriptors of leaves and seeds. Table S3. Clusters and features of network analysis of morphological and colorimetric leaf and seed descriptors. Table S4. Mapping results of genome‐wide association study (GWAS) using single‐nucleotide polymorphisms (SNPs) of genotyping‐by‐sequencing and whole‐genome sequencing or structural variants of leaf color, morphology, and seed color and morphology. Table S5. Genotyping‐by‐sequencing significant associations of ≥ two methods of genome‐wide association study using leaf and seed morphology and colorimetric data. Table S6. Significant structural variants of ≥ two methods of genome‐wide association study using leaf and seed morphology and colorimetric data. Table S7. Whole‐genome sequencing significant associations of ≥ two methods of genome‐wide association study using leaf and seed morphology and colorimetric data. Table S8. Novel candidate genes identified using seed and leaf morphological and colorimetric descriptors with GBS, WGS‐SV, and WGS‐SNP data. Table S9. GWAS results for seed area in the full panel of 434 accessions genotyped by genotyping‐by‐sequencing, analyzed using MLM, CMLM, MLMM, BLINK, and FarmCPU models. [file TPJ-126-0-s002.xlsx]

## Sheet: S1_Acc
Table S1: Information on common bean accessions used in this study. GBS = Genotyping-by-sequencing, WGS = whole-genome sequencing.
Accessions	Sequencing data	Gene pool	Country
Eca_r1	GBS+WGS	MES	Nicaragua
Eca_r2	GBS+WGS	MES	Honduras
ECa001	GBS+WGS	AND	Brazil
ECa002	GBS+WGS	AND	Chile
ECa003	GBS+WGS	AND	Chile
ECa004	GBS+WGS	AND	Chile
ECa005	GBS+WGS	AND	Chile
ECa010	GBS+WGS	AND	Peru
ECa011	GBS+WGS	Admixed	Bolivia
ECa012	GBS+WGS	AND	Colombia
ECa013	GBS+WGS	AND	Mexico
ECa014	GBS+WGS	AND	Mexico
ECa015	GBS+WGS	AND	Peru
ECa016	GBS+WGS	AND	Chile
ECa017	GBS+WGS	AND	Chile
ECa018	GBS+WGS	AND	Chile
ECa019	GBS+WGS	AND	Colombia
ECa020	GBS+WGS	AND	Chile
ECa021	GBS+WGS	AND	Peru
ECa022	GBS+WGS	AND	Peru
ECa023	GBS+WGS	AND	Peru
ECa026	GBS+WGS	AND	Brazil
ECa027	GBS+WGS	AND	Costa Rica
ECa028	GBS+WGS	AND	Colombia
ECa029	GBS+WGS	AND	Mexico
ECa032	GBS+WGS	AND	Mexico
ECa033	GBS+WGS	AND	Mexico
ECa034	GBS+WGS	AND	Brazil
ECa035	GBS+WGS	AND	Brazil
ECa037	GBS+WGS	AND	Peru
ECa038	GBS+WGS	AND	Peru
ECa042	GBS+WGS	AND	Argentina
ECa045	GBS+WGS	AND	Brazil
ECa046	GBS+WGS	Admixed	Argentina
ECa050	GBS+WGS	AND	Colombia
ECa051	GBS+WGS	AND	Peru
ECa052	GBS+WGS	MES	Venenzuela
ECa053	GBS+WGS	MES	Honduras
ECa054	GBS+WGS	MES	Chile
ECa055	GBS+WGS	MES	Ecuador
ECa056	GBS+WGS	MES	Ecuador
ECa057	GBS+WGS	MES	Mexico
ECa058	GBS+WGS	MES	Mexico
ECa059	GBS+WGS	MES	Mexico
ECa060	GBS+WGS	MES	Mexico
ECa062	GBS+WGS	MES	Mexico
ECa063	GBS+WGS	MES	Mexico
ECa064	GBS+WGS	MES	Mexico
ECa065	GBS+WGS	MES	Mexico
ECa066	GBS+WGS	MES	Chile
ECa067	GBS+WGS	MES	Costa Rica
ECa068	GBS+WGS	MES	Peru
ECa069	GBS+WGS	MES	Chile
ECa070	GBS+WGS	MES	Chile
ECa071	GBS+WGS	MES	El Salvador
ECa072	GBS+WGS	MES	Peru
ECa073	GBS+WGS	MES	Brazil
ECa075	GBS+WGS	MES	Costa Rica
ECa078	GBS+WGS	MES	Costa Rica
ECa079	GBS+WGS	MES	Costa Rica
ECa080	GBS+WGS	MES	Costa Rica
ECa082	GBS+WGS	MES	Honduras
ECa083	GBS+WGS	MES	Honduras
ECa084	GBS+WGS	MES	Guatemala
ECa085	GBS+WGS	MES	El Salvador
ECa086	GBS+WGS	MES	Mexico
ECa087	GBS+WGS	MES	Mexico
ECa088	GBS+WGS	MES	Mexico
ECa089	GBS+WGS	MES	Mexico
ECa091	GBS+WGS	MES	Colombia
ECa092	GBS+WGS	MES	Colombia
ECa094	GBS+WGS	MES	Venenzuela
ECa095	GBS+WGS	MES	Mexico
ECa096	GBS+WGS	MES	Costa Rica
ECa100	GBS+WGS	MES	Brazil
ECa102	GBS+WGS	MES	Argentina
ECa103	GBS+WGS	MES	Colombia
ECa110	GBS	MES	-
ECa111	GBS	MES	-
ECa112	GBS	MES	-
ECa113	GBS	AND	-
ECa114	GBS	AND	-
ECa115	GBS	AND	-
ECa116	GBS	AND	-
ECa117	GBS	AND	-
ECa119	GBS	AND	-
ECa120	GBS	AND	-
ECa125	GBS	MES	-
ECa130	GBS	MES	-
ECa131	GBS	Admixed	-
ECa132	GBS	AND	-
ECa133	GBS	AND	-
ECa134	GBS	AND	-
ECa135	GBS	MES	-
ECa136	GBS	AND	-
ECa137	GBS	MES	-
ECa138	GBS	AND	-
ECa139	GBS	AND	-
ECa141	GBS	MES	-
ECa142	GBS	AND	-
ECa143	GBS	MES	-
ECa144	GBS	MES	-
ECa145	GBS	AND	-
ECa146	GBS	MES	-
ECa149	GBS	AND	-
ECa150	GBS	AND	-
ECa152	GBS	AND	-
ECa153	GBS	MES	-
ECa155	GBS	Admixed	-
ECa156	GBS	MES	-
ECa157	GBS	MES	-
ECa159	GBS	Admixed	-
ECa160	GBS	AND	-
ECa161	GBS	MES	-
ECa162	GBS	MES	-
ECa163	GBS	AND	-
ECa164	GBS	AND	-
ECa165	GBS	AND	-
ECa166	GBS	AND	-
ECa168	GBS	AND	-
ECa169	GBS	AND	-
ECa170	GBS	AND	-
ECa171	GBS	AND	-
ECa172	GBS	AND	-
ECa173	GBS	AND	-
ECa174	GBS	MES	-
ECa175	GBS	MES	-
ECa176	GBS	AND	-
ECa177	GBS	AND	-
ECa178	GBS	MES	-
ECa179	GBS	MES	-
ECa180	GBS	AND	-
ECa181	GBS	MES	-
ECa182	GBS	MES	-
ECa183	GBS	Admixed	-
ECa184	GBS	MES	-
ECa185	GBS	MES	-
ECa186	GBS	AND	-
ECa187	GBS	AND	-
ECa188	GBS	MES	-
ECa189	GBS	AND	-
ECa190	GBS	AND	-
ECa191	GBS	AND	-
ECa192	GBS	AND	-
ECa193	GBS	AND	-
ECa194	GBS	AND	-
ECa195	GBS	AND	-
ECa197	GBS	AND	-
ECa198	GBS	MES	-
ECa199	GBS	Admixed	-
ECa200	GBS	MES	-
ECa202	GBS	AND	-
ECa203	GBS	MES	-
ECa204	GBS	AND	-
ECa205	GBS	AND	-
ECa206	GBS	AND	-
ECa207	GBS	AND	-
ECa208	GBS	AND	-
ECa209	GBS	AND	-
ECa210	GBS	AND	-
ECa211	GBS	AND	-
ECa212	GBS	AND	-
ECa213	GBS	AND	-
ECa214	GBS	AND	-
ECa215	GBS	AND	-
ECa216	GBS	AND	-
ECa217	GBS	MES	-
ECa219	GBS	Admixed	-
ECa220	GBS	AND	-
ECa221	GBS	AND	-
ECa222	GBS	AND	-
ECa223	GBS	MES	-
ECa224	GBS	MES	-
ECa225	GBS	MES	-
ECa226	GBS	AND	-
ECa227	GBS	AND	-
ECa228	GBS	MES	-
ECa229	GBS	MES	-
ECa230	GBS	AND	-
ECa231	GBS	AND	-
ECa232	GBS	MES	-
ECa233	GBS	MES	-
ECa234	GBS	AND	-
ECa235	GBS	AND	-
ECa236	GBS	AND	-
ECa237	GBS	MES	-
ECa238	GBS	AND	-
ECa239	GBS	AND	-
ECa240	GBS	MES	-
ECa241	GBS	MES	-
ECa243	GBS	AND	-
ECa244	GBS	MES	-
ECa245	GBS	MES	-
ECa246	GBS	MES	-
ECa247	GBS	MES	-
ECa248	GBS	MES	-
ECa249	GBS	MES	-
ECa250	GBS	MES	-
ECa251	GBS	MES	-
ECa252	GBS	MES	-
ECa253	GBS	MES	-
ECa254	GBS	MES	-
ECa255	GBS	MES	-
ECa273	GBS	AND	-
ECe001	GBS	Admixed	Germany
ECe002	GBS	AND	Germany
ECe003	GBS	AND	Germany
ECe004	GBS	AND	Germany
ECe006	GBS	MES	Spain
ECe009	GBS	AND	Czech Republic
ECe010	GBS	AND	Georgia
ECe011	GBS	AND	Georgia
ECe013	GBS	AND	Slovakia
ECe014	GBS	AND	Portugal
ECe016	GBS+WGS	AND	Spain
ECe017	GBS+WGS	AND	Italy
ECe018	GBS+WGS	AND	Italy
ECe019	GBS+WGS	AND	Italy
ECe020	GBS+WGS	AND	Italy
ECe022	GBS+WGS	AND	Albania
ECe023	GBS+WGS	AND	Bulgaria
ECe024	GBS+WGS	AND	Bulgaria
ECe025	GBS+WGS	AND	Romania
ECe026	GBS+WGS	AND	Slovenia
ECe027	GBS+WGS	AND	Slovenia
ECe028	GBS+WGS	AND	Yugoslavia
ECe031	GBS+WGS	Admixed	The Netherlands
ECe032	GBS+WGS	Admixed	Sweden
ECe033	GBS+WGS	Admixed	Sweden
ECe034	GBS+WGS	AND	Slovakia
ECe035	GBS+WGS	Admixed	Spain
ECe036	GBS+WGS	AND	Italy
ECe037	GBS+WGS	MES	Albania
ECe038	GBS+WGS	Admixed	Bulgaria
ECe039	GBS+WGS	Admixed	Romania
ECe040	GBS+WGS	AND	Romania
ECe046	GBS+WGS	AND	France
ECe048	GBS+WGS	AND	France
ECe054	GBS+WGS	AND	Greece
ECe055	GBS+WGS	AND	Italy
ECe071	GBS+WGS	MES	Austria
ECe072	GBS+WGS	MES	Austria
ECe074	GBS+WGS	MES	Czech Republic
ECe075	GBS+WGS	MES	Czech Republic
ECe077	GBS+WGS	MES	Czech Republic
ECe078	GBS+WGS	MES	Czech Republic
ECe080	GBS+WGS	MES	Slovakia
ECe081	GBS+WGS	MES	Portugal
ECe082	GBS+WGS	MES	Italy
ECe083	GBS+WGS	MES	Italy
ECe085	GBS+WGS	MES	Albania
ECe086	GBS+WGS	MES	Albania
ECe088	GBS+WGS	MES	Albania
ECe089	GBS+WGS	MES	Albania
ECe091	GBS+WGS	MES	Greece
ECe092	GBS+WGS	MES	Greece
ECe093	GBS+WGS	MES	Hungary
ECe094	GBS+WGS	MES	Hungary
ECe095	GBS+WGS	MES	Yugoslavia
ECe100	GBS+WGS	MES	Germany
ECe102	GBS+WGS	MES	Germany
ECe103	GBS+WGS	MES	Germany
ECe104	GBS+WGS	Admixed	Georgia
ECe105	GBS+WGS	MES	Poland
ECe106	GBS+WGS	Admixed	Slovakia
ECe107	GBS+WGS	Admixed	Ukraine
ECe108	GBS+WGS	MES	Spain
ECe109	GBS+WGS	AND	Spain
ECe111	GBS+WGS	Admixed	Romania
ECe112	GBS+WGS	Admixed	Austria
ECe122	GBS+WGS	MES	Germany
ECe132	GBS+WGS	AND	Austria
ECe133	GBS+WGS	AND	Austria
ECe136	GBS+WGS	AND	Italy
ECe139	GBS+WGS	Admixed	Germany
ECe140	GBS+WGS	AND	Germany
ECe143	GBS+WGS	AND	Italy
ECe144	GBS+WGS	Admixed	The Netherlands
ECe146	GBS+WGS	AND	Portugal
ECe147	GBS+WGS	AND	Romania
ECe151	GBS+WGS	AND	Spain
ECe153	GBS+WGS	AND	Hungary
ECe154	GBS+WGS	AND	Hungary
ECe156	GBS+WGS	AND	Germany
ECe157	GBS+WGS	MES	Albania
ECe158	GBS+WGS	AND	Croatia
ECe159	GBS+WGS	AND	Croatia
ECe162	GBS+WGS	AND	Bulgaria
ECe163	GBS+WGS	AND	Bulgaria
ECe166	GBS+WGS	MES	Bulgaria
ECe168	GBS+WGS	AND	Austria
ECe169	GBS+WGS	MES	Czechoslovakia
ECe170	GBS+WGS	AND	Germany
ECe171	GBS+WGS	AND	Georgia
ECe172	GBS+WGS	AND	Greece
ECe173	GBS+WGS	AND	Portugal
ECe177	GBS+WGS	Admixed	-
ECe178	GBS+WGS	AND	-
ECe180	GBS+WGS	AND	-
ECe181	GBS+WGS	MES	-
ECe182	GBS+WGS	MES	-
ECe200	GBS+WGS	AND	-
ECe201	GBS+WGS	AND	-
ECe202	GBS	AND	-
ECe203	GBS	AND	-
ECe204	GBS	Admixed	-
ECe205	GBS	AND	-
ECe206	GBS	Admixed	-
ECe207	GBS	AND	-
ECe208	GBS	AND	-
ECe209	GBS	AND	-
ECe210	GBS	Admixed	-
ECe211	GBS	AND	-
ECe212	GBS	AND	-
ECe213	GBS	AND	-
ECe214	GBS	AND	-
ECe215	GBS	AND	-
ECe216	GBS	AND	-
ECe217	GBS	AND	-
ECe218	GBS	MES	-
ECe219	GBS	AND	-
ECe220	GBS	AND	-
ECe221	GBS	Admixed	-
ECe222	GBS	AND	-
ECe223	GBS	AND	-
ECe224	GBS	AND	-
ECe225	GBS	AND	-
ECe226	GBS	AND	-
ECe227	GBS	AND	-
ECe228	GBS	AND	-
ECe230	GBS	AND	-
ECe231	GBS	MES	-
ECe232	GBS	AND	-
ECe233	GBS	AND	-
ECe234	GBS	AND	-
ECe235	GBS	Admixed	-
ECe236	GBS	Admixed	-
ECe237	GBS	AND	-
ECe238	GBS	AND	-
ECe239	GBS	Admixed	-
ECe240	GBS	AND	-
ECe241	GBS	AND	-
ECe242	GBS	AND	-
ECe243	GBS	AND	-
ECe244	GBS	AND	-
ECe245	GBS	AND	-
ECe246	GBS	AND	-
ECe247	GBS	MES	-
ECe248	GBS	MES	-
ECe249	GBS	AND	-
ECe250	GBS	MES	-
ECe251	GBS	MES	-
ECe252	GBS	Admixed	-
ECe253	GBS	AND	-
ECe254	GBS	MES	-
ECe255	GBS	MES	-
ECe256	GBS	MES	-
ECe258	GBS	Admixed	-
ECe259	GBS	AND	-
ECe260	GBS	MES	-
ECe261	GBS	AND	-
ECe263	GBS	MES	-
ECe264	GBS	MES	-
ECe265	GBS	MES	-
ECe266	GBS	AND	-
ECe267	GBS	AND	-
ECe268	GBS	MES	-
ECe269	GBS	AND	-
ECe270	GBS	MES	-
ECe271	GBS	Admixed	-
ECe272	GBS	MES	-
ECe273	GBS	MES	-
ECe274	GBS	MES	-
ECe275	GBS	Admixed	-
ECe276	GBS	Admixed	-
ECe277	GBS	AND	-
ECe278	GBS	Admixed	-
ECe279	GBS	Admixed	-
ECe280	GBS	Admixed	-
ECe281	GBS	AND	-
ECe282	GBS	AND	-
ECe283	GBS	MES	-
ECe285	GBS	MES	-
ECe286	GBS	MES	-
ECe287	GBS	AND	-
ECe288	GBS	AND	-
ECe289	GBS	AND	-
ECe290	GBS	AND	-
ECe291	GBS	Admixed	-
ECe292	GBS	MES	-
ECe293	GBS	MES	-
ECe294	GBS	MES	-
ECe295	GBS	MES	-
ECe296	GBS	AND	-
ECe297	GBS	AND	-
ECe298	GBS	AND	-
ECe299	GBS	Admixed	-
ECe300	GBS	AND	-
ECe301	GBS	AND	-
ECe302	GBS	AND	-
ECe303	GBS	AND	-
ECe304	GBS	AND	-
ECe305	GBS	Admixed	-
ECe306	GBS	AND	-
ECe307	GBS	AND	-
ECe308	GBS	AND	-
ECe309	GBS	AND	-
ECe310	GBS	AND	-
ECe311	GBS	AND	-
ECe312	GBS	MES	-
ECe313	GBS	AND	-
ECe314	GBS	MES	-
ECe315	GBS	AND	-
ECe316	GBS	MES	-
ECe317	GBS	AND	-
ECe318	GBS	MES	-
ECe320	GBS	AND	-
ECe321	GBS	AND	-
ECe323	GBS	AND	-
ECe325	GBS	MES	-
ECe326	GBS	AND	-
ECe327	GBS	MES	-
ECe328	GBS	AND	-
ECe329	GBS	AND	-
ECe330	GBS	AND	-
ECe331	GBS	AND	-
ECe332	GBS	AND	-
ECe333	GBS	Admixed	-
ECe334	GBS	MES	-
ECe335	GBS	MES	-
ECe336	GBS	AND	-
ECe337	GBS	MES	-
ECe338	GBS	AND	-
ECe339	GBS	MES	-
ECa006	WGS	AND	Bolivia
ECa008	WGS	AND	Ecuador
ECa009	WGS	AND	Ecuador
ECa024	WGS	AND	Peru
ECa025	WGS	AND	Peru
ECa031	WGS	AND	Peru
ECa036	WGS	AND	Peru
ECa040	WGS	AND	Argentina
ECa041	WGS	AND	Argentina
ECa043	WGS	AND	Argentina
ECa044	WGS	AND	Argentina
ECa048	WGS	AND	Peru
ECa061	WGS	MES	Mexico
ECa074	WGS	NA	El Salvador
ECa076	WGS	MES	Mexico
ECa077	WGS	MES	Mexico
ECa090	WGS	MES	Mexico
ECa098	WGS	MES	Mexico
ECa099	WGS	MES	Mexico
ECa101	WGS	MES	Argentina
ECa104	WGS	MES	Mexico
ECa105	WGS	MES	Mexico
ECa106	WGS	MES	Mexico
ECe076	WGS	MES	Czech Republic
ECe145	WGS	AND	Poland
ECe160	WGS	AND	Croatia
ECe161	WGS	AND	Croatia
ECe174	WGS	MES	Slovakia
ECe175	WGS	AND	Sweden
ECe176	WGS	MES	Turkey
ECe179	WGS	AND	Italy

## Sheet: S2_Traits
Table S2: Morphological and colorimetric descriptors of leaves and seeds. AND = Andean; MES = Mesonamerican gene pool. Measurements were taken from the whole panel containing 434 accessions or from a subset panel of 200 accessions.
		Color	Color	Color	Color	Color	Color	Color	Color	Color	Color	Color	Color	Color	Color	Color	Color	Color	Color	Color	Color	Color	Color	Color	Color	Color	Color	Color	Color	Color	Color	Color	Color	Color	Color	Color	Color	Color	Color	Color	Color	Color	Color	Color	Color	Color	Color	Color	Color
		Leaf_200	Leaf_200	Leaf_200	Leaf_200	Leaf_200	Leaf_200	Leaf_200	Leaf_200	Leaf_200	Leaf_200	Leaf_200	Leaf_200	Leaf_200	Leaf_200	Leaf_200	Leaf_200	Leaf_200	Leaf_200	Leaf_200	Leaf_200	Leaf_200	Leaf_200	Leaf_200	Leaf_200	Leaf_200	Leaf_200	Leaf_200	Leaf_200	Seed_200	Seed_200	Seed_200	Seed_200	Seed_200	Seed_200	Seed_434	Seed_434	Seed_434	Seed_434	Seed_434	Seed_434	Seed_434	Seed_434	Seed_434	Seed_434	Seed_434	Seed_434	Seed_434	Seed_434
Accession	Gene pool	Leaf_200_Violet	Leaf_200_Blue	Leaf_200_Green	Leaf_200_Yellow	Leaf_200_Orange	Leaf_200_Red	Seed_200_Violet	Seed_200_Blue	Seed_200_Green	Seed_200_Yellow	Seed_200_Orange	Seed_200_Red	Leaf_200_spectra_Integral	Leaf_200_520/580	Leaf_200_Chlorophyll	Leaf_200_Infrared	Leaf_200_R	Leaf_200_G	Leaf_200_B	Leaf_200_H	Leaf_200_S	Leaf_200_B.V.	Leaf_200_X	Leaf_200_Y	Leaf_200_Z	Leaf_200_l	Leaf_200_a	Leaf_200_b	Seed_200_X	Seed_200_Y	Seed_200_Z	Seed_200_l	Seed_200_a	Seed_200_b	Seed_434_violet	Seed_434_blue	Seed_434_Green	Seed_434_Yellow	Seed_434_Orange	Seed_434_Red	Seed_434_Gray_Value_Minimum	Seed_434_Gray_Value_Maximum	Seed_434_Gray_Value_Mean	Seed_434_Gray_Value_Median	Seed_434_Integrated_Density	Seed_434_l	Seed_434_a	Seed_434_b
Eca_r1	AND	4.07398	4.12638	10.3894	9.62007	6.78681	20.6657	2.04267	2.026	1.98043	1.98967	2.04433	3.68591	388331	14087.1	776.587	11675.6	72.6667	94.4444	50.3333	89.8889	46.5556	37	7.72975	9.81186	3.52983	37.414	-15.0105	22.3565	1.997	2.011	1.695	15.087	1.311	-0.498	NA	NA	NA	NA	NA	NA	NA	NA	NA	NA	NA	NA	NA	NA
Eca_r2	AND	4.29478	4.61191	13.8567	13.7497	10.1825	25.6369	41.507	49.023	54.1494	57.8783	59.261	64.0068	495777	18985.3	1010.88	13920.4	84.8889	105.333	50	86.1111	50.4444	41.4444	10.791	13.4464	3.93968	41.6498	-15.1227	27.4846	54.721	56.187	38.379	79.656	1.391	10.099	NA	NA	NA	NA	NA	NA	NA	NA	NA	NA	NA	NA	NA	NA
ECa001	MES	4.14737	4.16916	10.1439	9.40696	6.62681	19.7277	7.502	8.4877	9.22829	12.1017	21.3402	45.7795	376612	13733.2	736.36	11149.5	71.4444	93.1111	51.3333	91.8889	44.4444	36.4444	7.56263	9.58078	3.57136	36.8432	-14.5938	21.0296	16.983	13.164	6.767	42.8155	26.1995	15.513	0.0720391	0.081863	0.0967756	0.168611	0.243728	0.243509	7	229	66.9718	60	1.03274e+08	43.5076	22.011	17.9731
ECa002	MES	4.07573	3.94822	10.6931	9.90244	6.776	22.6454	0.957	2.3304	9.68357	18.313	23.956	36.9434	410888	14669.2	777.976	12993.9	71.6667	95	48.1111	90.3333	49.5556	37.3333	7.86143	10.0868	3.43442	37.4645	-15.893	23.665	18.068	15.148	1.628	45.781	19.628	52.611	0.0345235	0.0408983	0.124122	0.270127	0.306763	0.294057	9.81818	219.182	92.17	84.4545	1.28032e+08	51.3678	18.231	50.0567
ECa003	MES	4.42163	4.42169	8.71333	8.04848	5.97881	17.787	7.32	7.7503	5.62271	4.45483	5.789	21.3295	342836	11501.7	743.411	9819.86	67.7778	85.6667	54.4444	94.7778	36.5556	33.5556	6.71496	8.25474	3.74989	34.2025	-12.0458	15.8875	6.1245	5.608	6.268	28.2735	8.14	-8.191	0.0639747	0.0723949	0.0787134	0.0976469	0.116561	0.11508	0.0909091	216.636	48.81	34.7273	8.36328e+07	35.4498	7.43758	6.13294
ECa004	MES	NA	NA	NA	NA	NA	NA	10.44	14.36	19.5971	24.44	27.335	37.2123	NA	NA	NA	NA	NA	NA	NA	NA	NA	NA	NA	NA	NA	NA	NA	NA	23.43	22.615	10.84	54.67	7.39	20.175	0.107949	0.13715	0.189694	0.253309	0.263856	0.250093	14.1429	216.857	96.8157	89.5714	154748088	53.5541	5.90094	18.7826
ECa005	MES	3.51626	3.5891	11.7629	11.0746	7.45611	22.9377	27.965	38.3724	49.4253	53.1373	54.0547	58.3535	422451	16301	741.65	13162.8	75.6667	100.5	42.8333	87.1667	56.6667	39.3333	8.53957	11.1152	3.12209	39.4813	-17.334	28.7285	48.75	51.158	28.92	76.743	-1.555	18.979	0.297887	0.41431	0.537525	0.627135	0.60028	0.571854	25.8571	249	184.214	181.714	3.1214e+08	80.1754	0.000376135	17.6973
ECa010	MES	4.59884	4.85344	12.0313	11.5132	8.28952	22.361	1.41433	1.4834	1.06371	1.41733	4.87867	30.2685	437551	16304.7	873.269	12370.2	80.3333	101.444	54.1111	87.8889	46.5556	39.7778	9.17141	11.4953	4.12174	40.29	-14.8994	23.7886	4.589	2.568	1.206	17.829	33.997	10.514	0.0395975	0.0401595	0.0352303	0.0632101	0.126021	0.162096	2.3	202.2	40.037	28.1	7.50828e+07	28.8656	25.6965	9.83771
ECa011	Admixed	2.8449	2.75643	7.02526	6.20361	4.15122	17.6005	2.60567	3.3292	3.85471	4.96167	6.70767	15.0531	295656	9543.59	578.39	10261.1	56.1667	77.6667	40.1667	94.5	48.6667	30.3333	5.02703	6.51603	2.38801	30.4339	-14.5056	19.2807	5.636	4.875	2.555	25.553	11.924	9.874	0.0955353	0.115089	0.135913	0.178976	0.201102	0.203073	3.57143	219.714	58.3571	46.5714	7.10564e+07	45.5138	8.87905	11.7565
ECa012	MES	3.71541	3.79129	10.5243	10.0156	6.97204	21.3279	2.49567	2.7606	2.72629	3.517	6.765	25.553	394025	14458.3	751.171	12107.2	73.6667	95.2222	47.1111	87.7778	50.2222	37.2222	7.87808	10.0248	3.26549	37.6966	-15.2498	24.4895	5.869	4.205	2.22	23.921	23.091	9.289	0.0432398	0.0431666	0.0490425	0.100384	0.160871	0.185929	3.85714	206.857	49.6986	42.5714	1.04226e+08	34.019	25.0186	16.6119
ECa013	MES	3.94822	3.85362	11.5786	10.8751	7.44511	23.5958	5.20683	13.9639	20.1544	24.9163	29.2265	40.8465	431404	15993.3	788.007	13551.9	76.1111	99.8889	46.5556	87	53.3333	39.2222	8.50922	10.9668	3.3621	39.4556	-16.7419	26.8853	24.327	23.425	9.2845	55.311	7.8635	26.805	0.102854	0.121874	0.199514	0.308217	0.338092	0.329056	9.71429	227.571	107.344	101.714	1.49534e+08	57.1794	11.5626	28.3564
ECa014	MES	4.05376	3.99882	10.7076	9.90159	6.71085	22.1374	3.89333	10.6928	15.9184	20.0247	23.208	32.5495	405585	14689.3	759.88	12713.1	72.1111	96	49.1111	90.7778	48.8889	37.7778	7.83663	10.0841	3.46315	37.9067	-16.1432	23.5845	19.314	18.618	7.078	50.161	7.052	25.984	0.0845778	0.104706	0.169735	0.279519	0.297489	0.272307	10.2857	226.143	101.543	92.8571	1.61822e+08	53.6185	11.3771	27.0457
ECa015	MES	3.94667	3.92927	10.7403	10.0164	6.74089	19.2033	10.645	17.468	22.8714	28.515	33.805	46.5968	375323	14795.2	642.133	11075.5	72	96.3333	48.6667	90.6667	49.3333	37.6667	7.83915	10.1292	3.39935	38.0521	-16.4603	24.1663	28.395	26.85	12.645	58.8	10.08	21.97	0.126202	0.159552	0.225804	0.306657	0.318805	0.306617	20	236.286	140.396	135	1.95674e+08	51.3292	5.53567	16.8949
ECa016	MES	3.69202	3.71856	10.214	9.66519	6.64878	19.3595	7.325	21.41	35.0479	41.2983	43.6433	50.5709	369225	14052.8	670.529	11051.7	71.7778	94	46.5556	88.6667	50.4444	36.8889	7.5862	9.70115	3.20699	37.1007	-15.4969	24.1104	37.11	38.335	13.945	68.13	0.375	34.65	0.187608	0.276076	0.444663	0.552349	0.542263	0.518065	23.6364	242.909	169.855	165.636	273421081	75.3761	0.864948	29.3564
ECa017	MES	3.72883	3.8068	11.6856	11.0234	7.48939	23.2226	16.5533	18.473	21.41	25.7083	30.965	45.2355	426912	16162	788.093	13248.6	76.5	100.5	46	86.1667	54.1667	39.5	8.56995	11.0716	3.30644	39.6712	-16.9663	27.5819	26.695	24.84	14.75	56.91	11.56	13.085	0.143755	0.176258	0.238914	0.343335	0.399887	0.385672	11	231.333	121.007	119.667	172913619	61.1276	12.8171	21.5655
ECa018	MES	4.0279	3.97933	8.40441	7.59511	5.50259	18.6191	14.8547	20.0716	25.6116	29.425	31.5257	38.9443	339769	11150.4	726.702	10446.8	65.1111	84.5556	51.6667	96.1111	38.8889	33.2222	6.31803	7.88929	3.40104	33.6127	-12.8839	16.6953	27.839	27.895	15.17	59.685	3.768	16.955	0.177666	0.237128	0.30802	0.394654	0.387801	0.358848	15.3636	229.909	130.287	125.091	2.03664e+08	65.1488	3.68645	17.2973
ECa019	MES	4.65851	4.78647	13.6107	13.1109	9.25648	24.4237	3.33533	7.0484	7.11286	9.01867	18.338	41.3603	479667	18661.6	928.709	13509.7	84.2222	107.556	51.6667	86.2222	51.8889	42.3333	10.2563	13.0103	4.11807	42.4707	-16.4225	27.7802	14.099	10.537	4.885	38.678	27.403	16.544	0.0386091	0.0383366	0.0583041	0.129068	0.183316	0.190074	7.85714	206.714	60.9614	51.4286	1.32177e+08	37.2381	22.6083	26.7237
ECa020	MES	3.63376	3.62096	10.2785	9.635	6.61452	20.9028	17.8238	20.1225	23.1332	26.8758	30.9615	41.1867	384190	14119.1	727.611	11897.5	71.5556	94.2222	45.5556	89	51.1111	36.6667	7.5759	9.72455	3.14289	37.1192	-15.6697	24.5411	27.039	25.919	16.0245	57.6795	8.54	11.5455	0.154447	0.191598	0.242294	0.336665	0.389694	0.381796	12.2857	231	99.2229	93.2857	1.48473e+08	61.0424	12.2468	18.3911
ECa021	MES	4.29963	4.43193	12.2685	11.7837	8.24926	22.951	4.71167	5.1242	4.58514	5.49233	8.55133	23.5223	441893	16868.2	830.26	12930.1	80.2222	102.889	51.1111	86.7778	50.1111	40.4444	9.23602	11.7259	3.79939	40.6544	-15.9277	26.0568	7.41	5.967	4.11	28.745	17.447	4.476	0.151154	0.206367	0.232211	0.293152	0.323446	0.31341	3.71429	209.143	59.7386	52.1429	128930097	53.5764	12.071	12.571
ECa022	MES	3.6784	3.78153	9.70489	9.03859	6.22485	20.5025	5.21233	5.7944	4.98657	5.975	9.594	24.6401	373663	13249.2	716.216	11718	69.1111	91.1111	46.8889	90	49.2222	35.6667	7.1851	9.1693	3.23992	35.9967	-15.1724	22.5806	8.087	6.5	4.604	29.454	19.516	3.494	0.0266307	0.0245054	0.0183423	0.0348294	0.0817799	0.133421	1.3	204.1	28.2	15.4	4.03544e+07	21.6004	25.7764	7.37613
ECa023	MES	3.87929	3.89027	10.6921	10.0338	6.986	23.4394	3.09033	3.6234	3.751	5.182	9.57133	28.8476	418780	14632.1	845.637	13244.1	73.5	95.1667	47.3333	87.3333	50.5	37.3333	7.96181	10.1398	3.36064	37.6967	-15.3573	24.4397	7.915	5.799	2.86	28.731	23.921	12.928	0.0365699	0.0360346	0.0390262	0.0888457	0.142452	0.148068	2.42857	196	43.0643	31.4286	9.01801e+07	31.9688	24.6555	16.5908
ECa026	MES	4.26649	4.2434	8.68571	7.90122	5.74559	18.8278	5.40467	13.152	19.0819	24.1943	28.4387	39.8411	349062	11526.8	722.92	10626.6	66.7778	86.1111	53.4444	95.8889	38.1111	33.7778	6.57425	8.1765	3.61291	34.2304	-12.7573	16.4111	23.602	22.522	8.906	54.501	8.571	26.554	0.0934721	0.112923	0.188451	0.311176	0.339235	0.325477	8.85714	225.714	110.147	103.429	168345889	56.9109	12.7605	29.6743
ECa027	MES	4.55456	4.59518	9.21833	8.57837	6.37985	20.6762	4.769	5.7774	6.70871	8.32433	14.4367	33.6832	380927	12211.6	853.384	11409.8	70	87.5556	55.5556	94.8889	36.1111	34.3333	7.14806	8.76592	3.89245	34.9977	-11.9549	16.2141	11.66	9.22	4.537	36.359	21.245	14.315	0.0667704	0.0805721	0.11826	0.203435	0.259079	0.257639	7.09091	218.091	62.0473	51.7273	1.234e+08	45.279	20.3987	28.8542
ECa028	MES	3.78657	3.69651	8.51322	7.67367	5.36863	21.3561	4.712	5.0558	4.554	5.453	9.00433	27.8955	364795	11431.7	760.809	12208.4	64.7778	85.3333	49.1111	94.4444	42.3333	33.5556	6.29892	7.9713	3.18346	33.8243	-13.7358	18.4606	7.877	6.138	4.069	29.187	20.394	5.582	0.0623093	0.0695639	0.0706032	0.109748	0.151142	0.149378	2.36364	221.182	43.7455	31.5455	8.62145e+07	36.1747	16.9562	9.30739
ECa029	MES	3.83484	3.88302	10.7568	10.2879	7.17244	21.5112	4.079	10.0894	15.1977	19.6833	23.3483	34.1058	400975	14787	751.98	12215.3	74.7778	96.4444	47.6667	87.1111	50.2222	38	8.07758	10.2637	3.35082	38.1695	-15.292	24.7596	19.289	18.224	6.821	49.679	9.073	26.48	0.10175	0.12325	0.203653	0.316815	0.346876	0.332168	13.1429	222.286	109.774	105	1.78683e+08	57.9557	11.3484	28.684
ECa032	MES	3.64825	3.57658	9.64698	8.89004	6.07	20.1712	4.123	10.521	15.7559	20.5077	24.3603	35.8347	367471	13196.8	701.204	11545.9	67.7778	90.4444	45.8889	91.5556	48.8889	35.4444	7.05958	9.07609	3.10087	35.5934	-15.3838	22.4393	20.11	18.956	7.059	50.543	9.319	26.785	0.102553	0.127542	0.205025	0.330925	0.345431	0.324365	10.1429	228	108.353	99.7143	1.58351e+08	58.2923	11.0378	28.3752
ECa033	MES	3.6026	3.56098	10.9677	10.4235	7.11348	22.172	3.43133	7.4698	12.119	16.5883	20.2467	30.6748	406474	15201.7	746.864	12677.6	74.4444	97.4444	43.7778	86	55.1111	38.2222	8.10251	10.428	3.11338	38.4793	-16.3862	27.1454	16.477	15.158	5.169	45.776	10.998	27.526	0.0924203	0.110465	0.185379	0.296155	0.329265	0.319579	10.7143	231.857	101.45	94.1429	1.53561e+08	56.1882	12.3572	28.8859
ECa034	MES	4.17519	4.07987	9.49351	8.655	6.02789	21.6533	16.2767	18.1138	24.4327	30.9567	35.789	47.3121	386176	12816.6	777.451	12381.3	68.7778	90.2222	50.8889	93.3333	43.8889	35.5556	7.03715	8.91948	3.50783	35.7633	-14.4865	19.8481	30.416	28.736	14.541	60.35	10.618	20.325	0.123097	0.143552	0.212007	0.327827	0.379049	0.371551	12.4286	226.143	114.311	109.143	2.13549e+08	59.4169	13.9684	25.1929
ECa035	MES	3.64284	3.60171	8.7966	8.05263	5.56993	19.9261	17.482	19.5346	25.5081	31.3843	35.623	45.7293	353404	11947.5	689.904	11481.8	66	86.8889	47.2222	92.4444	45.4444	34.2222	6.50107	8.27524	3.10293	34.4368	-14.3392	20.1651	30.646	29.349	15.643	60.901	9.046	18.274	0.131694	0.159301	0.227241	0.34192	0.393214	0.377963	12.0909	228.273	114.809	110.364	2.00701e+08	60.579	13.2628	24.1467
ECa037	MES	4.03581	3.96338	12.3501	11.6124	7.766	23.4929	21.4693	29.3524	36.416	42.2977	44.9923	52.1345	440995	17148.4	766.88	13517.3	77.4444	103.222	46.4444	87.7778	55	40.3333	8.97891	11.6732	3.46914	40.5127	-17.7065	28.2018	39.604	39.725	22.032	69.237	4.128	18.266	0.324575	0.470417	0.543015	0.610322	0.60726	0.610215	26.1429	244.286	177.826	176.571	267209884	80.1687	1.62143	11.7142
ECa038	MES	4.2479	4.17696	11.6037	10.9639	7.58285	21.7514	25.9367	33.8186	39.6917	44.2837	46.1277	52.0543	417260	15951.4	750.767	12391.7	76.5556	99.6667	49.3333	88.3333	50.2222	39	8.61223	11.0144	3.62962	39.4222	-16.1691	25.2809	41.532	42.221	25.711	70.94	2.505	14.505	0.342551	0.497689	0.572495	0.618081	0.627723	0.620993	29.1818	246.455	185.309	182.091	3.17427e+08	81.4526	0.896725	10.7836
ECa042	MES	3.25111	3.1618	7.69373	6.91107	4.74474	19.9082	4.16633	14.0278	21.2961	26.1603	30.115	41.154	333225	10412.2	695.144	11445.7	61	81.4444	44.1111	93.2222	45.8889	32	5.63937	7.19532	2.73461	32.1301	-13.926	19.0966	25.097	24.512	9	56.556	6.355	29.621	0.0881623	0.107787	0.184441	0.293639	0.330856	0.325422	9.71429	223	105.611	102.143	1.93457e+08	56.0826	12.6727	29.9087
ECa045	MES	4.37911	4.49511	13.7523	13.5935	9.56456	22.9171	7.95767	15.0434	21.3944	27.7687	32.896	45.6314	465009	19098.8	820.382	12788.1	86	108.556	49.6667	83.3333	54.2222	42.5556	10.4684	13.2739	3.8967	42.9612	-16.5074	29.5538	27.292	25.678	10.731	57.339	10.773	26.046	0.102923	0.121135	0.194808	0.290489	0.323165	0.314635	9.09091	229.364	113.177	108.455	1.70961e+08	56.2864	10.6573	26.424
ECa046	Admixed	3.38289	3.36327	10.529	9.73226	6.58548	23.0792	34.7427	42.1824	47.665	51.898	53.6113	58.936	405184	14521.3	766.933	13242.6	71.2222	95.1111	42.1111	87.3333	56	37.1111	7.62703	9.90664	2.93567	37.4512	-16.781	26.9055	48.972	50.005	32.811	75.976	2.088	11.711	0.320009	0.468722	0.525589	0.577922	0.574268	0.562959	28.0952	246.381	190.258	186.952	2.39569e+08	74.5367	2.01072	8.69715
ECa050	MES	3.53924	3.42009	9.3613	8.59137	5.85496	21.1482	2.424	2.592	2.08271	2.97733	6.87267	27.0346	371343	12832	707.131	12222	67	89.2222	45.1111	91.3333	49.1111	34.8889	6.84738	8.80587	2.97725	35.1449	-15.2618	22.4252	5.8	3.787	2.087	22.437	28.618	8.855	0.0387422	0.0367222	0.03784	0.0830852	0.138657	0.15129	2	217.857	35.92	25	61885923	31.2174	25.2722	17.3486
ECa051	MES	4.06235	4.17767	10.5749	9.92052	6.897	20.0586	1.11667	1.9328	8.59929	19.167	26.1473	40.3527	385234	14424.4	720.969	11393.4	73.1111	95.4444	50.1111	90.1111	47.4444	37.4444	7.87249	10.0164	3.57516	37.7794	-15.3013	22.8515	19.19	15.271	1.459	45.913	24.719	54.91	0.0325473	0.0342315	0.0543489	0.105859	0.154899	0.160419	2	212.571	41.95	31.5714	6.08467e+07	33.7037	21.0971	23.7425
ECa052	AND	4.02157	3.96203	8.7911	7.95261	5.57672	18.5075	1.97133	1.954	1.88186	1.88333	1.85567	2.29727	342815	11792.9	661.43	10618.1	65.5	86.8333	50.5	96.3333	41.6667	34	6.50817	8.23535	3.39128	34.2835	-13.8826	18.1136	1.836	1.886	1.628	14.595	0.444	-0.848	0.0248528	0.0293679	0.0285467	0.0287902	0.0292576	0.0275771	0.0333333	178.167	20.789	11.5333	1.51939e+07	18.8259	0.249189	5.15e-05
ECa053	AND	3.29081	3.42244	7.80257	7.14741	5.10263	16.707	0.7985	0.8187	0.803786	0.905167	1.84267	11.0489	305732	10461	633.122	9461.79	63	81.8889	46	92.2222	43.8889	32.1111	5.84266	7.35203	2.88929	32.4984	-13.0923	18.6374	1.76	1.22	0.6805	10.3275	16.062	5.2065	0.0152991	0.0123999	0.0105059	0.0180191	0.0368304	0.0423112	0.000333333	212.857	30.7857	10.8571	27652599	13.801	17.2289	4.99854
ECa054	AND	4.30143	4.47076	11.0409	10.292	7.3387	21.6924	20.0937	22.7934	29.0761	36.035	41.161	53.1227	410611	14921.3	830.433	12150.9	75.1111	96.8889	52.8889	90.7778	44.8889	38	8.27404	10.4513	3.80797	38.4061	-14.8501	22.1464	35.35	33.659	18.189	64.602	10.095	18.395	0.125057	0.149665	0.201618	0.298767	0.337446	0.33089	9.85714	220.429	100.984	95.1429	1.92942e+08	57.2468	12.3022	20.6344
ECa055	AND	4.72252	4.70553	10.6554	9.82633	7.02693	21.9196	31.1423	38.9748	44.097	49.1833	51.0493	56.1531	411447	14299.2	820.444	12385.4	73.1111	94.2222	55.1111	94.3333	40.5556	37.1111	8.00266	10.0555	4.02075	37.4354	-14.118	19.5303	46.235	46.881	29.99	73.99	2.972	12.717	0.339734	0.482145	0.565029	0.635183	0.634236	0.627644	26.9091	244.182	183.599	181.364	1.75432e+08	81.5531	1.61349	12.3612
ECa056	AND	3.81138	3.85258	8.29452	7.528	5.39363	17.5355	2.07815	2.07644	2.06667	2.0837	2.15	2.58616	325577	11062	674.002	9912.91	64.3333	83.7778	50	94.6667	40.5556	32.8889	6.20982	7.79068	3.27999	33.3007	-13.1238	17.2765	2.05	2.09222	1.72444	15.5244	0.753333	-0.0155556	0.0281776	0.0332493	0.0329212	0.0334931	0.0340748	0.0319319	0.000333333	152.667	18.7767	10.1667	1.28359e+07	20.7631	0.294585	0.0149157
ECa057	AND	4.41333	4.43038	10.4613	9.85304	7.07922	20.9593	8.803	11.9796	11.6976	13.883	20.1473	41.4192	397604	14123.8	795.68	11751.1	74.1111	94.3333	52.7778	90.8889	43.3333	37	7.9448	9.94906	3.79038	37.4992	-13.9463	20.9032	17.161	14.552	9.092	44.93	18.313	9.217	0.0906264	0.102261	0.100429	0.154564	0.203587	0.198008	6.57143	196.857	65.0029	58.5714	8.28368e+07	43.1891	16.9512	8.43774
ECa058	AND	3.84394	3.97531	8.90737	8.08863	5.71056	19.3228	1.70222	1.72933	1.74714	1.76444	1.84056	2.02227	351682	11941.5	704.284	11013.7	66.5556	87.2222	50.6667	94.3333	41.7778	34.2222	6.61544	8.35805	3.37815	34.6366	-13.883	18.4885	1.73833	1.77167	1.43667	13.9867	0.8	0.233333	0.0213631	0.0253899	0.0248428	0.0253208	0.0258874	0.024361	0.000333333	157.667	19.8356	12.2222	1.16049e+07	17.3643	0.343223	5.15e-05
ECa059	AND	4.60306	4.94138	10.9671	10.2323	7.48311	21.4809	14.029	20.622	27.7446	33.8073	38.8017	52.1938	413364	14654.6	867.073	11900.6	76.1111	96.4444	56.3333	91	41.6667	37.7778	8.35313	10.405	4.16006	38.411	-13.895	20.1578	32.988	31.805	15.379	63.123	8.447	22.264	0.0827415	0.0976618	0.16464	0.278491	0.317938	0.299998	10.4286	227.429	106.443	103.429	2.12158e+08	54.1183	14.2508	29.661
ECa060	AND	4.07602	4.06827	8.7111	7.88752	5.59115	18.2954	2.30717	2.32	2.2255	2.24883	2.19067	2.79264	340873	11632.9	686.084	10404.8	65.5556	86.2222	52.1111	96.5556	39.5556	34	6.48923	8.16828	3.46408	34.2789	-13.5435	17.2537	2.178	2.2375	1.9245	16.1205	0.457	-0.8435	0.0364373	0.0424993	0.0444017	0.0491054	0.0517086	0.0485351	0.000333333	189.333	18.1029	10.7917	1.3256e+07	23.9727	0.83994	0.903089
ECa062	AND	3.95932	4.3388	9.36483	8.84389	6.68004	18.802	6.64611	9.91867	16.7179	26.06	32.2739	49.6692	359277	12420.2	826.487	10170.1	72	88.4444	51.6667	88	40.8889	34.6667	7.29012	8.94859	3.62333	35.3853	-11.9704	18.84	25.9667	22.8433	7.45167	54.9	17.2467	32.5783	0.0906543	0.107923	0.16179	0.271945	0.296047	0.27595	11.1429	231.429	98.55	93.8571	1.61784e+08	53.3682	13.059	25.3374
ECa063	AND	4.60722	5.14816	16.7274	16.8596	12.3918	27.9402	10.2383	15.63	22.1964	28.9933	34.1133	46.6273	563645	23074.1	1096.16	15009.1	95	116.667	51.2222	82.2222	54.3333	45.7778	13.0207	16.295	4.38256	46.0889	-16.4533	32.2119	28.435	26.695	11.615	58.68	10.865	24.745	0.114652	0.140515	0.220878	0.334889	0.371405	0.360688	11.4286	236	118.78	115.714	2.12308e+08	59.7141	11.749	27.1757
ECa064	AND	4.26097	4.26133	10.0114	9.24056	6.48619	19.58	2.412	2.412	2.37814	2.363	2.40667	2.65982	373758	13525.7	739.456	11069.2	70.7778	92.1111	52.2222	92.4444	42.8889	36.1111	7.45576	9.43918	3.64742	36.5495	-14.4591	20.1367	2.318	2.383	2.005	17.187	0.374	-0.544	0.0301311	0.0353387	0.0342322	0.0344784	0.0348368	0.0327395	0.000333333	178.667	21.225	11.6667	1.46628e+07	20.9612	0.243889	5.15e-05
ECa065	AND	4.92357	5.12469	15.86	15.3324	10.7895	27.2996	18.856	22.1806	27.6946	34.367	38.8833	50.4471	541234	21854.6	970.696	15237	88.8889	114.222	53	87.3333	52.1111	44.7778	11.8823	15.1677	4.42003	44.8814	-17.6092	29.8205	33.523	31.99	17.477	63.278	9.651	17.598	0.146605	0.179417	0.235744	0.349055	0.377273	0.361744	14.4286	226.571	119.937	117.143	1.39868e+08	60.8136	11.3027	19.9533
ECa066	AND	3.98832	4.27249	13.3873	12.8919	9.07322	23.8773	7.29467	8.3754	10.0283	12.3127	14.4457	22.8095	462957	18443.9	850.589	13376.6	83	106.444	47.1111	85.3333	54.7778	41.7778	10.009	12.7899	3.66893	42.0319	-16.8829	29.4286	12.463	11.67	6.651	40.478	8.354	11.24	0.0810412	0.0924712	0.139676	0.223858	0.251224	0.242698	6.16667	215.667	76.89	66.5	1.09854e+08	49.8147	12.1566	23.0965
ECa067	AND	4.11081	4.63404	14.7476	15.0888	11.2069	24.0342	0.707667	0.6565	0.659857	0.674667	0.6885	0.843136	493731	20431.1	929.598	13024.8	92	111.444	48.3333	80	56	43.6667	11.6877	14.4949	3.92385	44.2166	-15.3863	31.7224	0.667	0.6735	0.57	5.8445	0.6735	-0.356	0.0128889	0.0149953	0.0138879	0.0136567	0.0139409	0.0133283	0.000333333	203.556	18.3878	5.66667	1.16535e+07	10.4333	0.290856	5.15e-05
ECa068	AND	4.34422	4.36489	11.3339	10.5489	7.38785	22.8476	29.458	37.8984	44.58	49.9977	52.3283	58.807	426087	15422.2	823.38	12946.9	75.2222	97.8889	51.3333	90.4444	47	38.4444	8.41435	10.7125	3.74762	38.7161	-15.4786	23.2783	46.968	47.613	28.889	74.463	2.986	15.391	0.336722	0.474895	0.550488	0.616503	0.610441	0.602149	31	247.091	187.84	184.455	1.79765e+08	80.6415	1.34176	11.1589
ECa069	AND	3.83995	3.90818	8.23297	7.52352	5.46415	17.4797	1.57367	1.5436	1.55743	1.54767	1.68233	1.97391	325786	10938.4	704.04	9758.86	64.8889	83.4444	50.5556	94.2222	39.3333	32.7778	6.22901	7.75831	3.31472	33.2415	-12.5876	16.7857	1.57	1.581	1.299	12.976	1.207	0.052	0.023709	0.0281668	0.0270467	0.0266548	0.0278368	0.0271772	0.000333333	193.667	18.545	11.6667	1.38531e+07	18.3342	0.336089	5.15e-05
ECa070	AND	4.27719	4.34278	10.8219	10.0367	7.03374	22.5404	2.37667	2.3822	2.29414	2.29833	2.24767	2.53227	415539	14678.4	851.436	12706.1	73.8889	96.2222	51.2222	89.8889	47.2222	37.7778	8.05407	10.2213	3.71445	38.1025	-15.2879	22.6889	2.223	2.293	1.978	16.7	0.289	-0.886	0.0312081	0.035896	0.0353578	0.0365546	0.0360246	0.0333698	0.000333333	193.889	19.64	10.8889	1.15342e+07	21.6016	0.15775	5.15e-05
ECa071	AND	3.78705	3.73316	10.5197	9.79281	6.68337	22.3991	2.039	2.0238	1.98993	1.99883	2.054	2.65268	403379	14475.8	764.649	12873.4	72.1111	95.2222	46.6667	89.1111	51	37.4444	7.72703	9.93785	3.23893	37.5774	-16.0124	24.6282	1.9755	2.0115	1.6885	15.264	0.837	-0.349	0.0256537	0.0296862	0.0286285	0.0289535	0.0296077	0.0277112	0.000333333	196.556	18.6222	12	1.22825e+07	19.2232	0.437419	5.15e-05
ECa072	AND	4.08522	4.17771	10.7177	10.1866	7.19793	21.518	2.425	2.4134	2.34386	2.36	2.334	2.75364	403785	14634.2	781.489	12190.5	74.3333	95.5556	50	89	47.5556	37.2222	8.09877	10.2209	3.57112	37.8957	-14.8965	23.1873	2.291	2.353	2.006	16.856	0.436	-0.672	0.026729	0.0312434	0.0298846	0.0303004	0.0313253	0.0296633	0.000333333	165.333	17.8083	10	1.09086e+07	19.6012	0.704604	5.15e-05
ECa073	AND	4.29697	4.44313	12.7352	12.2696	8.78148	22.0793	1.66	1.5612	1.52914	1.51267	1.50067	1.57109	440615	17419.6	831.236	12220.3	79.2222	101.111	49.3333	87.2222	50.5556	39.5556	9.62142	12.1805	3.82487	39.8929	-15.7205	25.9989	1.476	1.522	1.331	12.698	0.26	-0.984	0.0248523	0.0288702	0.0279208	0.0280599	0.0292375	0.0281617	0.000333333	193.5	18.02	10.5	1.61699e+07	18.6184	0.580415	5.15e-05
ECa075	AND	4.14241	4.15264	11.5945	10.8983	7.58733	24.8928	3.295	6.6292	15.4026	24.8657	30.9817	44.7843	447711	15873.6	880.662	14105.4	76.2222	99	49.2222	89.2222	49.3333	38.6667	8.61458	10.9933	3.58475	39.1343	-15.8331	24.9321	24.184	21.363	4.648	53.244	16.444	43.014	0.0452859	0.0550535	0.140626	0.260818	0.312395	0.308636	10.6364	218	88.7845	84.6364	9.82161e+07	52.2726	16.6008	42.3836
ECa078	AND	5.06071	5.48884	10.552	9.95007	7.6433	19.695	1.56067	1.9552	1.80686	3.107	8.50267	31.5157	398178	13849.2	940.213	10461.1	76.6667	94	60.5556	91.5556	35.7778	36.7778	8.32925	10.0944	4.57131	37.6658	-11.8589	16.864	6.721	4.096	1.525	23.939	33.506	16.232	0.02543	0.0229141	0.0240424	0.0540333	0.111023	0.146971	1.62857	198.943	33.7689	22.0857	3.96188e+07	25.3673	29.9512	16.8915
ECa079	AND	3.39349	3.54518	8.67367	8.12378	5.79759	17.3897	3.39667	4.9586	5.65614	9.10133	16.825	38.999	327158	11744.7	668.431	9745.42	66.1111	85.2222	44.5556	88.3333	48.5556	33.3333	6.5419	8.23421	3.02267	33.7626	-13.5935	21.0472	12.869	9.395	3.717	36.397	28.655	19.919	0.0383405	0.0364871	0.035911	0.0888013	0.15857	0.16638	3.81818	200.727	40.9973	30.6364	5.06981e+07	32.2669	28.9708	16.6576
ECa080	AND	3.60786	3.6199	10.666	10.0376	6.77594	22.2781	1.79667	1.82267	1.83429	1.87259	1.92963	2.07323	402078	14759.7	756.833	12789.5	72.6667	96.1667	45	87.6667	53.1667	37.8333	7.83696	10.1053	3.13406	37.8578	-16.335	25.8419	1.83444	1.86778	1.51222	12.9989	1.02444	0.358889	0.0187128	0.0217739	0.0214791	0.0216989	0.0222629	0.0212119	0.000333333	203.5	17.735	5.66667	1.19567e+07	14.3346	0.440986	5.15e-05
ECa082	AND	4.47355	4.87137	15.45	15.0856	10.5952	26.1218	3.06333	3.451	3.07229	4.43267	10.18	34.8651	520935	21379.9	960.62	14505.2	90	114.333	49.8333	83.6667	56.3333	44.6667	11.6334	14.8362	4.16214	45.0836	-17.6742	31.9692	8.359	5.536	2.746	27.919	31.294	12.488	0.0265233	0.0221452	0.0187467	0.0385686	0.0990819	0.154055	0.714286	194.857	31.96	20	3.94835e+07	24.0587	30.7656	12.4799
ECa083	AND	4.81579	5.2472	14.0785	14.1368	10.5722	23.9578	1.695	1.8155	1.55907	1.93383	4.941	28.9461	491133	19231	1001.99	12866.5	91.1111	109.556	54.8889	80.7778	49.7778	43	11.1456	13.7398	4.42691	43.7085	-14.4557	27.7333	4.7235	2.9315	1.475	19.1165	29.912	10.0955	0.0198208	0.0167557	0.0132127	0.0316771	0.0736752	0.115689	1.14286	191.286	30.1029	17.4286	3.35882e+07	20.0088	26.8768	10.9123
ECa084	AND	4.45033	4.86309	14.2613	14.392	10.7213	25.2957	45.5387	52.3374	56.5659	59.5627	60.6823	65.059	502995	19578.9	1007.04	13630.7	89.3333	109.222	51.2222	82.8889	52.4444	42.8889	11.2687	13.9391	4.13035	43.4135	-15.2527	29.2486	56.495	58.197	41.261	80.782	0.939	8.224	0.378312	0.549592	0.611201	0.678843	0.656748	0.635482	29.7143	247	195.693	197	3.50149e+08	83.7702	0.568418	8.83528
ECa085	AND	3.84119	4.23224	12.9915	12.8921	9.25211	22.0296	2.48	2.9498	2.48671	3.512	8.301	31.7705	441838	17967.4	833.411	12164.1	85.2222	105.667	47.2222	80.8889	55.5556	41.2222	9.9758	12.577	3.6026	41.9829	-15.7749	29.7828	6.964	4.541	2.31	24.672	29.854	10.768	0.0235216	0.0223527	0.0200063	0.0339621	0.0619676	0.0698898	0.727273	201.212	30.0985	15.4242	3.64284e+07	19.18	16.8033	6.42676
ECa086	AND	4.57298	4.76016	13.9239	13.4163	9.64385	25.8905	15.976	19.3208	23.4804	28.2687	32.1487	43.7019	498440	19024	983.587	14233.4	83.3333	105.667	51.4444	87.6667	49.5556	41.4444	10.536	13.3234	4.08797	41.7351	-15.9792	26.8741	27.871	26.725	15.074	58.406	8.688	15.473	0.129517	0.154824	0.205881	0.303933	0.336263	0.319588	9.81818	225.364	103.769	102.455	1.64491e+08	57.6562	11.3171	19.7623
ECa087	AND	4.25238	4.4902	13.6634	13.0839	9.05841	25.5812	10.4863	14.0206	19.7963	26.231	31.1597	43.0732	485958	18893.6	897.782	14447.1	83.8889	108.444	49.7778	85	53.8889	42.5556	10.1663	13.0307	3.86249	42.6928	-17.2946	29.2624	25.91	24.076	10.77	56.126	11.612	22.964	0.0719801	0.0847719	0.147577	0.249972	0.295238	0.284828	9	229.091	93.4545	85.8182	1.32158e+08	51.7401	15.0692	30.8612
ECa088	AND	4.427	4.67107	10.2844	9.61726	6.99152	21.2868	6.25111	8.966	15.4088	23.565	29.8483	48.5014	399817	13768.4	843.129	11835.1	73.8889	93.1111	54.5556	90.8889	40.6667	36.4444	7.85365	9.76982	3.94166	37.1518	-13.2739	19.4061	24.0533	21.015	6.82167	52.955	17.4967	31.8233	0.0756215	0.0885088	0.140455	0.222571	0.265803	0.258042	13.5714	235.857	88.0414	81.8571	1.31321e+08	49.0072	13.8986	25.1518
ECa089	AND	4.15351	4.3892	12.2205	11.5946	8.08941	21.9306	15.0358	17.045	21.1646	25.8883	29.1142	38.7382	428211	16763.9	765.56	12458.7	78.4444	101.889	50.2222	88.4444	50.2222	40.1111	9.09145	11.6148	3.75343	40.2287	-16.2754	25.8149	25.3	24.2425	13.5825	56.1425	8.445	15.235	0.11853	0.139763	0.204817	0.307274	0.357102	0.348285	12.6364	225	103.51	98.6364	1.68597e+08	57.969	13.0762	24.4695
ECa091	AND	4.79695	5.39157	14.992	14.8154	10.8581	25.4433	6.76767	7.488	8.22029	9.04167	10.143	14.6065	516005	20466.5	1062.15	13730.9	91.8333	112.333	55.1667	82	50.8333	44	11.6199	14.5009	4.53747	44.6735	-15.713	28.7642	9.133	8.908	6.007	35.272	4.632	5.875	0.0873057	0.101158	0.125511	0.166812	0.188357	0.174441	0.714286	205.857	64.9457	58.7143	7.25865e+07	44.454	8.19796	13.0238
ECa092	AND	4.53332	4.84969	13.7197	13.4665	9.95619	24.4682	18.2593	20.776	26.3756	32.0417	35.8053	45.66	483481	18670.7	976.164	13281.8	84.2222	104.889	52.6667	88	47.5556	41.3333	10.6166	13.2429	4.12806	41.4768	-15.0662	25.9771	31.09	30.008	16.559	61.201	8.281	16.807	0.102331	0.125458	0.179155	0.287998	0.318393	0.305347	10.0909	228.091	101.248	93.3636	1.02923e+08	54.6221	13.8372	26.4467
ECa094	AND	4.2264	4.47151	10.0212	9.3823	6.76244	19.6425	1.784	1.7786	1.773	1.79333	1.80333	1.98073	377745	13449.4	829.827	10830.7	72.1111	91.8889	52	91	43.5556	36.1111	7.62918	9.51951	3.75583	36.5407	-13.7193	20.1889	1.742	1.788	1.486	13.908	0.453	-0.174	0.0238543	0.0282567	0.0277979	0.0272702	0.0283548	0.027265	0.000333333	189.333	16.7667	8.83333	10393016	18.2894	0.130837	5.15e-05
ECa095	AND	4.44862	4.61318	10.2196	9.59767	7.06681	19.1524	2.17458	2.132	2.10679	2.07875	2.15167	2.29739	378306	13652.7	832.249	10433.4	74.2222	93.3333	54.3333	90.2222	41.8889	36.5556	7.84444	9.72728	3.89438	37.1976	-13.2889	19.8601	2.05625	2.1075	1.78125	15.2225	0.50125	-0.4725	0.0318053	0.0365225	0.0387514	0.0505976	0.0564306	0.0541972	0.000333333	188	21.4087	12.2	1.40052e+07	22.9704	2.77821	2.46452
ECa096	AND	3.59167	3.55671	9.39949	8.51793	5.75107	19.8359	2.14633	2.1276	2.05429	2.07267	2.02667	2.619	358338	12845.8	657.044	11534.3	66.4444	90.3333	46.4444	92.6667	48.6667	35.3333	6.79576	8.78992	3.07543	35.4809	-15.8047	22.1933	2.011	2.063	1.775	15.493	0.487	-0.783	0.0290541	0.0336128	0.0330512	0.0336837	0.0340542	0.0317937	0.000333333	186	20.8552	12.6296	1.48977e+07	20.6756	0.311794	5.15e-05
ECa100	AND	4.8883	4.87898	10.0695	9.30541	6.94133	20.1465	8.62667	10.0112	13.4759	17.5277	20.874	31.3475	389650	13312.1	853.296	11087.3	73.2222	92	57.4444	94.3333	37	36.1111	7.73326	9.53805	4.13599	36.755	-12.6457	17.2699	17.615	16.277	7.943	46.792	10.648	17.686	0.0715287	0.0831654	0.126914	0.213657	0.2613	0.253486	5.28571	201.286	69.53	63.4286	6.9943e+07	48.4669	15.7618	24.9241
ECa102	AND	3.73674	3.67493	7.49955	6.73428	4.87839	18.293	43.501	52.2696	60.8069	64.539	65.6	68.9313	320436	9914.43	674.087	10377	61.1667	79.6667	49.5	97.1667	38.1667	31.3333	5.6408	7.02732	3.13764	31.6427	-12.2956	15.4448	60.291	62.655	40.791	83.236	-0.285	13.016	0.383728	0.563731	0.632795	0.690505	0.679513	0.659729	27.8919	248.892	196.568	195.324	3.96835e+08	84.6897	0.242715	9.51418
ECa103	AND	4.56562	4.5516	8.57056	7.83915	5.88878	17.9418	11.9227	21.8872	30.5201	37.685	41.854	51.3106	343958	11219.4	761.842	9900.22	67.1111	84.5556	54.8889	96.8889	35	33.1111	6.62154	8.09866	3.85243	33.8992	-11.6643	15.1103	35.403	34.77	15.491	65.408	6.54	26.189	0.190029	0.256719	0.35671	0.453062	0.468937	0.460353	16.7692	236.077	143.962	141.462	1.64284e+08	69.6485	5.14377	21.5999
ECa110	AND	NA	NA	NA	NA	NA	NA	NA	NA	NA	NA	NA	NA	NA	NA	NA	NA	NA	NA	NA	NA	NA	NA	NA	NA	NA	NA	NA	NA	NA	NA	NA	NA	NA	NA	0.104225	0.119121	0.144759	0.227911	0.266443	0.257148	9.28571	223.286	95.8929	90.2857	1.24009e+08	50.3243	14.4455	16.1159
ECa111	AND	NA	NA	NA	NA	NA	NA	NA	NA	NA	NA	NA	NA	NA	NA	NA	NA	NA	NA	NA	NA	NA	NA	NA	NA	NA	NA	NA	NA	NA	NA	NA	NA	NA	NA	0.103701	0.124002	0.183232	0.290861	0.317976	0.289195	9	211	83.4567	74.3333	1.07626e+08	55.5711	11.8071	24.1615
ECa112	AND	NA	NA	NA	NA	NA	NA	NA	NA	NA	NA	NA	NA	NA	NA	NA	NA	NA	NA	NA	NA	NA	NA	NA	NA	NA	NA	NA	NA	NA	NA	NA	NA	NA	NA	0.109254	0.126594	0.197874	0.299268	0.337102	0.330823	15	221.143	106.521	102.429	2.17193e+08	57.2052	11.8208	25.6133
ECa113	MES	NA	NA	NA	NA	NA	NA	NA	NA	NA	NA	NA	NA	NA	NA	NA	NA	NA	NA	NA	NA	NA	NA	NA	NA	NA	NA	NA	NA	NA	NA	NA	NA	NA	NA	0.0848604	0.109226	0.173388	0.302969	0.317204	0.290213	9.57143	225.429	105.014	98.1429	1.72598e+08	55.2806	12.7097	28.5402
ECa114	MES	NA	NA	NA	NA	NA	NA	NA	NA	NA	NA	NA	NA	NA	NA	NA	NA	NA	NA	NA	NA	NA	NA	NA	NA	NA	NA	NA	NA	NA	NA	NA	NA	NA	NA	0.0534901	0.0572469	0.065189	0.106361	0.148499	0.161254	1.83333	212.5	31.3883	19.6667	3.33593e+07	31.9793	21.4001	9.69942
ECa115	MES	NA	NA	NA	NA	NA	NA	NA	NA	NA	NA	NA	NA	NA	NA	NA	NA	NA	NA	NA	NA	NA	NA	NA	NA	NA	NA	NA	NA	NA	NA	NA	NA	NA	NA	0.0389204	0.0387872	0.0613935	0.151949	0.217494	0.231053	5.85714	216.429	53.34	44.1429	91603142	40.3552	25.9204	29.5133
ECa116	MES	NA	NA	NA	NA	NA	NA	NA	NA	NA	NA	NA	NA	NA	NA	NA	NA	NA	NA	NA	NA	NA	NA	NA	NA	NA	NA	NA	NA	NA	NA	NA	NA	NA	NA	0.0430212	0.0427669	0.0364851	0.0649448	0.110115	0.114448	2.5	217.8	37.93	24.2	6.66878e+07	27.6563	22.2542	7.5381
ECa117	MES	NA	NA	NA	NA	NA	NA	NA	NA	NA	NA	NA	NA	NA	NA	NA	NA	NA	NA	NA	NA	NA	NA	NA	NA	NA	NA	NA	NA	NA	NA	NA	NA	NA	NA	0.191453	0.264318	0.384083	0.506441	0.488136	0.457303	19.8182	237.182	152.138	148.364	2.39386e+08	71.7327	3.33447	24.0838
ECa119	MES	NA	NA	NA	NA	NA	NA	NA	NA	NA	NA	NA	NA	NA	NA	NA	NA	NA	NA	NA	NA	NA	NA	NA	NA	NA	NA	NA	NA	NA	NA	NA	NA	NA	NA	0.0889533	0.102145	0.175428	0.278148	0.307925	0.298965	11.6364	229.182	108.355	101.545	1.91933e+08	54.6306	11.8144	28.8048
ECa120	MES	NA	NA	NA	NA	NA	NA	NA	NA	NA	NA	NA	NA	NA	NA	NA	NA	NA	NA	NA	NA	NA	NA	NA	NA	NA	NA	NA	NA	NA	NA	NA	NA	NA	NA	0.0937606	0.115732	0.169483	0.28716	0.335762	0.321252	11.9091	221	103.041	96.3636	1.81438e+08	54.4467	16.1318	26.1454
ECa125	AND	NA	NA	NA	NA	NA	NA	NA	NA	NA	NA	NA	NA	NA	NA	NA	NA	NA	NA	NA	NA	NA	NA	NA	NA	NA	NA	NA	NA	NA	NA	NA	NA	NA	NA	0.0221111	0.0261354	0.0255909	0.0252243	0.0261436	0.0252304	0.000333333	190.5	17.1183	6.83333	1.03843e+07	17.3245	0.179313	5.15e-05
ECa130	AND	NA	NA	NA	NA	NA	NA	NA	NA	NA	NA	NA	NA	NA	NA	NA	NA	NA	NA	NA	NA	NA	NA	NA	NA	NA	NA	NA	NA	NA	NA	NA	NA	NA	NA	0.0190374	0.014336	0.01244	0.0276538	0.0526859	0.0569273	0.000333333	198.5	23.701	9.7	21607208	16.9001	21.4418	8.60571
ECa131	Admixed	NA	NA	NA	NA	NA	NA	NA	NA	NA	NA	NA	NA	NA	NA	NA	NA	NA	NA	NA	NA	NA	NA	NA	NA	NA	NA	NA	NA	NA	NA	NA	NA	NA	NA	0.0983205	0.11744	0.167674	0.267409	0.299636	0.291066	1	225.286	62.7543	60.1429	7.8425e+07	52.233	13.7073	23.81
ECa132	MES	NA	NA	NA	NA	NA	NA	NA	NA	NA	NA	NA	NA	NA	NA	NA	NA	NA	NA	NA	NA	NA	NA	NA	NA	NA	NA	NA	NA	NA	NA	NA	NA	NA	NA	0.0917442	0.115489	0.185734	0.308861	0.328423	0.3071	8.71429	232.714	105.769	98.8571	156481791	56.2112	12.2387	28.8014
ECa133	MES	NA	NA	NA	NA	NA	NA	NA	NA	NA	NA	NA	NA	NA	NA	NA	NA	NA	NA	NA	NA	NA	NA	NA	NA	NA	NA	NA	NA	NA	NA	NA	NA	NA	NA	0.0790705	0.0890963	0.0886981	0.106772	0.124903	0.124159	0.428571	223.286	51.9529	41.2857	9.64506e+07	37.4713	7.66148	3.57474
ECa134	MES	NA	NA	NA	NA	NA	NA	NA	NA	NA	NA	NA	NA	NA	NA	NA	NA	NA	NA	NA	NA	NA	NA	NA	NA	NA	NA	NA	NA	NA	NA	NA	NA	NA	NA	0.0348842	0.036239	0.0539109	0.108652	0.165378	0.176816	6.72727	210.909	61.9455	53	1.11127e+08	34.3576	20.4517	22.1834
ECa135	AND	NA	NA	NA	NA	NA	NA	NA	NA	NA	NA	NA	NA	NA	NA	NA	NA	NA	NA	NA	NA	NA	NA	NA	NA	NA	NA	NA	NA	NA	NA	NA	NA	NA	NA	0.0263442	0.0303412	0.0296794	0.0308054	0.0304635	0.0281654	0.000333333	182.167	18.5267	11	1.7425e+07	18.4055	0.361381	5.15e-05
ECa136	MES	NA	NA	NA	NA	NA	NA	NA	NA	NA	NA	NA	NA	NA	NA	NA	NA	NA	NA	NA	NA	NA	NA	NA	NA	NA	NA	NA	NA	NA	NA	NA	NA	NA	NA	0.0290077	0.0276402	0.028344	0.0717904	0.110593	0.110018	2.27273	213.727	32.9155	23.0909	72973593	27.9681	23.0864	15.3737
ECa137	AND	NA	NA	NA	NA	NA	NA	NA	NA	NA	NA	NA	NA	NA	NA	NA	NA	NA	NA	NA	NA	NA	NA	NA	NA	NA	NA	NA	NA	NA	NA	NA	NA	NA	NA	0.0152429	0.0179225	0.0172401	0.0171154	0.0175637	0.0167531	0.000333333	171.8	20.907	7.5	1.62076e+07	12.2777	0.28048	5.15e-05
ECa138	MES	NA	NA	NA	NA	NA	NA	NA	NA	NA	NA	NA	NA	NA	NA	NA	NA	NA	NA	NA	NA	NA	NA	NA	NA	NA	NA	NA	NA	NA	NA	NA	NA	NA	NA	0.104033	0.120116	0.182628	0.2949	0.344294	0.338032	9.71429	222.143	98.0857	93.8571	143570688	56.0709	15.0002	26.1647
ECa139	MES	NA	NA	NA	NA	NA	NA	NA	NA	NA	NA	NA	NA	NA	NA	NA	NA	NA	NA	NA	NA	NA	NA	NA	NA	NA	NA	NA	NA	NA	NA	NA	NA	NA	NA	0.070056	0.0791355	0.132333	0.217616	0.265923	0.26158	5.14286	221.714	73.8057	66	1.20574e+08	49.3786	14.9189	27.0834
ECa141	AND	NA	NA	NA	NA	NA	NA	NA	NA	NA	NA	NA	NA	NA	NA	NA	NA	NA	NA	NA	NA	NA	NA	NA	NA	NA	NA	NA	NA	NA	NA	NA	NA	NA	NA	0.0321203	0.0376543	0.0368841	0.0382105	0.0383961	0.0354391	0.000333333	179	19.8033	14	18927639	21.8912	0.500649	5.15e-05
ECa142	MES	NA	NA	NA	NA	NA	NA	NA	NA	NA	NA	NA	NA	NA	NA	NA	NA	NA	NA	NA	NA	NA	NA	NA	NA	NA	NA	NA	NA	NA	NA	NA	NA	NA	NA	0.0545896	0.0572268	0.05837	0.0903833	0.123868	0.118803	1.27273	217.364	38.4282	22.2727	5.58475e+07	32.2267	16.0965	7.91326
ECa143	AND	NA	NA	NA	NA	NA	NA	NA	NA	NA	NA	NA	NA	NA	NA	NA	NA	NA	NA	NA	NA	NA	NA	NA	NA	NA	NA	NA	NA	NA	NA	NA	NA	NA	NA	0.100703	0.117541	0.189401	0.287675	0.328877	0.325572	11.2857	230.857	92.1557	85.8571	1.29071e+08	55.6672	12.5767	26.9907
ECa144	AND	NA	NA	NA	NA	NA	NA	NA	NA	NA	NA	NA	NA	NA	NA	NA	NA	NA	NA	NA	NA	NA	NA	NA	NA	NA	NA	NA	NA	NA	NA	NA	NA	NA	NA	0.101024	0.114227	0.156	0.233424	0.28298	0.276426	5.42857	224.571	75.5371	69.8571	9.2031e+07	51.6272	13.6363	19.475
ECa145	MES	NA	NA	NA	NA	NA	NA	NA	NA	NA	NA	NA	NA	NA	NA	NA	NA	NA	NA	NA	NA	NA	NA	NA	NA	NA	NA	NA	NA	NA	NA	NA	NA	NA	NA	0.184693	0.248493	0.323158	0.417989	0.443269	0.431241	11.4286	230	101.064	93.7143	1.63735e+08	64.9968	9.16391	23.0563
ECa146	AND	NA	NA	NA	NA	NA	NA	NA	NA	NA	NA	NA	NA	NA	NA	NA	NA	NA	NA	NA	NA	NA	NA	NA	NA	NA	NA	NA	NA	NA	NA	NA	NA	NA	NA	0.134013	0.167661	0.221646	0.327451	0.349214	0.325603	12.4545	213.818	97.0573	91	149477520	58.2137	10.8526	20.5079
ECa149	MES	NA	NA	NA	NA	NA	NA	NA	NA	NA	NA	NA	NA	NA	NA	NA	NA	NA	NA	NA	NA	NA	NA	NA	NA	NA	NA	NA	NA	NA	NA	NA	NA	NA	NA	0.101868	0.120243	0.204688	0.305815	0.336052	0.3287	13.2857	231.286	118.341	112.429	182900791	57.3351	10.3839	28.6941
ECa150	MES	NA	NA	NA	NA	NA	NA	NA	NA	NA	NA	NA	NA	NA	NA	NA	NA	NA	NA	NA	NA	NA	NA	NA	NA	NA	NA	NA	NA	NA	NA	NA	NA	NA	NA	0.0462336	0.049877	0.0505064	0.0845127	0.126478	0.124766	1.9	210.9	40.571	27	5.89282e+07	32.0598	18.5133	10.3562
ECa152	MES	NA	NA	NA	NA	NA	NA	NA	NA	NA	NA	NA	NA	NA	NA	NA	NA	NA	NA	NA	NA	NA	NA	NA	NA	NA	NA	NA	NA	NA	NA	NA	NA	NA	NA	0.0836447	0.0867942	0.0968339	0.164217	0.220925	0.230842	4.85714	218.714	58.8071	47.8571	1.1352e+08	43.4473	20.0534	14.347
ECa153	AND	NA	NA	NA	NA	NA	NA	NA	NA	NA	NA	NA	NA	NA	NA	NA	NA	NA	NA	NA	NA	NA	NA	NA	NA	NA	NA	NA	NA	NA	NA	NA	NA	NA	NA	0.112339	0.124903	0.133788	0.198026	0.245012	0.241953	9.90909	223.727	82.2182	71.9091	1.25754e+08	48.4003	15.1999	10.6746
ECa155	Admixed	NA	NA	NA	NA	NA	NA	NA	NA	NA	NA	NA	NA	NA	NA	NA	NA	NA	NA	NA	NA	NA	NA	NA	NA	NA	NA	NA	NA	NA	NA	NA	NA	NA	NA	0.048486	0.0576452	0.0968724	0.164276	0.17608	0.160483	5.27273	219.818	76.7609	67.1818	1.36257e+08	40.1396	9.74254	24.548
ECa156	AND	NA	NA	NA	NA	NA	NA	NA	NA	NA	NA	NA	NA	NA	NA	NA	NA	NA	NA	NA	NA	NA	NA	NA	NA	NA	NA	NA	NA	NA	NA	NA	NA	NA	NA	0.0316486	0.034098	0.11623	0.23084	0.263221	0.258446	9.42857	221.286	88.2143	79.2857	9.45272e+07	49.0363	15.1117	46.8251
ECa157	AND	NA	NA	NA	NA	NA	NA	NA	NA	NA	NA	NA	NA	NA	NA	NA	NA	NA	NA	NA	NA	NA	NA	NA	NA	NA	NA	NA	NA	NA	NA	NA	NA	NA	NA	0.121267	0.140149	0.187274	0.281061	0.340764	0.338099	11.4286	229	99.3143	94.4286	1.28692e+08	56.1407	14.8672	20.7834
ECa159	Admixed	NA	NA	NA	NA	NA	NA	NA	NA	NA	NA	NA	NA	NA	NA	NA	NA	NA	NA	NA	NA	NA	NA	NA	NA	NA	NA	NA	NA	NA	NA	NA	NA	NA	NA	0.290187	0.408867	0.492837	0.551979	0.566594	0.560363	29.2857	247.143	187.433	185.286	2.20527e+08	77.068	2.39089	14.6519
ECa160	MES	NA	NA	NA	NA	NA	NA	NA	NA	NA	NA	NA	NA	NA	NA	NA	NA	NA	NA	NA	NA	NA	NA	NA	NA	NA	NA	NA	NA	NA	NA	NA	NA	NA	NA	0.0414425	0.0411329	0.0340751	0.0515793	0.0763164	0.079602	0.428571	186.143	31.5457	19.7143	3.88834e+07	25.3605	14.9784	2.29685
ECa161	AND	NA	NA	NA	NA	NA	NA	NA	NA	NA	NA	NA	NA	NA	NA	NA	NA	NA	NA	NA	NA	NA	NA	NA	NA	NA	NA	NA	NA	NA	NA	NA	NA	NA	NA	0.12105	0.14871	0.233222	0.342265	0.352104	0.331912	12.0909	232.727	121.365	118.273	1.57397e+08	59.8931	8.19374	25.668
ECa162	AND	NA	NA	NA	NA	NA	NA	NA	NA	NA	NA	NA	NA	NA	NA	NA	NA	NA	NA	NA	NA	NA	NA	NA	NA	NA	NA	NA	NA	NA	NA	NA	NA	NA	NA	0.106152	0.124843	0.168859	0.277511	0.315186	0.29389	9.42857	223.714	99.54	94	1.39042e+08	54.4001	14.458	21.5995
ECa163	MES	NA	NA	NA	NA	NA	NA	NA	NA	NA	NA	NA	NA	NA	NA	NA	NA	NA	NA	NA	NA	NA	NA	NA	NA	NA	NA	NA	NA	NA	NA	NA	NA	NA	NA	0.0328833	0.0349731	0.0365859	0.0455652	0.0520544	0.0498082	0.000333333	208.727	28.9855	12.4545	4.86412e+07	22.4096	5.47487	3.52837
ECa164	MES	NA	NA	NA	NA	NA	NA	NA	NA	NA	NA	NA	NA	NA	NA	NA	NA	NA	NA	NA	NA	NA	NA	NA	NA	NA	NA	NA	NA	NA	NA	NA	NA	NA	NA	0.0590402	0.0700957	0.11683	0.230492	0.270713	0.27204	7	206.286	61.7257	53.7143	1.10557e+08	46.9223	20.0722	32.2966
ECa165	MES	NA	NA	NA	NA	NA	NA	NA	NA	NA	NA	NA	NA	NA	NA	NA	NA	NA	NA	NA	NA	NA	NA	NA	NA	NA	NA	NA	NA	NA	NA	NA	NA	NA	NA	0.153454	0.191714	0.266509	0.386645	0.407999	0.387628	17.5455	230.273	135.765	133	1.98824e+08	63.4234	10.0092	22.8732
ECa166	MES	NA	NA	NA	NA	NA	NA	NA	NA	NA	NA	NA	NA	NA	NA	NA	NA	NA	NA	NA	NA	NA	NA	NA	NA	NA	NA	NA	NA	NA	NA	NA	NA	NA	NA	0.0893846	0.111197	0.177903	0.29893	0.315842	0.290788	10.7273	228.636	100.54	92	159462989	55.3285	12.0269	28.1363
ECa168	MES	NA	NA	NA	NA	NA	NA	NA	NA	NA	NA	NA	NA	NA	NA	NA	NA	NA	NA	NA	NA	NA	NA	NA	NA	NA	NA	NA	NA	NA	NA	NA	NA	NA	NA	0.0464831	0.045699	0.0420665	0.0719151	0.121635	0.12726	1.90909	219.545	41.47	26.4545	8.99613e+07	30.4278	21.0595	8.25713
ECa169	MES	NA	NA	NA	NA	NA	NA	NA	NA	NA	NA	NA	NA	NA	NA	NA	NA	NA	NA	NA	NA	NA	NA	NA	NA	NA	NA	NA	NA	NA	NA	NA	NA	NA	NA	0.131234	0.155949	0.201515	0.29845	0.344337	0.339397	6.83333	218.917	95.3058	89.3333	1.65959e+08	57.3846	13.3226	19.3865
ECa170	MES	NA	NA	NA	NA	NA	NA	NA	NA	NA	NA	NA	NA	NA	NA	NA	NA	NA	NA	NA	NA	NA	NA	NA	NA	NA	NA	NA	NA	NA	NA	NA	NA	NA	NA	0.123022	0.146567	0.205266	0.298715	0.35209	0.349565	10.7273	227.182	107.269	105.091	1.97316e+08	57.7567	12.9976	21.9676
ECa171	MES	NA	NA	NA	NA	NA	NA	NA	NA	NA	NA	NA	NA	NA	NA	NA	NA	NA	NA	NA	NA	NA	NA	NA	NA	NA	NA	NA	NA	NA	NA	NA	NA	NA	NA	0.193857	0.262172	0.33389	0.439561	0.468088	0.457783	12.1818	235.909	118.147	116.182	1.94349e+08	66.9961	9.67899	21.7592
ECa172	MES	NA	NA	NA	NA	NA	NA	NA	NA	NA	NA	NA	NA	NA	NA	NA	NA	NA	NA	NA	NA	NA	NA	NA	NA	NA	NA	NA	NA	NA	NA	NA	NA	NA	NA	0.0189621	0.0218838	0.0460602	0.0902704	0.102935	0.10032	0.000333333	182.444	24.7467	8	2.16888e+07	22.5823	7.45655	13.6506
ECa173	MES	NA	NA	NA	NA	NA	NA	NA	NA	NA	NA	NA	NA	NA	NA	NA	NA	NA	NA	NA	NA	NA	NA	NA	NA	NA	NA	NA	NA	NA	NA	NA	NA	NA	NA	0.0900394	0.105463	0.114086	0.167263	0.20183	0.198462	2.09091	211.455	52.3455	39.5455	9.41426e+07	40.6245	16.5018	8.10133
ECa174	AND	NA	NA	NA	NA	NA	NA	NA	NA	NA	NA	NA	NA	NA	NA	NA	NA	NA	NA	NA	NA	NA	NA	NA	NA	NA	NA	NA	NA	NA	NA	NA	NA	NA	NA	0.0959301	0.115866	0.170521	0.2682	0.305445	0.287531	7.57143	225.286	102.269	99.5714	157216920	53.9661	12.8572	24.0217
ECa175	AND	NA	NA	NA	NA	NA	NA	NA	NA	NA	NA	NA	NA	NA	NA	NA	NA	NA	NA	NA	NA	NA	NA	NA	NA	NA	NA	NA	NA	NA	NA	NA	NA	NA	NA	0.0273678	0.031349	0.0315318	0.033248	0.0328603	0.0301323	0.000333333	190.5	20.3083	7.33333	1.1477e+07	19.2519	0.40094	0.284371
ECa176	MES	NA	NA	NA	NA	NA	NA	NA	NA	NA	NA	NA	NA	NA	NA	NA	NA	NA	NA	NA	NA	NA	NA	NA	NA	NA	NA	NA	NA	NA	NA	NA	NA	NA	NA	0.0314669	0.0298886	0.0273997	0.0544087	0.105331	0.120122	1.71429	201.143	36.5686	23.2857	6.09526e+07	26.0702	25.406	11.8786
ECa177	MES	NA	NA	NA	NA	NA	NA	NA	NA	NA	NA	NA	NA	NA	NA	NA	NA	NA	NA	NA	NA	NA	NA	NA	NA	NA	NA	NA	NA	NA	NA	NA	NA	NA	NA	0.0337128	0.0317312	0.0283146	0.0462276	0.0830546	0.0940611	1.3	203	31.747	18	54493197	23.6853	20.9282	7.1203
ECa178	AND	NA	NA	NA	NA	NA	NA	NA	NA	NA	NA	NA	NA	NA	NA	NA	NA	NA	NA	NA	NA	NA	NA	NA	NA	NA	NA	NA	NA	NA	NA	NA	NA	NA	NA	0.0204654	0.0241372	0.02345	0.0238689	0.0242335	0.0228656	0.000333333	212.5	21.7933	11.3333	2.05781e+07	16.8311	0.301719	5.15e-05
ECa179	AND	NA	NA	NA	NA	NA	NA	NA	NA	NA	NA	NA	NA	NA	NA	NA	NA	NA	NA	NA	NA	NA	NA	NA	NA	NA	NA	NA	NA	NA	NA	NA	NA	NA	NA	0.105992	0.115835	0.131496	0.197908	0.236195	0.231434	8.54545	209.455	74.6545	70.3636	9.0244e+07	48.0271	14.0183	12.6122
ECa180	MES	NA	NA	NA	NA	NA	NA	NA	NA	NA	NA	NA	NA	NA	NA	NA	NA	NA	NA	NA	NA	NA	NA	NA	NA	NA	NA	NA	NA	NA	NA	NA	NA	NA	NA	0.0845469	0.105978	0.175108	0.293548	0.315786	0.289455	9.85714	223.429	97.9343	90	1.78557e+08	55.124	12.114	28.8648
ECa181	AND	NA	NA	NA	NA	NA	NA	NA	NA	NA	NA	NA	NA	NA	NA	NA	NA	NA	NA	NA	NA	NA	NA	NA	NA	NA	NA	NA	NA	NA	NA	NA	NA	NA	NA	0.074902	0.0849244	0.127914	0.212212	0.23625	0.221069	1	226	72.73	63.3333	77180210	47.9899	12.2771	23.2038
ECa182	AND	NA	NA	NA	NA	NA	NA	NA	NA	NA	NA	NA	NA	NA	NA	NA	NA	NA	NA	NA	NA	NA	NA	NA	NA	NA	NA	NA	NA	NA	NA	NA	NA	NA	NA	0.118387	0.151236	0.24518	0.374045	0.398191	0.382695	14	218.75	115.513	110.375	1.45505e+08	62.2996	10.5597	29.024
ECa183	Admixed	NA	NA	NA	NA	NA	NA	NA	NA	NA	NA	NA	NA	NA	NA	NA	NA	NA	NA	NA	NA	NA	NA	NA	NA	NA	NA	NA	NA	NA	NA	NA	NA	NA	NA	0.0748439	0.0972842	0.152883	0.260488	0.285768	0.269942	13	226.714	112.637	105.714	2.05114e+08	48.7681	11.231	23.2362
ECa184	AND	NA	NA	NA	NA	NA	NA	NA	NA	NA	NA	NA	NA	NA	NA	NA	NA	NA	NA	NA	NA	NA	NA	NA	NA	NA	NA	NA	NA	NA	NA	NA	NA	NA	NA	0.171238	0.222561	0.291728	0.398344	0.430256	0.424883	16.0909	231.273	142.751	140.545	1.89449e+08	65.0683	9.58998	20.0989
ECa185	AND	NA	NA	NA	NA	NA	NA	NA	NA	NA	NA	NA	NA	NA	NA	NA	NA	NA	NA	NA	NA	NA	NA	NA	NA	NA	NA	NA	NA	NA	NA	NA	NA	NA	NA	0.193779	0.259785	0.313799	0.39296	0.426709	0.408552	11.2857	217.429	97.4486	92.2857	1.09587e+08	63.4998	9.64997	18.3087
ECa186	MES	NA	NA	NA	NA	NA	NA	NA	NA	NA	NA	NA	NA	NA	NA	NA	NA	NA	NA	NA	NA	NA	NA	NA	NA	NA	NA	NA	NA	NA	NA	NA	NA	NA	NA	0.081343	0.100117	0.17106	0.292207	0.319457	0.302722	10.8571	224.143	99.2029	92.8571	1.79942e+08	55.1565	13.1271	30.3693
ECa187	MES	NA	NA	NA	NA	NA	NA	NA	NA	NA	NA	NA	NA	NA	NA	NA	NA	NA	NA	NA	NA	NA	NA	NA	NA	NA	NA	NA	NA	NA	NA	NA	NA	NA	NA	0.0729839	0.0858688	0.100151	0.141662	0.160057	0.150022	0.000333333	210.667	28.8733	10.6667	40538030	36.718	7.44747	7.39927
ECa188	AND	NA	NA	NA	NA	NA	NA	NA	NA	NA	NA	NA	NA	NA	NA	NA	NA	NA	NA	NA	NA	NA	NA	NA	NA	NA	NA	NA	NA	NA	NA	NA	NA	NA	NA	0.165526	0.240469	0.277343	0.332186	0.35021	0.34052	0.9	216.9	56.848	47.7	6.18724e+07	55.2104	9.21574	16.1074
ECa189	MES	NA	NA	NA	NA	NA	NA	NA	NA	NA	NA	NA	NA	NA	NA	NA	NA	NA	NA	NA	NA	NA	NA	NA	NA	NA	NA	NA	NA	NA	NA	NA	NA	NA	NA	0.112634	0.127584	0.19808	0.311095	0.355638	0.348111	12.8571	224.857	112.5	105.571	2.01727e+08	57.9056	13.5527	26.6501
ECa190	MES	NA	NA	NA	NA	NA	NA	NA	NA	NA	NA	NA	NA	NA	NA	NA	NA	NA	NA	NA	NA	NA	NA	NA	NA	NA	NA	NA	NA	NA	NA	NA	NA	NA	NA	0.067753	0.0770323	0.0869169	0.130276	0.161012	0.177624	2.18182	213.636	47.4327	31.3636	9.41904e+07	36.8734	16.3319	9.512
ECa191	MES	NA	NA	NA	NA	NA	NA	NA	NA	NA	NA	NA	NA	NA	NA	NA	NA	NA	NA	NA	NA	NA	NA	NA	NA	NA	NA	NA	NA	NA	NA	NA	NA	NA	NA	0.112577	0.145382	0.159639	0.195025	0.221377	0.219711	2.28571	184.571	30.7971	20.8571	52520139	40.4697	14.8285	7.8228
ECa192	MES	NA	NA	NA	NA	NA	NA	NA	NA	NA	NA	NA	NA	NA	NA	NA	NA	NA	NA	NA	NA	NA	NA	NA	NA	NA	NA	NA	NA	NA	NA	NA	NA	NA	NA	0.16757	0.218484	0.278976	0.366731	0.390676	0.381513	18.7143	233.143	146.786	145	2.70598e+08	57.8882	6.59176	14.7563
ECa193	MES	NA	NA	NA	NA	NA	NA	NA	NA	NA	NA	NA	NA	NA	NA	NA	NA	NA	NA	NA	NA	NA	NA	NA	NA	NA	NA	NA	NA	NA	NA	NA	NA	NA	NA	0.0254894	0.0296354	0.0625275	0.160558	0.20082	0.198033	3.27273	216.182	51.5918	44	9.93738e+07	39.6372	22.0339	35.7148
ECa194	MES	NA	NA	NA	NA	NA	NA	NA	NA	NA	NA	NA	NA	NA	NA	NA	NA	NA	NA	NA	NA	NA	NA	NA	NA	NA	NA	NA	NA	NA	NA	NA	NA	NA	NA	0.0884011	0.103223	0.126718	0.203583	0.249468	0.239266	6.57143	224.857	71.2729	65.7143	1.09052e+08	47.804	15.7648	16.995
ECa195	MES	NA	NA	NA	NA	NA	NA	NA	NA	NA	NA	NA	NA	NA	NA	NA	NA	NA	NA	NA	NA	NA	NA	NA	NA	NA	NA	NA	NA	NA	NA	NA	NA	NA	NA	0.123975	0.151024	0.20681	0.313715	0.346407	0.328326	4.63636	228.909	104.737	103.545	1.8202e+08	57.7964	12.2182	22.2254
ECa197	MES	NA	NA	NA	NA	NA	NA	NA	NA	NA	NA	NA	NA	NA	NA	NA	NA	NA	NA	NA	NA	NA	NA	NA	NA	NA	NA	NA	NA	NA	NA	NA	NA	NA	NA	0.061917	0.0637422	0.0770097	0.143074	0.20274	0.206419	4	193.364	40.9209	32.0909	64544218	38.9438	22.8875	15.9752
ECa198	AND	NA	NA	NA	NA	NA	NA	NA	NA	NA	NA	NA	NA	NA	NA	NA	NA	NA	NA	NA	NA	NA	NA	NA	NA	NA	NA	NA	NA	NA	NA	NA	NA	NA	NA	0.026304	0.0297109	0.0310572	0.0368974	0.0420394	0.0412586	0.000333333	188.909	20.1233	10.3636	1.43321e+07	20.5774	2.34955	2.22594
ECa199	Admixed	NA	NA	NA	NA	NA	NA	NA	NA	NA	NA	NA	NA	NA	NA	NA	NA	NA	NA	NA	NA	NA	NA	NA	NA	NA	NA	NA	NA	NA	NA	NA	NA	NA	NA	0.111835	0.138639	0.221768	0.363948	0.400305	0.385459	13.4167	226	112.471	105.5	2.06571e+08	60.9461	13.8408	29.8766
ECa200	AND	NA	NA	NA	NA	NA	NA	NA	NA	NA	NA	NA	NA	NA	NA	NA	NA	NA	NA	NA	NA	NA	NA	NA	NA	NA	NA	NA	NA	NA	NA	NA	NA	NA	NA	0.048575	0.057312	0.093399	0.167868	0.17726	0.160985	4.77419	215.903	60.3194	49	7.14507e+07	42.2815	11.0525	23.9163
ECa202	MES	NA	NA	NA	NA	NA	NA	NA	NA	NA	NA	NA	NA	NA	NA	NA	NA	NA	NA	NA	NA	NA	NA	NA	NA	NA	NA	NA	NA	NA	NA	NA	NA	NA	NA	0.0864357	0.104453	0.182477	0.297343	0.321894	0.304258	9.71429	223.143	108.166	103.857	1.9551e+08	55.7788	11.5952	30.3092
ECa203	AND	NA	NA	NA	NA	NA	NA	NA	NA	NA	NA	NA	NA	NA	NA	NA	NA	NA	NA	NA	NA	NA	NA	NA	NA	NA	NA	NA	NA	NA	NA	NA	NA	NA	NA	0.173604	0.220091	0.284712	0.379816	0.428146	0.426953	15.65	222.725	127.188	123.65	160684111	64.1174	10.5993	19.3574
ECa204	MES	NA	NA	NA	NA	NA	NA	NA	NA	NA	NA	NA	NA	NA	NA	NA	NA	NA	NA	NA	NA	NA	NA	NA	NA	NA	NA	NA	NA	NA	NA	NA	NA	NA	NA	0.115351	0.138058	0.155721	0.225809	0.270389	0.260675	2.85714	224.857	84.61	78.4286	1.32834e+08	50.8504	13.7388	12.8635
ECa205	MES	NA	NA	NA	NA	NA	NA	NA	NA	NA	NA	NA	NA	NA	NA	NA	NA	NA	NA	NA	NA	NA	NA	NA	NA	NA	NA	NA	NA	NA	NA	NA	NA	NA	NA	0.0929422	0.105093	0.150643	0.239655	0.273143	0.259766	3.71429	222.143	93.6043	90.4286	1.37124e+08	50.9621	13.1126	21.9927
ECa206	MES	NA	NA	NA	NA	NA	NA	NA	NA	NA	NA	NA	NA	NA	NA	NA	NA	NA	NA	NA	NA	NA	NA	NA	NA	NA	NA	NA	NA	NA	NA	NA	NA	NA	NA	0.0484889	0.050155	0.0518179	0.103336	0.155138	0.16098	2.85714	189.857	44.1271	32.8571	7.60304e+07	34.3935	22.9877	14.3901
ECa207	MES	NA	NA	NA	NA	NA	NA	NA	NA	NA	NA	NA	NA	NA	NA	NA	NA	NA	NA	NA	NA	NA	NA	NA	NA	NA	NA	NA	NA	NA	NA	NA	NA	NA	NA	0.0465806	0.0481147	0.0422833	0.0505781	0.0730714	0.0795624	0.000333333	199.571	27.3857	13.5714	3.32084e+07	26.3107	11.521	0.686554
ECa208	MES	NA	NA	NA	NA	NA	NA	NA	NA	NA	NA	NA	NA	NA	NA	NA	NA	NA	NA	NA	NA	NA	NA	NA	NA	NA	NA	NA	NA	NA	NA	NA	NA	NA	NA	0.191606	0.257488	0.3059	0.399002	0.427743	0.408514	10.8571	229.286	102.61	99.5714	1.33768e+08	63.6306	10.4685	17.293
ECa209	MES	NA	NA	NA	NA	NA	NA	NA	NA	NA	NA	NA	NA	NA	NA	NA	NA	NA	NA	NA	NA	NA	NA	NA	NA	NA	NA	NA	NA	NA	NA	NA	NA	NA	NA	0.0243532	0.0224391	0.0171643	0.0354112	0.0730479	0.1043	0.571429	205.286	28.0814	14.7143	4.86639e+07	20.7648	23.7609	7.31761
ECa210	MES	NA	NA	NA	NA	NA	NA	NA	NA	NA	NA	NA	NA	NA	NA	NA	NA	NA	NA	NA	NA	NA	NA	NA	NA	NA	NA	NA	NA	NA	NA	NA	NA	NA	NA	0.0901199	0.11205	0.187792	0.306745	0.34823	0.345542	14	233.857	109.061	103.429	2.26386e+08	56.416	14.5563	30.7516
ECa211	MES	NA	NA	NA	NA	NA	NA	NA	NA	NA	NA	NA	NA	NA	NA	NA	NA	NA	NA	NA	NA	NA	NA	NA	NA	NA	NA	NA	NA	NA	NA	NA	NA	NA	NA	0.0466669	0.0491893	0.0606764	0.107506	0.162376	0.176245	3.14286	201	41.0286	28.7143	6.72363e+07	34.2633	22.9434	15.011
ECa212	MES	NA	NA	NA	NA	NA	NA	NA	NA	NA	NA	NA	NA	NA	NA	NA	NA	NA	NA	NA	NA	NA	NA	NA	NA	NA	NA	NA	NA	NA	NA	NA	NA	NA	NA	0.101498	0.128701	0.214334	0.33375	0.361079	0.339967	11.5714	228.714	113.587	107.429	1.8308e+08	59.0778	10.9604	29.6038
ECa213	MES	NA	NA	NA	NA	NA	NA	NA	NA	NA	NA	NA	NA	NA	NA	NA	NA	NA	NA	NA	NA	NA	NA	NA	NA	NA	NA	NA	NA	NA	NA	NA	NA	NA	NA	0.0727619	0.0921817	0.156126	0.274018	0.301937	0.282045	7.90909	219.909	90.5727	83.7273	1.54016e+08	53.0806	14.0888	30.5681
ECa214	MES	NA	NA	NA	NA	NA	NA	NA	NA	NA	NA	NA	NA	NA	NA	NA	NA	NA	NA	NA	NA	NA	NA	NA	NA	NA	NA	NA	NA	NA	NA	NA	NA	NA	NA	0.15952	0.206614	0.26612	0.327802	0.342311	0.331844	15.0909	231.545	124.353	119.182	1.71771e+08	61.0524	4.61835	15.9183
ECa215	MES	NA	NA	NA	NA	NA	NA	NA	NA	NA	NA	NA	NA	NA	NA	NA	NA	NA	NA	NA	NA	NA	NA	NA	NA	NA	NA	NA	NA	NA	NA	NA	NA	NA	NA	0.0404346	0.0435976	0.065865	0.14957	0.221686	0.23421	6.85714	210.857	60.1586	51.2857	1.15154e+08	40.8066	25.2827	28.0548
ECa216	MES	NA	NA	NA	NA	NA	NA	NA	NA	NA	NA	NA	NA	NA	NA	NA	NA	NA	NA	NA	NA	NA	NA	NA	NA	NA	NA	NA	NA	NA	NA	NA	NA	NA	NA	0.0994352	0.116515	0.191352	0.299703	0.327295	0.312628	11.0909	229.636	101.027	94	1.71627e+08	56.57	11.2897	27.8369
ECa217	AND	NA	NA	NA	NA	NA	NA	NA	NA	NA	NA	NA	NA	NA	NA	NA	NA	NA	NA	NA	NA	NA	NA	NA	NA	NA	NA	NA	NA	NA	NA	NA	NA	NA	NA	0.200396	0.25282	0.328537	0.414335	0.475107	0.488745	21.0909	231.818	143.091	138.909	186974874	67.8962	9.77448	19.0548
ECa219	Admixed	NA	NA	NA	NA	NA	NA	NA	NA	NA	NA	NA	NA	NA	NA	NA	NA	NA	NA	NA	NA	NA	NA	NA	NA	NA	NA	NA	NA	NA	NA	NA	NA	NA	NA	0.212564	0.293783	0.422953	0.545103	0.528725	0.50808	25.3636	242.364	163.295	160.455	2.58807e+08	74.4011	3.01978	23.9966
ECa220	MES	NA	NA	NA	NA	NA	NA	NA	NA	NA	NA	NA	NA	NA	NA	NA	NA	NA	NA	NA	NA	NA	NA	NA	NA	NA	NA	NA	NA	NA	NA	NA	NA	NA	NA	0.149077	0.183302	0.243861	0.334899	0.363183	0.348922	4	224.571	109.211	112.714	1.56477e+08	60.4829	9.2346	19.3517
ECa221	MES	NA	NA	NA	NA	NA	NA	NA	NA	NA	NA	NA	NA	NA	NA	NA	NA	NA	NA	NA	NA	NA	NA	NA	NA	NA	NA	NA	NA	NA	NA	NA	NA	NA	NA	0.026264	0.03116	0.0932177	0.21629	0.258562	0.247969	9.14286	212.429	80.78	71.7143	9.81245e+07	46.5023	19.7283	46.5989
ECa222	MES	NA	NA	NA	NA	NA	NA	NA	NA	NA	NA	NA	NA	NA	NA	NA	NA	NA	NA	NA	NA	NA	NA	NA	NA	NA	NA	NA	NA	NA	NA	NA	NA	NA	NA	0.0873253	0.118299	0.233656	0.36169	0.372617	0.355798	13.2857	226.714	118.369	114.429	1.74956e+08	61.0568	8.43623	36.5335
ECa223	AND	NA	NA	NA	NA	NA	NA	NA	NA	NA	NA	NA	NA	NA	NA	NA	NA	NA	NA	NA	NA	NA	NA	NA	NA	NA	NA	NA	NA	NA	NA	NA	NA	NA	NA	0.0198842	0.0214378	0.0401183	0.073657	0.0829242	0.0810405	0.000333333	201.111	20.3133	7	1.02635e+07	22.8963	5.07604	13.5339
ECa224	AND	NA	NA	NA	NA	NA	NA	NA	NA	NA	NA	NA	NA	NA	NA	NA	NA	NA	NA	NA	NA	NA	NA	NA	NA	NA	NA	NA	NA	NA	NA	NA	NA	NA	NA	0.0475447	0.0481548	0.0490374	0.10704	0.173744	0.179707	4.8	208.3	50.537	37.9	5.7343e+07	34.8959	26.9499	16.6659
ECa225	AND	NA	NA	NA	NA	NA	NA	NA	NA	NA	NA	NA	NA	NA	NA	NA	NA	NA	NA	NA	NA	NA	NA	NA	NA	NA	NA	NA	NA	NA	NA	NA	NA	NA	NA	0.0795532	0.0958942	0.156621	0.268342	0.301919	0.29241	10.7143	229	103.511	100.571	1.78737e+08	53.022	14.4406	28.7471
ECa226	MES	NA	NA	NA	NA	NA	NA	NA	NA	NA	NA	NA	NA	NA	NA	NA	NA	NA	NA	NA	NA	NA	NA	NA	NA	NA	NA	NA	NA	NA	NA	NA	NA	NA	NA	0.0970195	0.119937	0.194282	0.315024	0.33981	0.321598	9.57143	228.857	110.773	105.571	186782416	57.3838	11.9844	28.4063
ECa227	MES	NA	NA	NA	NA	NA	NA	NA	NA	NA	NA	NA	NA	NA	NA	NA	NA	NA	NA	NA	NA	NA	NA	NA	NA	NA	NA	NA	NA	NA	NA	NA	NA	NA	NA	0.0920519	0.113546	0.195334	0.310549	0.340229	0.333382	10.8571	224.143	108.273	101.857	1.83936e+08	57.3182	11.8664	30.5984
ECa228	AND	NA	NA	NA	NA	NA	NA	NA	NA	NA	NA	NA	NA	NA	NA	NA	NA	NA	NA	NA	NA	NA	NA	NA	NA	NA	NA	NA	NA	NA	NA	NA	NA	NA	NA	0.0688629	0.0798302	0.0801024	0.121579	0.161478	0.156479	2.4	218.5	54.301	33.6	9.1225e+07	37.0584	17.9433	9.33414
ECa229	AND	NA	NA	NA	NA	NA	NA	NA	NA	NA	NA	NA	NA	NA	NA	NA	NA	NA	NA	NA	NA	NA	NA	NA	NA	NA	NA	NA	NA	NA	NA	NA	NA	NA	NA	0.0700847	0.0794106	0.122952	0.212171	0.2614	0.256213	9.14286	205.857	83.7986	77.4286	9.35809e+07	48.4253	16.5524	25.5516
ECa230	MES	NA	NA	NA	NA	NA	NA	NA	NA	NA	NA	NA	NA	NA	NA	NA	NA	NA	NA	NA	NA	NA	NA	NA	NA	NA	NA	NA	NA	NA	NA	NA	NA	NA	NA	0.117225	0.15561	0.262125	0.383604	0.396382	0.378119	18.5714	235.429	145.933	143.429	232938991	61.601	9.63813	28.7711
ECa231	MES	NA	NA	NA	NA	NA	NA	NA	NA	NA	NA	NA	NA	NA	NA	NA	NA	NA	NA	NA	NA	NA	NA	NA	NA	NA	NA	NA	NA	NA	NA	NA	NA	NA	NA	0.030214	0.0285497	0.0298896	0.0742056	0.115939	0.11602	2.72727	194.182	35.0636	25.1818	69921620	28.6206	23.3196	16.0963
ECa232	AND	NA	NA	NA	NA	NA	NA	NA	NA	NA	NA	NA	NA	NA	NA	NA	NA	NA	NA	NA	NA	NA	NA	NA	NA	NA	NA	NA	NA	NA	NA	NA	NA	NA	NA	0.0207249	0.0242284	0.0237764	0.024131	0.0262354	0.0256215	0.000333333	204.667	21.6367	6.33333	2.10043e+07	15.4123	1.68515	0.042153
ECa233	AND	NA	NA	NA	NA	NA	NA	NA	NA	NA	NA	NA	NA	NA	NA	NA	NA	NA	NA	NA	NA	NA	NA	NA	NA	NA	NA	NA	NA	NA	NA	NA	NA	NA	NA	0.128091	0.148964	0.145541	0.205307	0.253125	0.261099	8.28571	222.143	90.1629	80.7143	1.44393e+08	49.4443	15.0206	6.75632
ECa234	MES	NA	NA	NA	NA	NA	NA	NA	NA	NA	NA	NA	NA	NA	NA	NA	NA	NA	NA	NA	NA	NA	NA	NA	NA	NA	NA	NA	NA	NA	NA	NA	NA	NA	NA	0.034002	0.034302	0.0360542	0.0514535	0.0672294	0.0682866	3.7	231.4	68.442	59.5	1.14916e+08	24.8667	10.4128	5.93029
ECa235	MES	NA	NA	NA	NA	NA	NA	NA	NA	NA	NA	NA	NA	NA	NA	NA	NA	NA	NA	NA	NA	NA	NA	NA	NA	NA	NA	NA	NA	NA	NA	NA	NA	NA	NA	0.0391282	0.0428018	0.0437578	0.0534908	0.0620844	0.062406	0.000333333	238	68.8317	38.1667	1.01359e+08	24.206	7.47552	2.98265
ECa236	MES	NA	NA	NA	NA	NA	NA	NA	NA	NA	NA	NA	NA	NA	NA	NA	NA	NA	NA	NA	NA	NA	NA	NA	NA	NA	NA	NA	NA	NA	NA	NA	NA	NA	NA	0.144746	0.19207	0.220691	0.265203	0.305454	0.306482	2.09091	218.364	47.8536	34.0909	9.33066e+07	49.8597	13.7333	11.672
ECa237	AND	NA	NA	NA	NA	NA	NA	NA	NA	NA	NA	NA	NA	NA	NA	NA	NA	NA	NA	NA	NA	NA	NA	NA	NA	NA	NA	NA	NA	NA	NA	NA	NA	NA	NA	0.321197	0.44696	0.508098	0.559108	0.554827	0.534135	29.2857	245.143	183.481	182	1.39913e+08	77.8212	0.815824	9.5334
ECa238	MES	NA	NA	NA	NA	NA	NA	NA	NA	NA	NA	NA	NA	NA	NA	NA	NA	NA	NA	NA	NA	NA	NA	NA	NA	NA	NA	NA	NA	NA	NA	NA	NA	NA	NA	0.0517893	0.0576902	0.0626339	0.113067	0.161323	0.156722	3.42857	241.286	71.5529	39.1429	1.50994e+08	35.2352	21.3067	14.4998
ECa239	MES	NA	NA	NA	NA	NA	NA	NA	NA	NA	NA	NA	NA	NA	NA	NA	NA	NA	NA	NA	NA	NA	NA	NA	NA	NA	NA	NA	NA	NA	NA	NA	NA	NA	NA	0.128507	0.161506	0.192723	0.270748	0.307455	0.29491	6	225.636	97.4755	90.2727	1.57179e+08	55.3534	11.3315	15.0777
ECa240	AND	NA	NA	NA	NA	NA	NA	NA	NA	NA	NA	NA	NA	NA	NA	NA	NA	NA	NA	NA	NA	NA	NA	NA	NA	NA	NA	NA	NA	NA	NA	NA	NA	NA	NA	0.0269629	0.0308403	0.0298809	0.0307633	0.0323728	0.0309886	0.000333333	194	20.7844	11.1111	1.37568e+07	19.702	1.21109	5.15e-05
ECa241	AND	NA	NA	NA	NA	NA	NA	NA	NA	NA	NA	NA	NA	NA	NA	NA	NA	NA	NA	NA	NA	NA	NA	NA	NA	NA	NA	NA	NA	NA	NA	NA	NA	NA	NA	0.346786	0.512866	0.596104	0.656006	0.653359	0.640944	32.8182	247.727	193.735	194.091	3.44665e+08	82.9665	0.62192	11.9515
ECa243	MES	NA	NA	NA	NA	NA	NA	NA	NA	NA	NA	NA	NA	NA	NA	NA	NA	NA	NA	NA	NA	NA	NA	NA	NA	NA	NA	NA	NA	NA	NA	NA	NA	NA	NA	0.0674481	0.0692328	0.0726583	0.129256	0.19725	0.219264	6.81818	222.364	60.3682	51.0909	1.29371e+08	39.0691	24.275	13.3231
ECa244	AND	NA	NA	NA	NA	NA	NA	NA	NA	NA	NA	NA	NA	NA	NA	NA	NA	NA	NA	NA	NA	NA	NA	NA	NA	NA	NA	NA	NA	NA	NA	NA	NA	NA	NA	0.189991	0.247	0.29427	0.359476	0.38585	0.372059	15.8571	238.286	142.121	143.286	2.72049e+08	61.1369	8.88246	11.832
ECa245	AND	NA	NA	NA	NA	NA	NA	NA	NA	NA	NA	NA	NA	NA	NA	NA	NA	NA	NA	NA	NA	NA	NA	NA	NA	NA	NA	NA	NA	NA	NA	NA	NA	NA	NA	0.0839978	0.104489	0.20655	0.352983	0.398284	0.394679	11.1818	236.364	122.693	117.818	1.85772e+08	59.8819	14.9807	39.5504
ECa246	AND	NA	NA	NA	NA	NA	NA	NA	NA	NA	NA	NA	NA	NA	NA	NA	NA	NA	NA	NA	NA	NA	NA	NA	NA	NA	NA	NA	NA	NA	NA	NA	NA	NA	NA	0.0245241	0.0202628	0.0196273	0.0431129	0.0957535	0.136811	2.27273	206.727	33.8836	22	4.29541e+07	23.6718	28.5644	14.2265
ECa247	AND	NA	NA	NA	NA	NA	NA	NA	NA	NA	NA	NA	NA	NA	NA	NA	NA	NA	NA	NA	NA	NA	NA	NA	NA	NA	NA	NA	NA	NA	NA	NA	NA	NA	NA	0.104242	0.124812	0.163825	0.241003	0.27306	0.25853	0.000333333	204.286	69.65	64.7143	1.1815e+08	51.6784	10.935	17.6026
ECa248	AND	NA	NA	NA	NA	NA	NA	NA	NA	NA	NA	NA	NA	NA	NA	NA	NA	NA	NA	NA	NA	NA	NA	NA	NA	NA	NA	NA	NA	NA	NA	NA	NA	NA	NA	0.0297039	0.0280847	0.0282967	0.0634031	0.105041	0.119573	1.85714	201	46.3443	35.4286	5.17359e+07	25.3355	20.7571	12.0824
ECa249	AND	NA	NA	NA	NA	NA	NA	NA	NA	NA	NA	NA	NA	NA	NA	NA	NA	NA	NA	NA	NA	NA	NA	NA	NA	NA	NA	NA	NA	NA	NA	NA	NA	NA	NA	0.156077	0.200919	0.256745	0.341743	0.369404	0.355268	10.1429	231.857	81.4971	73	1.1336e+08	59.2299	10.6196	20.3898
ECa250	AND	NA	NA	NA	NA	NA	NA	NA	NA	NA	NA	NA	NA	NA	NA	NA	NA	NA	NA	NA	NA	NA	NA	NA	NA	NA	NA	NA	NA	NA	NA	NA	NA	NA	NA	0.039868	0.0398254	0.0466616	0.0863534	0.140552	0.165966	1.71429	209	38.4529	23.5714	5.86392e+07	31.5575	25.0376	15.4382
ECa251	AND	NA	NA	NA	NA	NA	NA	NA	NA	NA	NA	NA	NA	NA	NA	NA	NA	NA	NA	NA	NA	NA	NA	NA	NA	NA	NA	NA	NA	NA	NA	NA	NA	NA	NA	0.0359071	0.036137	0.0376957	0.0649027	0.0907985	0.0878724	1.4	218.1	39.609	22.5	7.0539e+07	27.5261	15.3664	9.73184
ECa252	AND	NA	NA	NA	NA	NA	NA	NA	NA	NA	NA	NA	NA	NA	NA	NA	NA	NA	NA	NA	NA	NA	NA	NA	NA	NA	NA	NA	NA	NA	NA	NA	NA	NA	NA	0.0400139	0.0401713	0.036168	0.0520831	0.0827417	0.0884434	8.16667	198.833	34.8242	19.3333	2.53457e+07	22.8968	20.2398	7.00892
ECa253	AND	NA	NA	NA	NA	NA	NA	NA	NA	NA	NA	NA	NA	NA	NA	NA	NA	NA	NA	NA	NA	NA	NA	NA	NA	NA	NA	NA	NA	NA	NA	NA	NA	NA	NA	0.168466	0.22798	0.281505	0.373046	0.40731	0.390363	13.6364	227.545	104.803	96.7273	1.79133e+08	61.8833	10.8909	19.4924
ECa254	AND	NA	NA	NA	NA	NA	NA	NA	NA	NA	NA	NA	NA	NA	NA	NA	NA	NA	NA	NA	NA	NA	NA	NA	NA	NA	NA	NA	NA	NA	NA	NA	NA	NA	NA	0.0299151	0.0292537	0.0282365	0.0454626	0.0677066	0.0691672	0.000333333	209.143	28.2157	19.2857	2.93205e+07	23.2029	15.0068	6.49092
ECa255	AND	NA	NA	NA	NA	NA	NA	NA	NA	NA	NA	NA	NA	NA	NA	NA	NA	NA	NA	NA	NA	NA	NA	NA	NA	NA	NA	NA	NA	NA	NA	NA	NA	NA	NA	0.107619	0.128163	0.161804	0.237591	0.27122	0.262616	12.4545	231.091	103.098	97.2727	1.56328e+08	50.1563	10.3528	14.7607
ECa273	MES	NA	NA	NA	NA	NA	NA	NA	NA	NA	NA	NA	NA	NA	NA	NA	NA	NA	NA	NA	NA	NA	NA	NA	NA	NA	NA	NA	NA	NA	NA	NA	NA	NA	NA	0.0771719	0.084752	0.112635	0.169726	0.195067	0.188615	4.72727	207.455	65.5791	54.6364	8.59493e+07	44.4512	11.2348	16.9619
ECe001	Admixed	4.12908	4.32478	10.3118	9.57426	6.77741	20.5714	20.0558	24.3375	32.1654	38.9008	43.2683	56.0555	388321	13927.7	782.151	11557.8	72.2222	93.5556	51.6667	91	45	36.6667	7.71792	9.74745	3.67584	37.116	-14.6406	21.2095	37.53	36.45	19.0225	66.7425	7.985	20.4275	0.139975	0.16969	0.226794	0.328038	0.355979	0.331897	3.57143	230.429	113.43	113.143	1.29399e+08	59.1292	10.5589	20.1386
ECe002	MES	3.62359	3.61798	8.854	8.07596	5.68385	21.2727	1.03733	1.0656	1.13971	1.159	1.16633	1.43682	367814	11949.3	761.304	12097.9	66.2222	86.3333	47.6667	94.1111	43.2222	33.7778	6.56885	8.32514	3.10988	34.1485	-13.727	19.6343	1.121	1.153	0.887	10.08	0.293	0.92	0.021546	0.0253647	0.0305152	0.0443905	0.0455083	0.0377165	0.000333333	206.5	22.2867	8.66667	22218788	19.7136	2.48849	5.0929
ECe003	MES	3.84605	3.6978	9.17513	8.26326	5.68919	21.9456	3.93033	11.3316	16.0959	20.434	24.5843	37.8925	379317	12428.3	761.638	12609.2	66	88.3333	48.2222	94.1111	45.1111	34.7778	6.70578	8.57952	3.20075	34.822	-14.7971	20.2543	20.39	19.198	7.459	50.794	9.453	25.541	0.100992	0.119893	0.187786	0.294324	0.324408	0.310352	10.2727	221.273	101.307	94.8182	1.92411e+08	56.0254	11.9201	26.5133
ECe004	MES	3.64271	3.57109	8.02824	7.20519	5.02185	19.5521	14.3743	18.6622	21.1656	23.009	24.5467	37.8337	338613	10775.3	688.471	11237.8	62.3333	82.8889	48.2222	95.7778	41.7778	32.4444	5.92389	7.50573	3.0657	32.7856	-13.5625	17.5684	22.567	22.548	14.231	50.656	5.903	9.894	0.043778	0.0440122	0.0408799	0.0697041	0.11012	0.115241	3.28571	242	64.6657	28.1429	1.19297e+08	28.0614	21.118	8.86511
ECe006	AND	3.86141	3.84731	7.97263	7.42178	5.52341	16.8315	40.3707	48.2298	53.45	56.983	57.999	62.5539	316055	10546.2	687.856	9283.88	65.2222	82	50.7778	94	37.3333	32	6.14991	7.56771	3.27776	32.7071	-11.4828	15.904	53.671	55.306	37.677	79.094	0.884	10.14	0.404242	0.59015	0.654297	0.6972	0.698069	0.687416	26.7143	245.857	187.233	183.286	3.34596e+08	85.6177	0.382458	8.38505
ECe009	MES	3.77659	3.66193	8.11579	7.23526	5.05485	19.3821	12.8403	14.3742	19.167	24.8957	29.7677	42.526	339057	10865.3	677.962	11166.7	62.4444	83.1111	49	96.7778	40.7778	32.4444	5.97184	7.56935	3.15199	32.8594	-13.6085	17.22	25.088	23.151	11.526	54.927	12.444	19.498	0.121259	0.15081	0.206935	0.316679	0.347498	0.336537	8.28571	231	113.727	112.429	1.58663e+08	57.8183	12.1681	21.9724
ECe010	MES	4.68517	4.7026	12.3017	11.7456	8.457	22.2827	3.408	3.659	4.11386	5.38733	8.74567	32.6796	440073	16706.8	881.147	12271.1	79.4444	100.556	52.7778	90	46	39.5556	9.33087	11.7394	4.0456	39.865	-14.8618	23.7839	7.905	5.974	2.97	28.314	23.296	12.297	0.0464018	0.051683	0.0622451	0.115175	0.147239	0.141655	1.85714	215.857	48.3686	34.5714	9.95997e+07	35.6191	17.0324	15.749
ECe011	MES	3.93665	3.82342	9.32717	8.5217	5.92826	19.3112	1.261	1.2088	1.09186	1.092	1.30767	14.709	357366	12614	689.996	11023.8	67.6667	89.3333	49	92.8889	45.2222	35.1111	6.87364	8.75606	3.30255	35.3782	-14.6682	20.4723	1.744	1.352	1.024	11.334	12.496	1.442	0.0210524	0.0205616	0.0174423	0.0252426	0.0465077	0.056144	0.000333333	192.667	19.3983	7.33333	30018459	16.5041	15.659	3.506
ECe013	MES	3.59102	3.593	6.68952	6.13578	4.67852	16.4822	14.333	16.2432	20.0286	24.35	28.5443	41.3138	292760	8732.43	685.92	9102.62	60.6667	75.3333	49.6667	94.5556	34.3333	29.4444	5.23623	6.34496	3.04432	30.1834	-10.094	13.2908	24.656	23.205	12.964	54.797	10.55	14.993	0.0977517	0.114305	0.167124	0.275335	0.324171	0.318066	8.63636	223.273	84.8045	78.1818	1.93963e+08	52.5526	17.4105	24.0212
ECe014	MES	3.50137	3.47167	9.04765	8.39885	5.84841	19.5185	8.162	17.0578	24.6974	31.6997	36.8713	49.4742	352212	12330.1	694.693	11121.8	67.2222	88.1111	44.6667	90.4444	49.2222	34.6667	6.71155	8.54739	2.99902	34.8472	-14.5589	22.1114	30.753	29.297	11.955	60.809	9.824	28.161	0.116416	0.139077	0.230747	0.338992	0.382704	0.385182	13.2857	223.857	120.057	115.571	2.19344e+08	60.8402	11.2918	28.7077
ECe016	MES	4.21324	4.54324	10.7862	10.4284	7.63033	19.345	12.391	13.938	19.5794	26.554	31.969	45.6139	387775	14589.9	799.584	10615.3	77.2222	96.3333	52.6667	86.4444	45.4444	37.6667	8.35542	10.3683	3.82565	38.3682	-13.6911	22.3144	26.584	24.282	11.184	55.625	14.295	23.997	0.125626	0.152439	0.211533	0.332318	0.37614	0.360443	13.8571	228.857	116.761	110.857	3.10956e+08	59.3071	13.994	23.3833
ECe017	MES	4.50281	4.47238	7.71698	6.98548	5.34233	16.4552	3.03533	4.0536	5.40964	7.13967	8.827	16.1632	316294	9976.91	716.562	9028.76	64.1111	80.3333	56.3333	101.222	30	31.5556	6.00881	7.27462	3.78728	32.2182	-10.5463	11.9705	7.4295	6.6985	3.103	30.9385	9.725	14.307	0.0714644	0.0830243	0.109049	0.155039	0.168163	0.156238	5.25	212.607	65.3329	54.1429	100284983	41.9418	7.76572	14.6313
ECe018	MES	4.63081	4.66178	9.69876	8.97248	6.56752	19.1267	1.03733	3.4436	11.443	19.6703	24.7573	37.3888	371438	12880.1	777.504	10631.2	71	90.5556	55.2222	94.5556	39.1111	35.4444	7.39509	9.17363	3.96245	36.1286	-13.1733	17.8899	19.036	16.582	2.241	47.676	16.484	49.785	0.0481045	0.0533753	0.115846	0.219019	0.271779	0.272206	6.57143	208.143	68.2343	58.5714	9.45582e+07	47.811	18.6216	42.0368
ECe019	MES	3.81797	3.86209	9.65157	8.92852	6.19574	20.1505	2.89567	5.4392	7.66829	10.7943	17.8973	36.916	369809	13124.4	729.32	11442.7	69.6667	91.1111	48.6667	90.4444	46.7778	35.7778	7.15319	9.10518	3.31072	36.1013	-14.8588	21.5815	13.911	11.071	3.892	39.537	22.23	24.075	0.0531135	0.0597947	0.0816652	0.148979	0.19379	0.193895	6.14286	205.143	66.92	56.2857	1.29835e+08	38.114	15.6013	18.1149
ECe020	MES	4.23668	4.48338	14.1925	14.1534	10.1416	24.2014	17.1257	20.2572	25.2466	31.5367	36.4303	48.4721	483715	19692.4	891.342	13380.6	87.6667	109.556	47.2222	81.6667	57	43.1111	10.9128	13.7632	3.8614	43.3015	-16.4321	31.2052	31.138	29.451	15.919	61.129	10.406	17.511	0.139275	0.167918	0.23053	0.352301	0.391676	0.386694	14.0909	226.364	111.441	104.364	2.45353e+08	61.1142	13.1986	22.6111
ECe022	MES	3.449	3.43909	8.49759	7.83878	5.43556	19.0535	16.6897	19.0536	24.0481	29.5533	34.0293	46.2661	339238	11543.9	671.502	10892.3	64.5556	85	45.3333	91.7778	46.5556	33.3333	6.30261	8.01158	2.96219	33.5463	-14.0212	20.1491	29.302	27.805	15.174	59.634	9.891	17.03	0.0918009	0.116282	0.17532	0.307603	0.347747	0.328333	9.71429	224.714	94.77	91.1429	2.00093e+08	55.9993	15.977	27.6691
ECe023	MES	4.55524	4.40923	10.5272	9.73522	6.85422	20.1655	5.35967	6.814	8.36886	10.435	12.1847	20.2384	389838	14215.6	772.607	11323	72.3333	94.5	53	92.1667	44	37.1667	7.84091	9.92627	3.80671	37.452	-14.9222	20.8475	10.551	9.845	5.263	37.273	8.266	12.388	0.0957413	0.11266	0.165236	0.264667	0.288321	0.2738	5.14286	221.286	89.65	81.4286	1.66373e+08	53.051	11.9606	23.4402
ECe024	MES	3.79302	3.96822	8.98203	8.39596	6.12348	16.7818	16.8903	18.6578	23.1009	28.3467	33.3883	47.6487	329506	12036.5	669.856	9335.15	68.5556	87.4444	50	90.8889	42.8889	34.2222	6.8331	8.52647	3.36344	34.8309	-13.1924	19.2462	28.771	26.948	14.999	58.812	11.268	16.031	0.0884046	0.10185	0.165582	0.286256	0.333032	0.326196	8.81818	222.182	97.6609	92.3636	2.55499e+08	54.9409	16.0559	29.2635
ECe025	MES	3.76871	3.86207	9.67813	9.26989	6.66085	18.2127	15.892	18.2666	23.6837	28.605	32.3397	43.4369	353340	13147.5	692.747	10153.2	71.2222	90.5556	47.7778	88.6667	47	35.3333	7.38176	9.25424	3.29844	35.9425	-13.842	21.8611	28.065	26.992	14.534	58.742	8.368	17.242	0.11687	0.141764	0.202534	0.310727	0.349978	0.332523	7.71429	227.429	110.173	105.714	1.98302e+08	57.5954	12.7552	23.7923
ECe026	MES	4.81892	4.85807	12.1126	11.3848	8.07822	22.3314	0.909	2.4398	8.36057	15.5043	20.8543	35.7595	438295	16439	855.158	12496.8	77.2222	99.8889	53.4444	89.3333	46.8889	39.1111	9.09289	11.4928	4.17167	40.1761	-15.5745	23.441	15.88	13.133	1.656	42.884	19.966	47.375	0.0366427	0.0427074	0.0932612	0.193887	0.247639	0.240494	4.54545	219.636	80.44	70.9091	1.1053e+08	45.0326	20.1174	37.6616
ECe027	MES	3.96678	4.15378	10.5951	10.009	7.10141	19.3933	10.995	12.2622	17.6318	24.5308	31.2617	48.0181	379150	14386.6	760.549	10792.1	75.5556	96.6667	51	88.3333	47	38	7.96895	10.0699	3.53759	37.7649	-14.8311	23.1298	25.559	22.6645	9.869	53.957	16.9565	24.203	0.0576459	0.0667365	0.11672	0.230484	0.279197	0.274075	8.27273	213.364	84.1736	81	2.19333e+08	48.3199	18.9256	32.32
ECe028	MES	4.3449	4.59637	16.0264	15.6498	11.0343	28.0702	2.88167	3.4848	3.45343	3.82033	4.67567	20.5462	545988	22224	960.413	15664.4	92	116.833	47.3333	82.3333	58.8333	45.8333	12.0197	15.3854	3.97259	45.9181	-18.1323	34.0561	4.829	4.13	2.72	20.699	15.558	4.788	0.162003	0.203334	0.236943	0.276575	0.286042	0.28083	0.545455	245.727	88.7664	46	1.3753e+08	55.7335	4.31566	9.3249
ECe031	Admixed	3.60576	3.61	8.92224	8.21378	5.65633	18.7299	1.25183	4.0992	13.8574	23.9957	29.6305	42.2898	342558	12134.2	639.987	10806.8	65.3333	86.8333	46.6667	92.8333	46.1667	34.1667	6.58296	8.40007	3.09227	34.277	-14.5935	20.4964	22.7645	19.996	2.6735	51.6975	16.666	53.109	0.0691634	0.0878066	0.191419	0.322683	0.363847	0.356152	10.8571	225.429	91.0486	83	1.54594e+08	57.0841	14.3306	44.3731
ECe032	Admixed	4.66287	4.67733	9.54697	8.79074	6.47959	19.4261	0.846333	0.7728	0.754286	0.716333	0.7255	0.754364	372600	12665.9	806.071	10776.4	70.4444	89.5556	55.3333	93.5556	38.7778	35.1111	7.31093	9.03622	3.96742	35.7029	-12.8741	17.2974	0.712	0.7365	0.6725	6.6475	0.0685	-1.2215	0.0107792	0.0131356	0.011954	0.0114189	0.0113839	0.0109499	0.000333333	200.111	19.1756	6.55556	1.58539e+07	9.74924	0.000376135	5.15e-05
ECe033	Admixed	4.63403	4.70804	10.5267	9.8263	7.07011	20.7953	8.874	12.3742	18.1281	24.1317	28.7123	39.8653	398829	14137.3	804.602	11653	73.8889	94.7778	55.1111	92	42.2222	37.2222	7.98344	9.98146	4.00194	37.6366	-14.0112	19.9667	23.792	22.113	9.417	54.071	11.319	23.965	0.0929375	0.112969	0.168083	0.27771	0.306958	0.291162	10.4286	228.429	99.0229	91	1.30334e+08	54.0647	13.3444	25.2863
ECe034	MES	4.34308	4.42647	8.91614	8.22081	6.15896	17.8076	11.7163	12.7928	14.5504	16.7323	18.7843	26.9605	344914	11748.6	758.078	9768.9	69	86.8889	54.3333	93.3333	37.7778	34.1111	6.85706	8.43893	3.75213	34.7332	-12.2602	16.6369	16.735	16.142	10.303	46.952	6.609	8.983	0.130927	0.161712	0.214656	0.306171	0.331905	0.30937	10	228.909	115.875	109.455	2.58919e+08	57.7283	9.62143	19.0465
ECe035	Admixed	5.05144	5.13598	12.439	11.8122	8.50033	21.4898	3.54033	4.534	2.92429	3.05867	6.13367	35.4549	437755	16817	854.527	11889.7	81.2222	103.111	56.8889	88.6667	44.8889	40.5556	9.44213	11.8493	4.37577	40.9384	-15.104	23.147	6.412	4.35	3.482	24.666	26.865	0.729	0.0283831	0.0265283	0.0233126	0.0372621	0.0603205	0.0638433	0.285714	194.429	22.91	11.1429	2.57516e+07	20.4766	17.4745	5.70061
ECe036	MES	3.68148	3.76351	11.9705	11.6382	8.06541	20.6759	37.0538	45.8599	53.2149	57.3673	58.9117	63.566	407344	16633.3	712.604	11682.9	77.8889	100.333	43.8889	85.8889	55.2222	39.3333	8.95834	11.4723	3.27044	39.5608	-16.2568	28.2641	53.7865	55.4225	35.47	79.1795	0.9345	13.431	0.374196	0.548284	0.615061	0.667048	0.667164	0.656891	28.3636	248.364	189.753	185.545	3.70128e+08	83.8099	0.814689	9.50859
ECe037	AND	3.54171	3.52413	11.0448	10.3993	7.13963	23.0446	40.8979	48.6942	53.7857	56.8062	58.2508	62.7014	413987	15286.6	747.687	13251.5	73.7778	96.6667	43	88.6667	53.5556	38	8.12932	10.4766	3.07751	38.0987	-16.1259	26.5592	53.8225	55.4663	38.0175	78.9862	0.89125	9.9925	0.363413	0.523236	0.584931	0.639278	0.630781	0.613815	32.7143	248.429	193.991	191.857	1.94079e+08	82.1785	0.685798	8.81907
ECe038	Admixed	3.66306	3.80551	15.2201	14.9535	10.178	25.7587	7.12067	10.0012	13.0933	16.4257	19.4827	31.0928	501789	21482.5	802.56	14665.9	88.4444	114.222	39.8889	81.4444	64.5556	44.6667	11.2713	14.6288	3.35592	44.8443	-18.9163	36.248	16.561	15.481	7.521	45.722	9.598	17.731	0.0767738	0.0904793	0.13542	0.215488	0.232135	0.21778	9.63636	209.818	74.6955	67.4545	1.61705e+08	48.6304	10.5052	22.2245
ECe039	Admixed	4.17913	4.48433	10.3808	9.78622	7.14733	19.6012	2.442	2.558	2.77586	3.47367	4.66233	13.8747	381628	13939.1	790.482	10854.3	74.4444	94	53.1111	89.3333	43.3333	37	7.92587	9.88413	3.7704	37.4113	-13.7214	20.8481	4.175	3.523	2.099	21.702	11.731	6.741	0.0295399	0.0320048	0.0350845	0.0584398	0.0787124	0.0733941	0.000333333	216.429	25.35	16.4286	4.4117e+07	26.1452	13.1826	9.93029
ECe040	MES	3.90203	4.08633	9.2821	8.66785	6.2767	18.0453	3.31633	3.4548	3.81343	5.14133	8.78533	31.7775	347330	12463.7	718.511	10049.9	69.6667	88.7778	50.6667	91.2222	42.6667	34.7778	7.05234	8.81052	3.45237	35.3612	-13.3298	19.4832	7.76	5.739	2.825	27.884	23.983	11.906	0.0494302	0.0545176	0.0797363	0.14494	0.182905	0.17874	2.45455	219.273	42.7973	25.2727	7.2103e+07	38.0126	18.7928	20.2352
ECe046	MES	3.879	3.88982	8.03906	7.36548	5.33648	17.7303	1.22	1.223	1.318	1.30967	1.44733	1.45036	325673	10686.3	692.758	9955.88	64.6667	82.8889	51.1111	95.1111	38.4444	32.7778	6.10579	7.58522	3.30539	33.058	-12.3743	16.335	1.307	1.335	1.022	10.591	0.436	0.634	0.0269985	0.0298972	0.0264463	0.0323585	0.0446573	0.0454057	0.000333333	194.778	20.3411	7.11111	2.10357e+07	19.1268	6.86106	1.19277
ECe048	MES	4.32298	4.20633	10.0087	9.23319	6.48633	21.9023	3.331	4.0927	5.24093	6.01717	6.936	11.6656	398446	13531.2	824.871	12346.3	70.8889	92.3333	51.6667	92	44.1111	36.3333	7.47605	9.44417	3.6258	36.5901	-14.5229	20.5993	6.074	5.856	3.1945	28.4985	4.763	10.0315	0.0543823	0.0590856	0.0744437	0.0994162	0.106029	0.0988727	0.571429	217.143	42.8471	30	51239079	34.0354	5.58398	10.6179
ECe054	MES	3.83163	3.77131	8.06708	7.27693	5.19552	19.3097	3.512	4.078	5.02721	5.7295	6.62033	10.4542	339808	10745.3	721.638	10943.4	63.5556	83	50.2222	95.6667	39.5556	32.4444	6.03502	7.5645	3.22761	32.9637	-12.9095	16.6918	5.795	5.5885	3.234	27.7795	4.6145	8.41	0.0847946	0.0973585	0.122722	0.187899	0.224797	0.218719	0.000333333	235.333	88.0767	94.6667	7.24533e+07	43.3698	17.4799	14.9955
ECe055	MES	4.44143	4.31689	7.73698	6.93715	5.25533	17.6121	1.26033	1.294	1.25529	1.18633	1.22967	1.66127	326062	10034.7	724.382	9792.54	63.4444	80.5556	55	100.889	32.2222	31.5556	5.96317	7.2673	3.68263	32.1633	-11.0845	12.8027	1.198	1.234	1.072	10.637	0.144	-0.901	0.024235	0.0293668	0.0280165	0.0271813	0.0281248	0.0269924	0.000333333	196.333	20.4717	7.33333	2.27663e+07	16.1304	0.0907912	5.15e-05
ECe071	AND	4.50232	4.56238	8.85429	8.04641	5.996	20.3824	48.932	56.1232	59.721	62.4607	63.778	67.8532	370339	11612.9	831.309	11306.1	68.2222	86.5556	56	97.2222	35.1111	34	6.78585	8.34317	3.85919	34.564	-12.0343	15.3658	59.473	61.265	44.3	82.489	0.962	7.31	0.388433	0.570399	0.630998	0.676129	0.673893	0.658474	32.8571	248.571	194.804	193.714	404511708	84.4357	0.328794	8.30788
ECe072	AND	3.58813	3.57864	9.71183	8.99196	6.16596	19.3776	41.6363	49.9692	53.8677	56.8927	58.394	63.1568	359693	13277.5	659.973	11122.6	69	91.3333	45.6667	90.3333	49.6667	35.7778	7.11475	9.14487	3.10042	36.0293	-15.3797	23.069	54.022	55.577	38.87	79.324	1.106	8.798	0.372846	0.543945	0.607567	0.664613	0.652329	0.633025	28.2857	247.857	193.707	192.286	2.93147e+08	83.3137	0.382782	9.03178
ECe074	AND	4.22305	4.25357	9.6645	8.82194	6.1895	20.1495	8.203	15.2384	23.4064	31.2497	36.677	50.6619	374107	13001.7	755.23	11402.4	68.6667	90.6667	51.3333	93.6667	44.1667	35.6667	7.17796	9.08088	3.6316	35.831	-14.5195	19.6691	30.269	28.457	10.787	60.26	10.97	30.112	0.116992	0.151162	0.267583	0.41698	0.440544	0.424378	15.1429	233.857	137.197	137.429	2.63599e+08	64.9465	10.6602	33.7283
ECe075	AND	4.4116	4.50944	9.49105	8.72552	6.33578	18.5698	16.1717	18.356	23.5464	28.9173	32.9227	44.0325	359768	12607	738.84	10364.5	70	90	54.8889	94.1111	39.2222	35.1111	7.177	8.94839	3.82179	35.8074	-13.3326	17.6861	28.418	27.124	14.652	59.006	9.139	17.236	0.101156	0.125011	0.173704	0.264114	0.292034	0.280393	11.4286	225.571	113.041	108.714	1.85488e+08	48.8644	9.74951	17.6268
ECe077	AND	3.42457	3.4362	8.69519	8.04444	5.58906	18.6189	8.94167	16.1216	23.0129	29.4017	33.9013	45.6696	337217	11819.8	670.8	10593.7	65.3333	86	45.8333	92.6667	46	33.6667	6.44677	8.20364	2.95427	33.9921	-14.0493	20.5668	28.397	27.141	11.459	59.064	8.971	26.006	0.0481189	0.0581878	0.155326	0.312694	0.348997	0.338249	11	218.909	96.9673	90.8182	2.36833e+08	55.2292	17.0631	47.291
ECe078	AND	4.33375	4.21787	9.22927	8.39389	5.98848	19.8156	40.8813	48.7596	53.141	56.5047	57.8883	62.3044	366048	12331.2	728.131	11274.1	67.8889	88.7778	51.6667	96	41.8889	34.8889	6.89778	8.66843	3.62012	35.2332	-13.8543	18.7558	53.528	55.001	38.067	79.025	1.273	9.339	0.367655	0.537043	0.590969	0.634818	0.634018	0.620114	29.2857	247.714	192.669	192.429	3.18656e+08	82.3117	0.699741	7.84663
ECe080	AND	3.90851	3.95138	8.0491	7.30452	5.31881	17.6963	56.9343	63.743	66.7443	68.7543	69.6503	72.5344	325481	10651.1	695.789	9930.41	63.6667	82.3333	50.6667	95.6667	39.1111	32.3333	6.08864	7.56825	3.3563	32.6886	-12.4681	16.1497	65.584	67.855	50.741	85.905	0.353	5.661	0.391496	0.567827	0.635326	0.666401	0.681947	0.67658	32	248.429	202.119	202.571	477309763	83.9065	0.765564	9.27416
ECe081	AND	3.79405	4.31507	13.6457	13.8064	10.1108	21.8031	57.8557	66.3206	71.0009	73.5263	74.5307	77.6355	449938	18848.4	828.71	11827	84.8333	104.333	46.1667	88.1667	50.5	40.8333	10.6464	13.3114	3.66138	41.2952	-14.5965	28.1845	69.794	72.338	52.392	88.001	0.097	7.631	0.419734	0.616306	0.691711	0.74017	0.73373	0.717567	37	249	207.296	208.857	6.16499e+08	87.5284	0.000376135	9.28226
ECe082	AND	4.65954	4.79691	9.27914	8.54348	6.37222	18.6895	52.0573	59.8594	63.166	65.573	66.7293	70.5167	362364	12193.2	789.604	10281.5	70.1111	88.3333	56.8889	96.1111	35.8889	34.6667	7.14695	8.77666	4.04461	35.2871	-12.1998	15.8459	62.458	64.512	47.209	84.188	0.595	6.784	0.425789	0.617349	0.693899	0.725304	0.73533	0.729641	32.7143	248.714	202.546	202.286	4.49145e+08	87.4693	0.000376135	8.87241
ECe083	AND	4.33616	4.54647	8.64103	7.98207	5.99715	17.6571	46.7967	54.7742	59.5357	62.9437	64.44	68.9734	340214	11325.3	768.227	9631.59	67.8889	85.2222	55.4444	95.4444	35.2222	33.4444	6.69826	8.18834	3.81562	34.0942	-11.6314	15.1122	59.718	61.432	43.004	82.558	1.165	9.153	0.302829	0.447317	0.504497	0.549059	0.552689	0.539409	32.7143	249.286	201.991	202.143	4.36867e+08	72.3599	2.63019	11.3851
ECe085	AND	3.88333	3.81771	8.58249	7.75352	5.44907	19.599	41.7788	50.1474	55.6777	59.5538	61.3983	66.7475	349366	11504.5	708.829	11195.2	65	85.7778	50	95.5556	41.5556	33.8889	6.35816	8.03855	3.27648	33.9684	-13.7362	18.0179	56.397	57.849	39.0845	80.577	1.557	10.79	0.364614	0.537783	0.609543	0.668748	0.667141	0.655811	33.6364	248.636	193.465	190.182	2.39491e+08	83.6399	1.02659	10.4551
ECe086	AND	4.48198	4.59082	9.35175	8.60011	6.39393	21.3975	2.31333	3.8866	5.74843	7.84867	10.913	22.7007	388195	12353.9	892.749	11798.8	70.2222	88.3333	54.8889	93.3333	37.8889	34.6667	7.1936	8.85501	3.87747	35.252	-12.242	16.9355	8.812	7.574	2.811	33.028	13.661	19.848	0.0414981	0.0479003	0.0783717	0.14807	0.176556	0.173574	3.72727	217.273	59.6655	45.7273	109950870	40.0176	15.4783	25.5592
ECe088	AND	3.75007	3.95257	10.2273	9.54867	6.66222	20.0551	45.9495	54.9838	60.6763	64.2488	65.7242	69.9068	376844	13931.7	726.02	11346.8	71.5	93.1667	48.1667	90.5	47.5	36.5	7.59385	9.67368	3.37215	36.9069	-15.023	22.7359	60.7315	62.619	42.923	83.202	0.841	10.273	0.394882	0.586472	0.656538	0.700747	0.703206	0.691707	33.4545	248.545	198.213	198.182	3.85115e+08	85.7167	0.232328	9.42185
ECe089	AND	3.858	3.84231	8.79814	8.03074	5.67222	20.3394	44.7787	52.6242	57.2649	60.6867	62.386	67.1215	360389	11816.6	744.096	11550.8	66.4444	86.7778	49.5556	93.6667	42.3333	34	6.56203	8.27458	3.28776	34.393	-13.6486	18.8144	57.632	59.205	41.212	81.399	1.337	9.244	0.342414	0.495501	0.55904	0.620524	0.626273	0.614132	29.7143	250.286	202.061	204.286	4.26227e+08	79.829	2.97374	11.4916
ECe091	AND	3.82416	4.25531	16.4936	16.565	11.8954	27.8949	4.73733	7.1486	13.6409	20.99	26.3927	41.1187	548234	23020.7	950.467	15420.9	93.4444	116.667	42.6667	80.6667	62.1111	45.8889	12.6049	16.0195	3.68991	45.8305	-17.771	36.0717	21.066	18.537	5.368	50.08	16.095	33.727	0.0447149	0.0544679	0.0971166	0.173951	0.212136	0.209463	7.57143	209.714	67.9386	59.4286	6.87783e+07	43.7768	15.2847	28.4107
ECe092	AND	5.00022	5.14807	11.2618	10.5913	7.77781	20.064	41.1143	48.969	53.554	57.1893	59.0773	64.6883	407355	15014.4	836.082	10981.9	76.4444	96.7778	57.6667	93.4444	39.8889	37.8889	8.61533	10.701	4.35604	38.5057	-13.7027	19.6086	54.356	55.653	38.22	79.385	1.774	9.744	0.329537	0.478106	0.547813	0.613573	0.611531	0.597598	29.2286	247.514	190.553	186.914	3.70099e+08	79.5502	2.27268	12.8363
ECe093	AND	3.96765	3.97091	9.63422	8.87774	6.22856	19.7192	52.24	59.899	63.4017	65.9483	67.2557	71.0791	366877	13024.4	727.598	11174.2	69.3333	90.8889	49.8889	92.3333	45	35.5556	7.15605	9.07703	3.40844	35.9763	-14.5558	20.6629	62.844	64.847	47.283	84.377	0.735	6.988	0.416369	0.60822	0.6776	0.717778	0.721667	0.711374	32.4286	248.429	199.801	196.857	4.83535e+08	86.7994	0.202659	8.65921
ECe094	AND	4.4339	4.63876	13.2545	13.0395	9.40004	25.0635	35.6375	43.8842	49.8904	54.0497	55.7125	61.0398	481255	18219.9	932.964	13874.4	85	105.778	50.6667	86	50.6667	41.4444	10.2112	12.8033	3.97531	42.0193	-15.2272	27.539	50.897	52.1675	33.931	77.2845	1.6175	12.2965	0.331008	0.477092	0.55034	0.60042	0.602054	0.595072	33.1429	247	189.357	186.857	1.96703e+08	80.3052	0.776265	10.7756
ECe095	AND	4.15046	4.70907	12.554	12.3174	9.11685	20.3824	2.51667	4.1734	7.89886	12.0127	15.5137	27.6158	423221	17041.6	822.833	11013.5	81	100.111	51.4444	88.3333	46.2222	39.3333	9.72469	12.1129	3.96675	39.7061	-14.0117	24.2279	12.379	10.778	3.049	39.159	14.303	28.614	0.0287468	0.0322323	0.0588981	0.108446	0.132066	0.127046	2.5	212.143	41.5036	30.8929	1.04125e+08	34.892	12.7757	24.7236
ECe100	AND	3.27498	3.38658	7.7897	7.09396	5.18481	18.9335	22.723	26.0896	32.3784	37.915	41.8007	51.3237	327571	10409.8	702.264	10714.4	62.6667	81	45.3333	90.8889	44.6667	31.6667	5.86134	7.34041	2.88969	32.1261	-12.7913	18.5081	36.707	35.963	20.716	66.334	6.863	16.17	0.131307	0.159015	0.235889	0.370182	0.400571	0.382407	13	226.364	116.382	108.636	3.5588e+08	61.6866	12.4698	26.1741
ECe102	AND	3.77962	3.77644	10.6761	10.032	6.96722	20.6086	45.9893	53.776	58.4614	61.3572	62.6207	66.5623	387923	14636.2	706.542	11725.7	71.6667	93.7778	46.8889	91.6667	47.6667	36.7778	7.89787	10.1123	3.27395	36.9274	-15.1977	23.3019	58.194	60.062	42.215	81.821	0.6875	8.767	0.367143	0.538437	0.612028	0.679646	0.664272	0.645112	26	248	194.266	192.571	3.1281e+08	83.7538	0.522536	10.4621
ECe103	AND	4.59251	4.80284	9.20673	8.55459	6.47881	17.4375	10.3207	12.1314	15.7749	19.499	22.108	29.8445	349788	12048.8	786.304	9412.71	70.1111	87.7778	56.3333	94.1111	36.3333	34.5556	7.15872	8.73836	4.03107	35.0901	-11.8772	15.876	19.076	18.218	9.59	49.606	7.854	15.695	0.0802968	0.0941379	0.145662	0.235861	0.261468	0.246589	0.000333333	217.5	70.6933	71	1.18722e+08	50.5774	12.0128	24.3675
ECe104	Admixed	4.15431	4.43407	13.9128	13.3102	9.25817	24.6928	1.89208	1.96613	1.72634	1.80125	2.26	6.56972	479216	19191.5	844.497	13951	82.6667	107.833	47.8333	86	55.6667	42.3333	10.3055	13.2448	3.81903	42.4231	-17.6849	29.8249	2.12625	1.91875	1.61062	14.56	5.88938	-0.3725	0.0310779	0.0343644	0.0335884	0.0371485	0.0414313	0.0393267	0.000333333	212.667	18.5783	9.66667	1.89816e+07	21.6976	3.1832	0.680772
ECe105	AND	4.88665	4.93233	10.3763	9.55007	6.97111	20.1666	1.76933	3.4018	8.344	13.65	17.294	29.024	393019	13788.3	825.233	11183.7	73.3333	93.4444	57.7778	94.3333	37.6667	36.5556	7.87229	9.79587	4.18809	37.2267	-13.4193	17.8897	13.549	11.782	2.404	40.777	14.901	36.561	0.0371905	0.0457858	0.100661	0.20171	0.22182	0.215573	4.71429	203.429	58.5914	51.8571	1.31935e+08	45.2955	14.8589	35.7322
ECe106	Admixed	2.91933	2.85873	9.87448	9.13522	5.91956	21.0313	3.50983	5.8681	8.57879	11.6955	14.2937	23.9754	368198	13807.9	642.833	12341.1	67.6667	92.6667	37.6667	87.3333	59.6667	36.6667	7.02042	9.26947	2.52523	36.3517	-17.5371	28.0272	11.789	10.73	4.2325	38.735	10.715	20.7415	0.0597168	0.0696077	0.108009	0.180675	0.207471	0.190308	2.90909	212.091	57.9882	48.6364	8.18161e+07	43.8057	12.2703	23.3567
ECe107	Admixed	4.21462	4.18944	8.8797	8.11241	5.83793	18.3205	10.9883	34.0289	45.4745	50.6425	52.787	59.7277	345831	11838.9	709.876	10306.8	67	86.7778	52.4444	94.8889	39.7778	34	6.68884	8.36065	3.5787	34.5132	-13.2206	17.3458	45.991	48.18	21.52	74.7345	-1.27	29.038	0.18472	0.2854	0.463415	0.588025	0.537785	0.496671	25.2727	243	177.24	176.818	2.12029e+08	76.4253	0.000376135	30.171
ECe108	AND	4.9184	5.475	15.9722	16.653	12.797	26.0958	35.3873	40.9226	45.346	49.5083	52.018	59.035	544847	21996.4	1116.84	13640.2	94.7778	112.667	54	82.6667	50	44.1111	13.0398	15.8625	4.62899	44.7509	-14.274	29.1716	47.456	47.912	32.299	74.753	3.533	10.208	0.263849	0.367659	0.407292	0.449998	0.454511	0.438786	20.7143	246.143	178.574	175.286	2.94789e+08	67.5106	3.13878	9.38667
ECe109	MES	5.0096	5.04173	11.2529	10.6951	7.92419	20.2818	2.76133	3.587	2.73614	2.979	5.01967	26.7215	410287	15044.2	861.893	11015.9	78.2222	97.4444	57.2222	90.4444	40.6667	38.2222	8.69411	10.7488	4.29167	38.87	-13.3983	20.2197	5.059	3.735	2.759	22.508	20.266	2.588	0.0598411	0.0614142	0.0527732	0.0809606	0.134167	0.14053	2.28571	204	40.5871	29.1429	6.80947e+07	32.743	20.4437	5.13927
ECe111	Admixed	3.6694	3.61689	10.6967	9.86033	6.59937	21.9641	5.11767	9.0748	13.1148	16.8018	19.7495	30.5105	398116	14752.6	708.227	12754.9	71.4444	96.2222	45.2222	89.5556	52.8889	37.6667	7.72258	10.0458	3.15616	37.8144	-16.8648	25.5633	16.502	15.584	6.4595	45.3175	8.955	22.252	0.0563168	0.0676245	0.108368	0.171471	0.193511	0.181361	4.14286	220.714	56.1186	45.2857	9.89142e+07	43.8415	10.7098	23.5365
ECe112	Admixed	4.45633	4.69927	10.1961	9.62607	7.05333	19.0817	1.08767	1.0676	1.06514	1.04767	1.115	1.48745	377719	13641.1	787.353	10490.1	74.1111	92.8889	54.8889	92.3333	39.7778	36.5556	7.8442	9.71862	3.96137	37.0815	-12.9463	19.0236	1.06	1.074	0.902	9.367	0.905	-0.314	0.027438	0.0315238	0.0305187	0.0316625	0.0335847	0.032046	0.000333333	192.167	22.0783	10.5	18968606	18.7757	1.67023	5.15e-05
ECe122	AND	5.89371	6.64413	18.7286	19.0952	14.115	28.9784	1.6187	1.63511	1.60921	1.62296	1.63574	1.83843	619860	25702.4	1244.74	15360	105	126	60.6667	79.3333	51.6667	49.3333	14.8207	18.3368	5.55458	49.901	-16.2213	32.3289	1.585	1.62278	1.36111	12.8444	0.512778	-0.226667	0.0297106	0.0344213	0.0341163	0.0351427	0.0349413	0.032379	0.000333333	191.818	19.9921	10.7879	1.27922e+07	20.852	0.165005	0.00514754
ECe132	MES	3.90094	3.88131	11.979	11.3573	7.74144	22.0473	3.94733	5.7002	8.31414	11.1117	13.6893	23.5848	421451	16594.4	721.156	12673.3	77	101.333	45.1111	85.8889	56.3333	39.7778	8.79775	11.3659	3.38679	39.8891	-17.1831	28.2521	11.377	10.333	4.287	38.273	10.67	19.232	0.0624071	0.0728661	0.0920737	0.1309	0.143013	0.129403	2.81818	211.455	48.14	37.3636	8.20956e+07	39.4214	7.81177	13.2288
ECe133	MES	3.79021	3.72444	8.17681	7.43685	5.30859	18.21	15.4823	17.5452	21.881	26.6787	30.993	42.8032	330463	10926.4	680.8	10331.9	64.1111	83.6667	49.4444	94.4444	40.8889	32.8889	6.12287	7.68501	3.19327	33.2049	-13.1163	17.4615	26.718	25.282	13.992	57.219	9.927	15.767	0.119613	0.149232	0.212387	0.32591	0.366211	0.348298	8.09091	226.818	111.517	109.091	2.06722e+08	58.7653	12.7779	23.6625
ECe136	MES	3.77883	3.6895	11.0803	10.1502	6.7155	24.3595	25.616	30.812	34.3324	36.814	37.819	47.5255	426942	15281.5	724.94	14317.1	71.6667	97.8333	45.6667	90.1667	53.1667	38.5	7.9344	10.3729	3.21322	38.3776	-17.405	26.1241	35.047	35.801	23.976	63.827	2.244	8.966	0.278749	0.39323	0.445077	0.496744	0.483342	0.462078	1.72727	247.455	137.684	157.364	2.76198e+08	71.3344	0.862949	8.60376
ECe139	Admixed	3.38138	3.33433	8.61752	7.85983	5.30589	19.146	34.5597	43.042	50.242	55.1893	57.3543	62.5644	339917	11783.6	650.77	11052.3	64	86	44.8333	92.5	48	33.8333	6.28092	8.08212	2.88842	33.8842	-14.9921	20.9521	51.878	52.982	33.173	77.818	2.079	14.215	0.35461	0.522473	0.604096	0.665211	0.658077	0.649609	33	247.571	192.473	191	2.93761e+08	83.2626	0.586252	11.397
ECe140	MES	3.60733	3.53969	8.01044	7.25456	5.05626	18.6644	7.19433	15.7914	22.3343	27.879	31.9917	43.1137	329727	10775.1	662.931	10676.7	62	82	47.6667	96.1111	41.3333	32	5.93482	7.51064	3.04307	32.4006	-13.3081	17.4359	26.913	25.966	10.894	57.752	8.018	26.026	0.114377	0.141184	0.24544	0.357544	0.382345	0.374998	13.8571	233.714	128.964	123.857	2.32513e+08	61.7702	8.88684	30.6466
ECe143	MES	4.46094	4.47322	11.8377	11.0756	7.70444	22.6277	16.2183	18.4876	23.9923	30.9257	36.5637	51.9641	431511	16155.3	809.829	12805.7	76.8889	100.222	51.7778	90.3333	47.4444	39.3333	8.77173	11.1968	3.85022	39.5978	-15.8307	24.0715	31.079	28.788	14.74	60.382	12.856	19.752	0.118541	0.141697	0.194877	0.297478	0.353312	0.343554	7.85714	225.571	104.549	101	1.97305e+08	56.9656	14.4895	22.2383
ECe144	Admixed	4.191	4.20271	10.6546	10.059	7.05737	19.9817	1.86217	2.3404	3.58671	5.692	9.8135	28.0585	387157	14506.8	745.478	11265.5	73.7778	95.3333	51.2222	90.1111	45.5556	37.4444	7.98122	10.1147	3.61042	37.8061	-14.9281	22.3485	7.859	5.828	1.8175	28.369	23.644	21.906	0.0424084	0.0480525	0.0705697	0.140846	0.185013	0.181907	5	213.143	57.3314	50.1429	7.62798e+07	38.2606	20.0717	23.4118
ECe146	MES	4.0034	4.00976	9.20116	8.45837	6.0033	19.677	23.6642	26.5404	30.4696	35.0213	39.3938	51.9333	362247	12361.1	762.789	11025.7	67.7778	88.2222	49.7778	92.2222	43.8889	34.6667	6.89251	8.67421	3.42382	34.9082	-13.7757	19.4488	34.903	33.7835	21.178	63.6855	9.2475	12.2445	0.148545	0.187131	0.254649	0.371001	0.411717	0.403106	9.90909	227	115.394	112.545	2.42517e+08	62.5655	12.0276	22.2506
ECe147	MES	3.5406	3.41902	7.59676	6.904	4.91126	16.7431	15.332	16.793	19.8953	24.289	29.6953	45.6396	303990	10163.6	591.904	9597.7	61.5556	80.5556	46.8889	95.2222	41.5556	31.5556	5.66754	7.1321	2.948	31.9782	-12.9294	17.1944	25.481	23.44	13.497	55.398	12.6	13.995	0.101115	0.124212	0.180104	0.308257	0.345762	0.324717	6.14286	228.286	102.334	98	1.64772e+08	56.3696	15.2909	25.9702
ECe151	MES	3.86433	3.86833	7.6216	6.86826	5.0087	18.2923	14.019	16.0488	20.1761	24.3743	27.7303	37.3017	324470	10065.3	696.569	10328.2	62.3333	80.4444	51.1111	97.2222	36.4444	31.5556	5.77811	7.15952	3.28791	32.0392	-12.0153	14.7998	24.0585	23.0375	12.7975	54.498	8.565	15.549	0.210347	0.286601	0.352975	0.460321	0.477429	0.46283	16.4286	230.429	125.531	118.571	2.43957e+08	68.1256	8.80593	19.34
ECe153	MES	4.05698	4.00547	8.23563	7.53285	5.51681	17.6034	16.5113	18.399	22.8264	28.3137	33.5427	49.3846	329170	10914.9	704.211	9838.51	64.7778	83.3333	51	95	39.1111	32.8889	6.2683	7.76891	3.4163	33.0862	-12.413	16.3898	28.849	26.859	14.743	58.407	11.986	16.32	0.145965	0.176581	0.23065	0.347817	0.393354	0.379308	6.85714	230.143	106.754	106	3.62641e+08	60.7804	13.5786	20.5135
ECe154	MES	3.82131	3.78507	10.5692	9.78428	6.55656	24.0902	4.39367	4.8196	4.76114	5.79367	9.64367	34.1215	420816	14559.9	794.88	13914.3	71	94.8333	46	89.3333	52.5	37.1667	7.71691	9.95778	3.28344	37.4068	-16.42	24.8425	8.652	6.617	3.853	30.291	22.179	8.741	0.0529201	0.054737	0.0658698	0.107317	0.164906	0.174297	3.42857	225	54.0814	42	1.0122e+08	36.4971	19.8382	14.8664
ECe156	MES	3.53595	3.48551	7.94487	7.21993	5.08793	19.2068	1.15467	3.6522	10.9763	18.4753	22.9977	34.6772	334261	10681.8	703.771	10926.2	62.8889	82.2222	47.1111	94.1111	42.5556	32.3333	5.92472	7.46823	2.99061	32.5557	-13.1903	17.9918	17.786	15.624	2.378	46.365	15.377	46.347	0.0352929	0.0432928	0.123817	0.252782	0.282845	0.267325	10.5714	212.143	89.6143	85	1.23605e+08	50.4564	15.84	46.5621
ECe157	AND	4.07716	4.29111	13.2025	12.9083	9.10774	23.7796	49.03	56.3294	60.4273	63.092	64.3327	67.8461	461155	18259.9	849.438	13290.6	83.3333	105.778	47.6667	85	54.1111	41.4444	9.9969	12.6956	3.68973	41.8361	-16.3813	29.0567	59.968	61.904	44.462	82.798	0.679	7.706	0.345451	0.494018	0.555087	0.612037	0.614409	0.601145	30.5455	247.818	198.416	199.091	4.02227e+08	78.8935	2.83398	11.4
ECe158	MES	3.50995	3.50527	7.24414	6.52789	4.68	15.6463	13.5524	28.2354	34.9335	38.9331	41.5525	50.1864	288950	9626.12	587.467	8895.76	60	78.6667	48.3333	97	39	30.6667	5.42257	6.78891	2.99088	31.2644	-12.4304	15.4731	36.6124	37.3765	19.5141	67.3953	1.96765	20.38	0.25991	0.370419	0.479077	0.576128	0.540418	0.508248	19	240	167.691	167.143	2.38939e+08	76.8605	0.130674	18.1445
ECe159	MES	2.96838	3.15804	7.78751	7.21148	4.99656	15.7765	4.37367	11.0901	20.0896	25.0083	28.7785	40.1418	292639	10593.3	551.684	9072.69	62.2222	82.2222	43	91.2222	47.8889	32.2222	5.77151	7.34912	2.6853	32.4786	-13.8658	20.1974	23.849	23.2385	7.4545	55.0935	6.655	33.643	0.0718957	0.0921861	0.190816	0.293238	0.321345	0.314213	11.9091	215.636	102.342	96	144788636	56.2206	9.5561	36.6817
ECe162	MES	3.46806	3.49013	8.58968	7.91767	5.54778	19.2591	47.2477	55.625	61.5829	65.1488	66.642	70.5268	343977	11635	727.593	10854.1	66.1111	85.8889	46.3333	90.6667	45.3333	33.7778	6.39874	8.10477	2.99616	34.0206	-13.7616	20.1632	61.6135	63.527	43.649	83.709	0.842	10.167	0.424229	0.629168	0.703142	0.73695	0.751446	0.745979	31.4286	247.857	199.893	198.857	4.69369e+08	88.0049	0.195363	9.16586
ECe163	MES	4.55406	4.62313	9.71451	8.97441	6.64185	18.4895	15.541	17.1771	21.6622	26.6038	31.5792	47.328	364364	12872.9	778.824	10173	71.4444	90.6667	55.4444	92.8889	38.8889	35.5556	7.4192	9.19124	3.91941	36.1698	-13.0192	17.8778	27.2125	25.379	13.81	57.103	11.6025	16.6385	0.0764869	0.0952414	0.138021	0.236053	0.275977	0.261343	4	225.818	88.0018	83.6364	1.83444e+08	50.0569	15.4963	24.4742
ECe166	AND	3.50629	3.49073	7.59176	6.86289	4.88589	16.5129	39.4208	47.1212	51.9026	55.4747	56.866	61.7704	301709	10115.2	613.233	9375.71	61.3333	80.6667	48	95.3333	40.3333	31.6667	5.65088	7.11213	2.97891	31.9755	-12.9256	16.7633	52.4605	53.862	36.749	78.3385	1.3815	10.062	0.356089	0.514946	0.574079	0.618307	0.620541	0.609697	29.3571	247.25	188.758	188.071	2.51149e+08	81.4994	0.819159	8.59556
ECe168	MES	3.80554	3.78209	10.2279	9.48393	6.45537	22.0442	1.51717	3.4736	11.9157	22.3757	28.4835	41.7561	396607	14032.9	762.967	12614.7	71	94	47.2222	89.5556	50	36.7778	7.51516	9.64852	3.27002	37.1517	-15.7711	23.6827	21.6155	18.3385	2.414	49.657	19.781	51.903	0.0291286	0.0346237	0.109573	0.253017	0.283598	0.268934	8.63636	225.273	81.41	74.0909	1.29585e+08	49.4251	18.612	49.6334
ECe169	AND	5.11378	5.43031	12.3677	11.7647	8.72267	21.2602	10.5428	23.7236	33.0634	40.532	45.5758	57.4969	437320	16535.8	914.438	11501.7	82.3333	102.556	58.7778	88.1111	42.3333	40.3333	9.519	11.8069	4.5736	40.852	-14.1158	21.9216	38.4185	37.7445	16.0485	67.7	6.6345	28.8485	0.137313	0.170853	0.288642	0.432166	0.468011	0.456456	13.5714	235.286	142.726	143.429	3.68185e+08	66.5307	10.9186	31.8846
ECe170	MES	3.99748	4.06336	10.3626	9.64104	6.77422	22.0935	5.467	6.4145	9.60343	13.3982	16.4927	25.8164	402259	14054.7	830.78	12405.4	72.5556	93.5556	49.7778	90.3333	45.8889	36.6667	7.72341	9.79581	3.48481	37.1551	-14.6331	22.1645	13.5055	12.1895	5.095	40.9835	11.9935	20.4395	0.1408	0.194718	0.252477	0.345859	0.372106	0.358861	0.714286	224	82.0786	71.5714	1.64639e+08	58.1604	12.0122	24.7481
ECe171	MES	4.83154	4.88673	11.3429	10.6611	7.78496	20.8572	9.872	11.9382	14.5223	17.0337	19.0963	26.2183	413715	15213.6	864.916	11464.8	77.5556	98.2222	55.5556	90.3333	42.8889	38.6667	8.63828	10.7804	4.16833	39.0712	-14.2055	21.3841	16.764	16.249	9.374	45.731	6.224	12.122	0.0922236	0.110492	0.162231	0.248574	0.277406	0.262631	1.2069	224.276	83.2283	78.3103	1.76845e+08	51.9856	11.1345	22.8673
ECe172	MES	3.83284	3.83791	8.08783	7.35533	5.31652	18.4832	5.3985	6.4318	8.07036	11.361	20.1673	43.7017	333047	10749.2	706.136	10408.3	64.3333	83	50.5556	95.6667	38.6667	32.5556	6.09997	7.60812	3.27126	33.0185	-12.5292	16.4561	15.8055	12.093	5.086	41.072	26.638	20.5515	0.0721353	0.0766615	0.105334	0.20049	0.266698	0.265543	8.28571	203.286	75.2714	67.7143	1.5823e+08	46.7952	21.4757	23.6329
ECe173	MES	4.07713	4.11191	7.22837	6.58252	5.0703	15.2996	1.102	1.0086	0.774857	0.695667	0.741	10.3093	293951	9339.36	660.182	8381.38	62.6667	78.1111	53.8889	99.2222	31	30.6667	5.64426	6.82803	3.46599	31.3018	-10.2355	12.3323	0.947	0.824	0.872	7.409	5.744	-3.302	0.0176211	0.0186834	0.0150528	0.0180802	0.0253578	0.0273042	0.000333333	191	22.7	9.42857	3.81681e+07	12.8325	6.84922	5.15e-05
ECe177	Admixed	NA	NA	NA	NA	NA	NA	NA	NA	NA	NA	NA	NA	NA	NA	NA	NA	NA	NA	NA	NA	NA	NA	NA	NA	NA	NA	NA	NA	NA	NA	NA	NA	NA	NA	0.371008	0.54175	0.609478	0.66929	0.661184	0.646678	29.9688	246.594	189.895	188.406	212703979	83.5806	0.821799	9.65583
ECe178	MES	NA	NA	NA	NA	NA	NA	NA	NA	NA	NA	NA	NA	NA	NA	NA	NA	NA	NA	NA	NA	NA	NA	NA	NA	NA	NA	NA	NA	NA	NA	NA	NA	NA	NA	0.0915224	0.112182	0.139767	0.177634	0.192471	0.189529	3.14286	244.857	81.9014	45.2857	1.86226e+08	41.5038	10.2555	14.4985
ECe180	MES	NA	NA	NA	NA	NA	NA	NA	NA	NA	NA	NA	NA	NA	NA	NA	NA	NA	NA	NA	NA	NA	NA	NA	NA	NA	NA	NA	NA	NA	NA	NA	NA	NA	NA	0.0177474	0.0173489	0.0150264	0.0197291	0.0303365	0.0334086	0.000333333	219.833	22.595	9.16667	3.28894e+07	14.6293	10.9812	1.7012
ECe181	AND	NA	NA	NA	NA	NA	NA	NA	NA	NA	NA	NA	NA	NA	NA	NA	NA	NA	NA	NA	NA	NA	NA	NA	NA	NA	NA	NA	NA	NA	NA	NA	NA	NA	NA	0.347715	0.505309	0.562625	0.595505	0.605547	0.599203	34.2857	246.857	188.996	185.429	1.71043e+08	80.7029	0.563067	8.42915
ECe182	AND	NA	NA	NA	NA	NA	NA	NA	NA	NA	NA	NA	NA	NA	NA	NA	NA	NA	NA	NA	NA	NA	NA	NA	NA	NA	NA	NA	NA	NA	NA	NA	NA	NA	NA	0.40754	0.601659	0.664571	0.70971	0.714031	0.701659	31	247.286	195.703	195.714	4.09265e+08	86.2675	0.582847	8.4632
ECe200	MES	NA	NA	NA	NA	NA	NA	NA	NA	NA	NA	NA	NA	NA	NA	NA	NA	NA	NA	NA	NA	NA	NA	NA	NA	NA	NA	NA	NA	NA	NA	NA	NA	NA	NA	0.0749679	0.089683	0.181021	0.285819	0.315288	0.306525	10.7143	226.857	111.496	105.714	1.32184e+08	55.5159	10.6151	34.7879
ECe201	MES	NA	NA	NA	NA	NA	NA	NA	NA	NA	NA	NA	NA	NA	NA	NA	NA	NA	NA	NA	NA	NA	NA	NA	NA	NA	NA	NA	NA	NA	NA	NA	NA	NA	NA	0.0393987	0.0400473	0.0380728	0.0728619	0.128802	0.149243	2.57143	217.571	40.64	27.8571	75744127	29.8686	25.4089	12.2883
ECe202	MES	NA	NA	NA	NA	NA	NA	NA	NA	NA	NA	NA	NA	NA	NA	NA	NA	NA	NA	NA	NA	NA	NA	NA	NA	NA	NA	NA	NA	NA	NA	NA	NA	NA	NA	0.0225934	0.0199373	0.0175068	0.0319206	0.0655656	0.089583	1.63636	220.545	28.8145	15.5455	66787527	19.7134	21.9726	8.32912
ECe203	MES	NA	NA	NA	NA	NA	NA	NA	NA	NA	NA	NA	NA	NA	NA	NA	NA	NA	NA	NA	NA	NA	NA	NA	NA	NA	NA	NA	NA	NA	NA	NA	NA	NA	NA	0.0834916	0.102201	0.15817	0.279356	0.318901	0.303082	3.92857	229.643	93.0136	86.6429	1.46003e+08	53.7507	15.79	27.7502
ECe204	Admixed	NA	NA	NA	NA	NA	NA	NA	NA	NA	NA	NA	NA	NA	NA	NA	NA	NA	NA	NA	NA	NA	NA	NA	NA	NA	NA	NA	NA	NA	NA	NA	NA	NA	NA	0.0601501	0.0674291	0.0902958	0.130897	0.14796	0.136482	1.85714	233.429	77.5071	68.5714	1.04964e+08	38.8282	8.70833	15.1605
ECe205	MES	NA	NA	NA	NA	NA	NA	NA	NA	NA	NA	NA	NA	NA	NA	NA	NA	NA	NA	NA	NA	NA	NA	NA	NA	NA	NA	NA	NA	NA	NA	NA	NA	NA	NA	0.025384	0.0297	0.0770804	0.178002	0.221972	0.213239	8.27273	205.727	74.3955	63.3636	1.08069e+08	42.5063	20.0966	41.922
ECe206	Admixed	NA	NA	NA	NA	NA	NA	NA	NA	NA	NA	NA	NA	NA	NA	NA	NA	NA	NA	NA	NA	NA	NA	NA	NA	NA	NA	NA	NA	NA	NA	NA	NA	NA	NA	0.0188288	0.02217	0.0205582	0.0202159	0.0203059	0.0190956	0.000333333	206.889	21.97	6.44444	2.63256e+07	13.0751	0.000376135	5.15e-05
ECe207	MES	NA	NA	NA	NA	NA	NA	NA	NA	NA	NA	NA	NA	NA	NA	NA	NA	NA	NA	NA	NA	NA	NA	NA	NA	NA	NA	NA	NA	NA	NA	NA	NA	NA	NA	0.0337955	0.0395	0.0631108	0.105784	0.120012	0.112791	3	226.714	47.5929	33.8571	7.05082e+07	34.5488	10.3898	21.3742
ECe208	MES	NA	NA	NA	NA	NA	NA	NA	NA	NA	NA	NA	NA	NA	NA	NA	NA	NA	NA	NA	NA	NA	NA	NA	NA	NA	NA	NA	NA	NA	NA	NA	NA	NA	NA	0.01302	0.015713	0.0144029	0.0135911	0.0137988	0.013283	0.000333333	211.5	21.3517	6.33333	2.16383e+07	10.8292	0.000376135	5.15e-05
ECe209	MES	NA	NA	NA	NA	NA	NA	NA	NA	NA	NA	NA	NA	NA	NA	NA	NA	NA	NA	NA	NA	NA	NA	NA	NA	NA	NA	NA	NA	NA	NA	NA	NA	NA	NA	0.0333513	0.0367342	0.0615815	0.111625	0.133291	0.126213	1.57143	194.714	49.3686	37.7143	1.07162e+08	35.2667	12.9715	23.3285
ECe210	Admixed	NA	NA	NA	NA	NA	NA	NA	NA	NA	NA	NA	NA	NA	NA	NA	NA	NA	NA	NA	NA	NA	NA	NA	NA	NA	NA	NA	NA	NA	NA	NA	NA	NA	NA	0.342401	0.500745	0.587058	0.645588	0.652555	0.644367	31.875	245.875	192.635	191.75	2.32814e+08	82.5362	1.22406	12.4517
ECe211	MES	NA	NA	NA	NA	NA	NA	NA	NA	NA	NA	NA	NA	NA	NA	NA	NA	NA	NA	NA	NA	NA	NA	NA	NA	NA	NA	NA	NA	NA	NA	NA	NA	NA	NA	0.0320822	0.0287724	0.0247923	0.0484406	0.0901887	0.105787	1.09091	219	33.4355	19.4545	5.28679e+07	24.4142	23.7986	9.22276
ECe212	MES	NA	NA	NA	NA	NA	NA	NA	NA	NA	NA	NA	NA	NA	NA	NA	NA	NA	NA	NA	NA	NA	NA	NA	NA	NA	NA	NA	NA	NA	NA	NA	NA	NA	NA	0.0345952	0.0324579	0.0296418	0.0599728	0.122481	0.15566	2	192.286	35.8657	25.1429	6.28405e+07	27.6495	28.576	13.2156
ECe213	MES	NA	NA	NA	NA	NA	NA	NA	NA	NA	NA	NA	NA	NA	NA	NA	NA	NA	NA	NA	NA	NA	NA	NA	NA	NA	NA	NA	NA	NA	NA	NA	NA	NA	NA	0.0271852	0.0267355	0.0252599	0.0343076	0.0516049	0.0541032	0.000333333	199	22.0871	9.57143	27811252	18.7804	14.2918	4.54215
ECe214	MES	NA	NA	NA	NA	NA	NA	NA	NA	NA	NA	NA	NA	NA	NA	NA	NA	NA	NA	NA	NA	NA	NA	NA	NA	NA	NA	NA	NA	NA	NA	NA	NA	NA	NA	0.125555	0.147662	0.214721	0.319001	0.362539	0.353912	2.71429	224.714	95.6171	91.8571	1.98324e+08	59.0787	12.198	23.5473
ECe215	MES	NA	NA	NA	NA	NA	NA	NA	NA	NA	NA	NA	NA	NA	NA	NA	NA	NA	NA	NA	NA	NA	NA	NA	NA	NA	NA	NA	NA	NA	NA	NA	NA	NA	NA	0.0771759	0.104178	0.200902	0.337627	0.347197	0.325176	10.8571	225.429	117.961	110.714	2.26913e+08	58.3225	10.6044	35.3881
ECe216	MES	NA	NA	NA	NA	NA	NA	NA	NA	NA	NA	NA	NA	NA	NA	NA	NA	NA	NA	NA	NA	NA	NA	NA	NA	NA	NA	NA	NA	NA	NA	NA	NA	NA	NA	0.076965	0.108168	0.212538	0.351202	0.365219	0.34351	12.7273	229.727	114.198	109.545	225657498	59.3872	10.6161	37.072
ECe217	MES	NA	NA	NA	NA	NA	NA	NA	NA	NA	NA	NA	NA	NA	NA	NA	NA	NA	NA	NA	NA	NA	NA	NA	NA	NA	NA	NA	NA	NA	NA	NA	NA	NA	NA	0.148701	0.190176	0.262854	0.392228	0.410247	0.383157	2.27273	223.455	112.715	112.364	3.29739e+08	63.1426	10.2724	22.9107
ECe218	AND	NA	NA	NA	NA	NA	NA	NA	NA	NA	NA	NA	NA	NA	NA	NA	NA	NA	NA	NA	NA	NA	NA	NA	NA	NA	NA	NA	NA	NA	NA	NA	NA	NA	NA	0.409643	0.600938	0.66202	0.70043	0.696465	0.683206	33.2857	249	205.034	207	4.0099e+08	85.8417	0.000376135	7.78291
ECe219	MES	NA	NA	NA	NA	NA	NA	NA	NA	NA	NA	NA	NA	NA	NA	NA	NA	NA	NA	NA	NA	NA	NA	NA	NA	NA	NA	NA	NA	NA	NA	NA	NA	NA	NA	0.020796	0.0249203	0.0224903	0.0209802	0.0226928	0.0221971	0.000333333	201.333	19.325	7.5	24906175	15.6399	0.54653	5.15e-05
ECe220	MES	NA	NA	NA	NA	NA	NA	NA	NA	NA	NA	NA	NA	NA	NA	NA	NA	NA	NA	NA	NA	NA	NA	NA	NA	NA	NA	NA	NA	NA	NA	NA	NA	NA	NA	0.334796	0.48392	0.552429	0.6046	0.610164	0.598571	29.6364	246.636	192.058	193	3.40364e+08	80.4774	1.23865	10.6368
ECe221	Admixed	NA	NA	NA	NA	NA	NA	NA	NA	NA	NA	NA	NA	NA	NA	NA	NA	NA	NA	NA	NA	NA	NA	NA	NA	NA	NA	NA	NA	NA	NA	NA	NA	NA	NA	0.383395	0.571204	0.641596	0.687566	0.692798	0.685309	27.6364	247.364	196.552	193.182	3.31407e+08	84.9864	0.55107	9.78615
ECe222	MES	NA	NA	NA	NA	NA	NA	NA	NA	NA	NA	NA	NA	NA	NA	NA	NA	NA	NA	NA	NA	NA	NA	NA	NA	NA	NA	NA	NA	NA	NA	NA	NA	NA	NA	0.0363541	0.0357928	0.0322942	0.0554145	0.0967496	0.118774	2	241.5	58.47	25.3333	8.96732e+07	25.8539	22.6093	8.42883
ECe223	MES	NA	NA	NA	NA	NA	NA	NA	NA	NA	NA	NA	NA	NA	NA	NA	NA	NA	NA	NA	NA	NA	NA	NA	NA	NA	NA	NA	NA	NA	NA	NA	NA	NA	NA	0.0528587	0.0568686	0.0639826	0.103968	0.142189	0.140306	2.18182	218.636	55.4436	41.6364	9.90334e+07	34.7395	16.5898	12.1936
ECe224	MES	NA	NA	NA	NA	NA	NA	NA	NA	NA	NA	NA	NA	NA	NA	NA	NA	NA	NA	NA	NA	NA	NA	NA	NA	NA	NA	NA	NA	NA	NA	NA	NA	NA	NA	0.110369	0.130918	0.192204	0.311298	0.36888	0.367149	11.5455	219.818	105.789	100.636	2.42129e+08	57.6274	16.1156	26.1269
ECe225	MES	NA	NA	NA	NA	NA	NA	NA	NA	NA	NA	NA	NA	NA	NA	NA	NA	NA	NA	NA	NA	NA	NA	NA	NA	NA	NA	NA	NA	NA	NA	NA	NA	NA	NA	0.126227	0.153376	0.210922	0.320263	0.369918	0.358666	10.7143	229.714	118.32	116.571	2.39051e+08	57.6961	15.2182	21.868
ECe226	MES	NA	NA	NA	NA	NA	NA	NA	NA	NA	NA	NA	NA	NA	NA	NA	NA	NA	NA	NA	NA	NA	NA	NA	NA	NA	NA	NA	NA	NA	NA	NA	NA	NA	NA	0.147064	0.177787	0.248482	0.385777	0.433932	0.419833	13.5714	232.714	116.694	112.857	3.76825e+08	63.2955	14.2022	24.3914
ECe227	MES	NA	NA	NA	NA	NA	NA	NA	NA	NA	NA	NA	NA	NA	NA	NA	NA	NA	NA	NA	NA	NA	NA	NA	NA	NA	NA	NA	NA	NA	NA	NA	NA	NA	NA	0.0600199	0.06243	0.0696941	0.11287	0.152279	0.165226	2.57143	220	46.5486	33.5714	81475964	36.0338	17.1756	11.8254
ECe228	MES	NA	NA	NA	NA	NA	NA	NA	NA	NA	NA	NA	NA	NA	NA	NA	NA	NA	NA	NA	NA	NA	NA	NA	NA	NA	NA	NA	NA	NA	NA	NA	NA	NA	NA	0.10115	0.11922	0.175517	0.270519	0.313883	0.306425	12.1429	227	105.096	96.4286	1.97348e+08	54.0362	13.5302	24.329
ECe230	MES	NA	NA	NA	NA	NA	NA	NA	NA	NA	NA	NA	NA	NA	NA	NA	NA	NA	NA	NA	NA	NA	NA	NA	NA	NA	NA	NA	NA	NA	NA	NA	NA	NA	NA	0.0538214	0.0695221	0.100728	0.134726	0.136014	0.130944	0.000333333	197.667	21.3217	7.5	1.98865e+07	24.9921	1.42866	5.39737
ECe231	AND	NA	NA	NA	NA	NA	NA	NA	NA	NA	NA	NA	NA	NA	NA	NA	NA	NA	NA	NA	NA	NA	NA	NA	NA	NA	NA	NA	NA	NA	NA	NA	NA	NA	NA	0.0319055	0.0369511	0.0398629	0.0527749	0.061622	0.059253	0.000333333	209	18.045	10	17104081	23.8791	4.10068	3.74141
ECe232	MES	NA	NA	NA	NA	NA	NA	NA	NA	NA	NA	NA	NA	NA	NA	NA	NA	NA	NA	NA	NA	NA	NA	NA	NA	NA	NA	NA	NA	NA	NA	NA	NA	NA	NA	0.124298	0.148451	0.216072	0.334909	0.37476	0.365025	13.5455	230.727	117.716	111.818	2.27126e+08	59.5908	13.0783	24.6589
ECe233	MES	NA	NA	NA	NA	NA	NA	NA	NA	NA	NA	NA	NA	NA	NA	NA	NA	NA	NA	NA	NA	NA	NA	NA	NA	NA	NA	NA	NA	NA	NA	NA	NA	NA	NA	0.0636032	0.070793	0.088637	0.1221	0.145358	0.141781	0.000333333	212.167	43.6517	28.1667	36657712	38.1877	9.5561	12.375
ECe234	MES	NA	NA	NA	NA	NA	NA	NA	NA	NA	NA	NA	NA	NA	NA	NA	NA	NA	NA	NA	NA	NA	NA	NA	NA	NA	NA	NA	NA	NA	NA	NA	NA	NA	NA	0.0483809	0.0499065	0.0564767	0.0999606	0.149112	0.158019	2.97222	205.194	45.7867	34.1111	7.73617e+07	33.7001	21.3927	14.2762
ECe235	Admixed	NA	NA	NA	NA	NA	NA	NA	NA	NA	NA	NA	NA	NA	NA	NA	NA	NA	NA	NA	NA	NA	NA	NA	NA	NA	NA	NA	NA	NA	NA	NA	NA	NA	NA	0.311966	0.444598	0.527525	0.595943	0.590515	0.570275	31.1429	246.571	183.967	180.143	1.54516e+08	79.3218	1.08544	12.7412
ECe236	Admixed	NA	NA	NA	NA	NA	NA	NA	NA	NA	NA	NA	NA	NA	NA	NA	NA	NA	NA	NA	NA	NA	NA	NA	NA	NA	NA	NA	NA	NA	NA	NA	NA	NA	NA	0.369832	0.548458	0.623981	0.677016	0.677899	0.668114	27.2727	248.545	191.659	188.091	3.1041e+08	84.1728	0.676881	10.5436
ECe237	MES	NA	NA	NA	NA	NA	NA	NA	NA	NA	NA	NA	NA	NA	NA	NA	NA	NA	NA	NA	NA	NA	NA	NA	NA	NA	NA	NA	NA	NA	NA	NA	NA	NA	NA	0.0250438	0.0269292	0.0265489	0.0424504	0.0585269	0.0578194	0.000333333	203.833	31.575	18.3333	44465712	22.2189	12.3137	6.42315
ECe238	MES	NA	NA	NA	NA	NA	NA	NA	NA	NA	NA	NA	NA	NA	NA	NA	NA	NA	NA	NA	NA	NA	NA	NA	NA	NA	NA	NA	NA	NA	NA	NA	NA	NA	NA	0.0340098	0.0320823	0.028772	0.0478379	0.0807129	0.089733	1	219.7	31.433	17	4.22865e+07	23.9903	19.8474	6.90759
ECe239	Admixed	NA	NA	NA	NA	NA	NA	NA	NA	NA	NA	NA	NA	NA	NA	NA	NA	NA	NA	NA	NA	NA	NA	NA	NA	NA	NA	NA	NA	NA	NA	NA	NA	NA	NA	0.348807	0.500894	0.580128	0.63376	0.635761	0.625802	28.7273	248.182	190.665	188.364	2.64859e+08	81.9194	0.771239	11.2377
ECe240	MES	NA	NA	NA	NA	NA	NA	NA	NA	NA	NA	NA	NA	NA	NA	NA	NA	NA	NA	NA	NA	NA	NA	NA	NA	NA	NA	NA	NA	NA	NA	NA	NA	NA	NA	0.02769	0.0303057	0.0808128	0.186301	0.22604	0.219057	6.75862	218.448	71.0348	59.7586	8.93899e+07	43.3766	19.7642	44.0323
ECe241	MES	NA	NA	NA	NA	NA	NA	NA	NA	NA	NA	NA	NA	NA	NA	NA	NA	NA	NA	NA	NA	NA	NA	NA	NA	NA	NA	NA	NA	NA	NA	NA	NA	NA	NA	0.128483	0.157669	0.222477	0.344069	0.376812	0.360381	14	234.091	115.982	110.545	2.3361e+08	59.7329	12.7417	23.9893
ECe242	MES	NA	NA	NA	NA	NA	NA	NA	NA	NA	NA	NA	NA	NA	NA	NA	NA	NA	NA	NA	NA	NA	NA	NA	NA	NA	NA	NA	NA	NA	NA	NA	NA	NA	NA	0.103816	0.133072	0.256328	0.378999	0.392944	0.377326	12.2857	226.857	118.849	115.857	1.32173e+08	62.65	7.79491	36.3288
ECe243	MES	NA	NA	NA	NA	NA	NA	NA	NA	NA	NA	NA	NA	NA	NA	NA	NA	NA	NA	NA	NA	NA	NA	NA	NA	NA	NA	NA	NA	NA	NA	NA	NA	NA	NA	0.0851459	0.0994397	0.171832	0.290097	0.315941	0.304181	9.71429	221.143	106.02	99.8571	1.55687e+08	55.0525	12.9389	30.3554
ECe244	MES	NA	NA	NA	NA	NA	NA	NA	NA	NA	NA	NA	NA	NA	NA	NA	NA	NA	NA	NA	NA	NA	NA	NA	NA	NA	NA	NA	NA	NA	NA	NA	NA	NA	NA	0.0286168	0.0311079	0.107215	0.252987	0.287377	0.276018	9.27273	218.455	92.7745	84.8182	1.10651e+08	49.4832	19.4812	51.5563
ECe245	MES	NA	NA	NA	NA	NA	NA	NA	NA	NA	NA	NA	NA	NA	NA	NA	NA	NA	NA	NA	NA	NA	NA	NA	NA	NA	NA	NA	NA	NA	NA	NA	NA	NA	NA	0.0173713	0.0202921	0.0204838	0.0218103	0.022001	0.0207153	0.000333333	203.9	20.969	5.1	2.42471e+07	13.7774	0.643482	0.470006
ECe246	MES	NA	NA	NA	NA	NA	NA	NA	NA	NA	NA	NA	NA	NA	NA	NA	NA	NA	NA	NA	NA	NA	NA	NA	NA	NA	NA	NA	NA	NA	NA	NA	NA	NA	NA	0.355831	0.510961	0.591638	0.666545	0.651708	0.632635	19.4286	246.286	186.739	186.571	3.32313e+08	82.9875	1.02935	11.636
ECe247	AND	NA	NA	NA	NA	NA	NA	NA	NA	NA	NA	NA	NA	NA	NA	NA	NA	NA	NA	NA	NA	NA	NA	NA	NA	NA	NA	NA	NA	NA	NA	NA	NA	NA	NA	0.0653967	0.078025	0.10873	0.152882	0.17514	0.167164	0.000333333	223.636	80.1009	75.9091	124483519	39.4837	7.84679	14.9141
ECe248	AND	NA	NA	NA	NA	NA	NA	NA	NA	NA	NA	NA	NA	NA	NA	NA	NA	NA	NA	NA	NA	NA	NA	NA	NA	NA	NA	NA	NA	NA	NA	NA	NA	NA	NA	0.415415	0.618759	0.692406	0.72662	0.735526	0.727347	26.4286	248.714	205.047	204.429	5.92433e+08	87.3365	0.000376135	9.14364
ECe249	MES	NA	NA	NA	NA	NA	NA	NA	NA	NA	NA	NA	NA	NA	NA	NA	NA	NA	NA	NA	NA	NA	NA	NA	NA	NA	NA	NA	NA	NA	NA	NA	NA	NA	NA	0.0705143	0.0775186	0.104136	0.185142	0.257583	0.263645	5.42857	205.143	71.9614	65.1429	126480000	46.0161	21.1114	22.4621
ECe250	AND	NA	NA	NA	NA	NA	NA	NA	NA	NA	NA	NA	NA	NA	NA	NA	NA	NA	NA	NA	NA	NA	NA	NA	NA	NA	NA	NA	NA	NA	NA	NA	NA	NA	NA	0.279159	0.407287	0.46538	0.52656	0.530023	0.515928	31.4286	247	191.907	189.571	2.23597e+08	73.4873	3.5368	12.3614
ECe251	AND	NA	NA	NA	NA	NA	NA	NA	NA	NA	NA	NA	NA	NA	NA	NA	NA	NA	NA	NA	NA	NA	NA	NA	NA	NA	NA	NA	NA	NA	NA	NA	NA	NA	NA	0.0768298	0.0887462	0.145451	0.229302	0.260345	0.252874	6.14286	224.857	89.9643	83.7143	1.39033e+08	50.4452	11.7648	25.7985
ECe252	Admixed	NA	NA	NA	NA	NA	NA	NA	NA	NA	NA	NA	NA	NA	NA	NA	NA	NA	NA	NA	NA	NA	NA	NA	NA	NA	NA	NA	NA	NA	NA	NA	NA	NA	NA	0.101034	0.118501	0.177108	0.279077	0.329742	0.325275	8.85714	220.571	103.31	99.8571	1.62911e+08	55.0561	14.5973	25.4181
ECe253	MES	NA	NA	NA	NA	NA	NA	NA	NA	NA	NA	NA	NA	NA	NA	NA	NA	NA	NA	NA	NA	NA	NA	NA	NA	NA	NA	NA	NA	NA	NA	NA	NA	NA	NA	0.142768	0.174086	0.234031	0.338624	0.382082	0.370272	10	246	114.664	93.2857	234288606	60.2749	12.5965	22.3093
ECe254	AND	NA	NA	NA	NA	NA	NA	NA	NA	NA	NA	NA	NA	NA	NA	NA	NA	NA	NA	NA	NA	NA	NA	NA	NA	NA	NA	NA	NA	NA	NA	NA	NA	NA	NA	0.115668	0.145628	0.207705	0.317843	0.354401	0.344213	10.4286	228.143	107.129	101.143	1.20158e+08	57.8049	12.8891	24.802
ECe255	AND	NA	NA	NA	NA	NA	NA	NA	NA	NA	NA	NA	NA	NA	NA	NA	NA	NA	NA	NA	NA	NA	NA	NA	NA	NA	NA	NA	NA	NA	NA	NA	NA	NA	NA	0.304003	0.436491	0.512568	0.580027	0.578229	0.562608	26.4	242	179.8	177.4	197132568	78.0107	1.8763	13.5402
ECe256	AND	NA	NA	NA	NA	NA	NA	NA	NA	NA	NA	NA	NA	NA	NA	NA	NA	NA	NA	NA	NA	NA	NA	NA	NA	NA	NA	NA	NA	NA	NA	NA	NA	NA	NA	0.0667093	0.0794796	0.122429	0.205436	0.235225	0.218622	8.14286	219.857	85.2914	77.1429	101598151	47.299	13.0511	23.8619
ECe258	Admixed	NA	NA	NA	NA	NA	NA	NA	NA	NA	NA	NA	NA	NA	NA	NA	NA	NA	NA	NA	NA	NA	NA	NA	NA	NA	NA	NA	NA	NA	NA	NA	NA	NA	NA	0.172599	0.220772	0.257879	0.30112	0.30907	0.298768	0.142857	243.429	69.2629	19.5714	111350372	57.8603	4.42007	9.92623
ECe259	MES	NA	NA	NA	NA	NA	NA	NA	NA	NA	NA	NA	NA	NA	NA	NA	NA	NA	NA	NA	NA	NA	NA	NA	NA	NA	NA	NA	NA	NA	NA	NA	NA	NA	NA	0.0680498	0.0788277	0.117899	0.181484	0.209742	0.199396	3.71429	210.286	63.4686	54.7143	1.22581e+08	45.7399	11.2476	21.2469
ECe260	AND	NA	NA	NA	NA	NA	NA	NA	NA	NA	NA	NA	NA	NA	NA	NA	NA	NA	NA	NA	NA	NA	NA	NA	NA	NA	NA	NA	NA	NA	NA	NA	NA	NA	NA	0.080483	0.104755	0.155168	0.243998	0.261852	0.258011	4.36364	222.727	56.8527	46.1818	6.8883e+07	48.2603	13.6921	32.4476
ECe261	MES	NA	NA	NA	NA	NA	NA	NA	NA	NA	NA	NA	NA	NA	NA	NA	NA	NA	NA	NA	NA	NA	NA	NA	NA	NA	NA	NA	NA	NA	NA	NA	NA	NA	NA	0.149287	0.184756	0.236209	0.355607	0.379313	0.358567	6.71429	223.571	108.123	106.429	2.1779e+08	60.9759	11.5733	19.2352
ECe263	AND	NA	NA	NA	NA	NA	NA	NA	NA	NA	NA	NA	NA	NA	NA	NA	NA	NA	NA	NA	NA	NA	NA	NA	NA	NA	NA	NA	NA	NA	NA	NA	NA	NA	NA	0.0378961	0.0419636	0.0575577	0.0950623	0.113523	0.119476	1.125	212.375	38.3775	27.5	5.89548e+07	32.1139	13.8007	15.6349
ECe264	AND	NA	NA	NA	NA	NA	NA	NA	NA	NA	NA	NA	NA	NA	NA	NA	NA	NA	NA	NA	NA	NA	NA	NA	NA	NA	NA	NA	NA	NA	NA	NA	NA	NA	NA	0.0973627	0.116615	0.159046	0.225283	0.257141	0.251216	2.36364	224.182	86.6518	81.5455	1.24105e+08	50.5318	10.2673	18.9202
ECe265	AND	NA	NA	NA	NA	NA	NA	NA	NA	NA	NA	NA	NA	NA	NA	NA	NA	NA	NA	NA	NA	NA	NA	NA	NA	NA	NA	NA	NA	NA	NA	NA	NA	NA	NA	0.123361	0.14921	0.21071	0.312791	0.359542	0.345354	12	217.182	101.831	99.5455	148444419	58.4289	12.4549	22.7831
ECe266	MES	NA	NA	NA	NA	NA	NA	NA	NA	NA	NA	NA	NA	NA	NA	NA	NA	NA	NA	NA	NA	NA	NA	NA	NA	NA	NA	NA	NA	NA	NA	NA	NA	NA	NA	0.265816	0.358742	0.43172	0.517841	0.526545	0.512667	5	246.571	141.006	141.143	1.9767e+08	73.9269	4.63408	14.7534
ECe267	MES	NA	NA	NA	NA	NA	NA	NA	NA	NA	NA	NA	NA	NA	NA	NA	NA	NA	NA	NA	NA	NA	NA	NA	NA	NA	NA	NA	NA	NA	NA	NA	NA	NA	NA	0.126806	0.156624	0.22699	0.344815	0.388158	0.372516	12.8571	224.571	112.951	107.286	1.60094e+08	60.3786	12.8885	25.2185
ECe268	AND	NA	NA	NA	NA	NA	NA	NA	NA	NA	NA	NA	NA	NA	NA	NA	NA	NA	NA	NA	NA	NA	NA	NA	NA	NA	NA	NA	NA	NA	NA	NA	NA	NA	NA	0.0937889	0.110711	0.150277	0.213902	0.237078	0.227914	0.513514	217.162	76.44	69.9459	102165362	49.0548	9.39754	18.0585
ECe269	MES	NA	NA	NA	NA	NA	NA	NA	NA	NA	NA	NA	NA	NA	NA	NA	NA	NA	NA	NA	NA	NA	NA	NA	NA	NA	NA	NA	NA	NA	NA	NA	NA	NA	NA	0.147691	0.181049	0.236089	0.361978	0.394287	0.36879	8.18182	227.545	107.943	105.636	2.42239e+08	61.2695	12.7414	20.684
ECe270	AND	NA	NA	NA	NA	NA	NA	NA	NA	NA	NA	NA	NA	NA	NA	NA	NA	NA	NA	NA	NA	NA	NA	NA	NA	NA	NA	NA	NA	NA	NA	NA	NA	NA	NA	0.407572	0.601864	0.668226	0.716753	0.713063	0.700736	37	249.182	202.348	203	4.88114e+08	86.3872	0.312581	8.76459
ECe271	Admixed	NA	NA	NA	NA	NA	NA	NA	NA	NA	NA	NA	NA	NA	NA	NA	NA	NA	NA	NA	NA	NA	NA	NA	NA	NA	NA	NA	NA	NA	NA	NA	NA	NA	NA	0.0608932	0.0700745	0.114157	0.216854	0.262578	0.253965	7.57143	228.714	74.4357	62.8571	1.33004e+08	47.9655	17.9637	28.9896
ECe272	AND	NA	NA	NA	NA	NA	NA	NA	NA	NA	NA	NA	NA	NA	NA	NA	NA	NA	NA	NA	NA	NA	NA	NA	NA	NA	NA	NA	NA	NA	NA	NA	NA	NA	NA	0.298036	0.433704	0.477865	0.520574	0.535484	0.540148	29.5455	248.364	194.55	193.455	4.23885e+08	70.1751	8.11835	10.0342
ECe273	AND	NA	NA	NA	NA	NA	NA	NA	NA	NA	NA	NA	NA	NA	NA	NA	NA	NA	NA	NA	NA	NA	NA	NA	NA	NA	NA	NA	NA	NA	NA	NA	NA	NA	NA	0.347036	0.514173	0.572562	0.60364	0.615369	0.611328	28	247	185.693	183.429	247572927	81.2132	0.555772	8.56907
ECe274	AND	NA	NA	NA	NA	NA	NA	NA	NA	NA	NA	NA	NA	NA	NA	NA	NA	NA	NA	NA	NA	NA	NA	NA	NA	NA	NA	NA	NA	NA	NA	NA	NA	NA	NA	0.336879	0.485134	0.561252	0.607461	0.618117	0.611934	30	245.286	185.874	183.714	2.06487e+08	80.9629	1.0347	10.9823
ECe275	Admixed	NA	NA	NA	NA	NA	NA	NA	NA	NA	NA	NA	NA	NA	NA	NA	NA	NA	NA	NA	NA	NA	NA	NA	NA	NA	NA	NA	NA	NA	NA	NA	NA	NA	NA	0.0313243	0.0363277	0.0830762	0.167252	0.190314	0.176588	5.72727	221.545	68.1836	59.5455	8.95877e+07	41.8246	14.4206	35.5138
ECe276	Admixed	NA	NA	NA	NA	NA	NA	NA	NA	NA	NA	NA	NA	NA	NA	NA	NA	NA	NA	NA	NA	NA	NA	NA	NA	NA	NA	NA	NA	NA	NA	NA	NA	NA	NA	0.0244781	0.0284952	0.0282456	0.0284509	0.0296679	0.0284685	0.000333333	187.5	22.3867	8.66667	2.26082e+07	17.9395	0.55869	5.15e-05
ECe277	MES	NA	NA	NA	NA	NA	NA	NA	NA	NA	NA	NA	NA	NA	NA	NA	NA	NA	NA	NA	NA	NA	NA	NA	NA	NA	NA	NA	NA	NA	NA	NA	NA	NA	NA	0.045897	0.0469968	0.0487251	0.0867704	0.152827	0.16844	2.14286	218.143	46.9843	31.7143	6.70973e+07	33.1652	24.6443	14.6792
ECe278	Admixed	NA	NA	NA	NA	NA	NA	NA	NA	NA	NA	NA	NA	NA	NA	NA	NA	NA	NA	NA	NA	NA	NA	NA	NA	NA	NA	NA	NA	NA	NA	NA	NA	NA	NA	0.0173815	0.0198491	0.0191617	0.0196699	0.0197476	0.0185542	0.000333333	195.167	20.65	8.33333	2.36392e+07	13.2968	0.314689	5.15e-05
ECe279	Admixed	NA	NA	NA	NA	NA	NA	NA	NA	NA	NA	NA	NA	NA	NA	NA	NA	NA	NA	NA	NA	NA	NA	NA	NA	NA	NA	NA	NA	NA	NA	NA	NA	NA	NA	0.0956794	0.115903	0.171991	0.279563	0.306539	0.289464	2.42857	226.429	99.4257	93	1.8613e+08	54.1505	12.7727	25.1196
ECe280	Admixed	NA	NA	NA	NA	NA	NA	NA	NA	NA	NA	NA	NA	NA	NA	NA	NA	NA	NA	NA	NA	NA	NA	NA	NA	NA	NA	NA	NA	NA	NA	NA	NA	NA	NA	0.0834986	0.0944316	0.112535	0.169278	0.204838	0.201526	2.71429	223.286	45.6486	31.5714	7.90413e+07	42.0546	14.5378	11.5725
ECe281	MES	NA	NA	NA	NA	NA	NA	NA	NA	NA	NA	NA	NA	NA	NA	NA	NA	NA	NA	NA	NA	NA	NA	NA	NA	NA	NA	NA	NA	NA	NA	NA	NA	NA	NA	0.0551898	0.058366	0.054989	0.0746325	0.103862	0.120152	1.14286	213	36.5986	20.2857	6.01366e+07	30.0942	14.472	4.02351
ECe282	MES	NA	NA	NA	NA	NA	NA	NA	NA	NA	NA	NA	NA	NA	NA	NA	NA	NA	NA	NA	NA	NA	NA	NA	NA	NA	NA	NA	NA	NA	NA	NA	NA	NA	NA	0.12588	0.152758	0.217729	0.331628	0.367894	0.356763	12	223.909	111.023	105	229280050	59.2255	12.4304	23.7388
ECe283	AND	NA	NA	NA	NA	NA	NA	NA	NA	NA	NA	NA	NA	NA	NA	NA	NA	NA	NA	NA	NA	NA	NA	NA	NA	NA	NA	NA	NA	NA	NA	NA	NA	NA	NA	0.120917	0.147541	0.205357	0.289839	0.328731	0.317424	9.42857	221.286	96.6971	92.2857	193933053	55.8295	10.4159	20.6448
ECe285	AND	NA	NA	NA	NA	NA	NA	NA	NA	NA	NA	NA	NA	NA	NA	NA	NA	NA	NA	NA	NA	NA	NA	NA	NA	NA	NA	NA	NA	NA	NA	NA	NA	NA	NA	0.35086	0.528594	0.622607	0.702094	0.680763	0.658046	31.3636	247.909	193.841	191.273	2.52228e+08	84.5172	0.211252	13.4123
ECe286	AND	NA	NA	NA	NA	NA	NA	NA	NA	NA	NA	NA	NA	NA	NA	NA	NA	NA	NA	NA	NA	NA	NA	NA	NA	NA	NA	NA	NA	NA	NA	NA	NA	NA	NA	0.0182391	0.0220117	0.0208387	0.0205288	0.0218204	0.0212478	0.000333333	199.167	20.3233	8	1.60182e+07	14.8354	0.777724	5.15e-05
ECe287	MES	NA	NA	NA	NA	NA	NA	NA	NA	NA	NA	NA	NA	NA	NA	NA	NA	NA	NA	NA	NA	NA	NA	NA	NA	NA	NA	NA	NA	NA	NA	NA	NA	NA	NA	0.120056	0.144398	0.198087	0.29302	0.348215	0.34007	9.18182	224.273	106.915	105.182	2.08116e+08	57.1215	13.5389	21.403
ECe288	MES	NA	NA	NA	NA	NA	NA	NA	NA	NA	NA	NA	NA	NA	NA	NA	NA	NA	NA	NA	NA	NA	NA	NA	NA	NA	NA	NA	NA	NA	NA	NA	NA	NA	NA	0.10967	0.137148	0.183041	0.288351	0.332845	0.308183	9.71429	228.714	97.7114	91.4286	1.99539e+08	55.6645	14.0499	21.405
ECe289	MES	NA	NA	NA	NA	NA	NA	NA	NA	NA	NA	NA	NA	NA	NA	NA	NA	NA	NA	NA	NA	NA	NA	NA	NA	NA	NA	NA	NA	NA	NA	NA	NA	NA	NA	0.106679	0.128746	0.197345	0.326954	0.36926	0.356405	12.8182	226.909	110.16	103.273	2.14203e+08	58.3463	14.7605	27.6952
ECe290	MES	NA	NA	NA	NA	NA	NA	NA	NA	NA	NA	NA	NA	NA	NA	NA	NA	NA	NA	NA	NA	NA	NA	NA	NA	NA	NA	NA	NA	NA	NA	NA	NA	NA	NA	0.0975838	0.115968	0.192382	0.317802	0.364701	0.354006	5.71429	230	102.797	101.429	1.91786e+08	57.7079	14.7477	30.3157
ECe291	Admixed	NA	NA	NA	NA	NA	NA	NA	NA	NA	NA	NA	NA	NA	NA	NA	NA	NA	NA	NA	NA	NA	NA	NA	NA	NA	NA	NA	NA	NA	NA	NA	NA	NA	NA	0.037161	0.0440342	0.0577846	0.086387	0.0940158	0.0891989	0.000333333	204.3	19.113	5.3	2.5425e+07	21.8847	3.2761	4.91877
ECe292	AND	NA	NA	NA	NA	NA	NA	NA	NA	NA	NA	NA	NA	NA	NA	NA	NA	NA	NA	NA	NA	NA	NA	NA	NA	NA	NA	NA	NA	NA	NA	NA	NA	NA	NA	0.36436	0.515824	0.574837	0.627442	0.613917	0.591825	28.7273	248	192.534	191.273	2.51378e+08	81.4434	0.386187	8.21482
ECe293	AND	NA	NA	NA	NA	NA	NA	NA	NA	NA	NA	NA	NA	NA	NA	NA	NA	NA	NA	NA	NA	NA	NA	NA	NA	NA	NA	NA	NA	NA	NA	NA	NA	NA	NA	0.274607	0.391734	0.453309	0.516617	0.528962	0.516704	19.0909	239	156.482	152.727	1.85269e+08	73.391	4.60473	14.0738
ECe294	AND	NA	NA	NA	NA	NA	NA	NA	NA	NA	NA	NA	NA	NA	NA	NA	NA	NA	NA	NA	NA	NA	NA	NA	NA	NA	NA	NA	NA	NA	NA	NA	NA	NA	NA	0.375929	0.549812	0.621511	0.681684	0.672807	0.657861	30.0278	248.583	196.039	193.75	3.60618e+08	84.1795	0.623562	10.0176
ECe295	AND	NA	NA	NA	NA	NA	NA	NA	NA	NA	NA	NA	NA	NA	NA	NA	NA	NA	NA	NA	NA	NA	NA	NA	NA	NA	NA	NA	NA	NA	NA	NA	NA	NA	NA	0.374279	0.552568	0.632615	0.682416	0.681031	0.670216	32.125	248.125	176.874	170.5	2.11013e+08	84.6207	0.2012	10.6537
ECe296	MES	NA	NA	NA	NA	NA	NA	NA	NA	NA	NA	NA	NA	NA	NA	NA	NA	NA	NA	NA	NA	NA	NA	NA	NA	NA	NA	NA	NA	NA	NA	NA	NA	NA	NA	0.128406	0.158978	0.253632	0.375228	0.400815	0.3907	13.1429	224.714	124.431	121.143	2.59891e+08	62.9379	9.88813	27.7662
ECe297	MES	NA	NA	NA	NA	NA	NA	NA	NA	NA	NA	NA	NA	NA	NA	NA	NA	NA	NA	NA	NA	NA	NA	NA	NA	NA	NA	NA	NA	NA	NA	NA	NA	NA	NA	0.275898	0.384302	0.451153	0.53146	0.542459	0.53384	10.1818	247.091	146.584	142.273	2.64493e+08	74.8796	4.51994	13.6445
ECe298	MES	NA	NA	NA	NA	NA	NA	NA	NA	NA	NA	NA	NA	NA	NA	NA	NA	NA	NA	NA	NA	NA	NA	NA	NA	NA	NA	NA	NA	NA	NA	NA	NA	NA	NA	0.165864	0.218776	0.286341	0.424287	0.44902	0.415692	13.8571	237.286	132.07	129.857	2.41199e+08	65.8181	10.9784	21.2275
ECe299	Admixed	NA	NA	NA	NA	NA	NA	NA	NA	NA	NA	NA	NA	NA	NA	NA	NA	NA	NA	NA	NA	NA	NA	NA	NA	NA	NA	NA	NA	NA	NA	NA	NA	NA	NA	0.395726	0.573411	0.639452	0.688344	0.680683	0.661332	34.3636	248.091	197.574	195.273	4.1049e+08	84.9213	0.0843061	8.65208
ECe300	MES	NA	NA	NA	NA	NA	NA	NA	NA	NA	NA	NA	NA	NA	NA	NA	NA	NA	NA	NA	NA	NA	NA	NA	NA	NA	NA	NA	NA	NA	NA	NA	NA	NA	NA	0.11971	0.139896	0.202691	0.302077	0.35694	0.350861	11.2727	221.091	106.119	101.636	1.74885e+08	57.6904	13.5913	24.0271
ECe301	MES	NA	NA	NA	NA	NA	NA	NA	NA	NA	NA	NA	NA	NA	NA	NA	NA	NA	NA	NA	NA	NA	NA	NA	NA	NA	NA	NA	NA	NA	NA	NA	NA	NA	NA	0.0896195	0.111768	0.153739	0.214747	0.239603	0.227342	4.42857	234.429	72.95	53.1429	1.17312e+08	49.1989	9.42331	19.7714
ECe302	MES	NA	NA	NA	NA	NA	NA	NA	NA	NA	NA	NA	NA	NA	NA	NA	NA	NA	NA	NA	NA	NA	NA	NA	NA	NA	NA	NA	NA	NA	NA	NA	NA	NA	NA	0.0186401	0.0221715	0.0200706	0.0197227	0.0212073	0.0207245	0.000333333	189	20.3967	8.16667	2.87218e+07	14.4332	1.19812	5.15e-05
ECe303	MES	NA	NA	NA	NA	NA	NA	NA	NA	NA	NA	NA	NA	NA	NA	NA	NA	NA	NA	NA	NA	NA	NA	NA	NA	NA	NA	NA	NA	NA	NA	NA	NA	NA	NA	0.195845	0.263826	0.321578	0.399908	0.424534	0.412871	12.4545	246.727	142.823	148.636	2.44842e+08	63.4265	9.03194	17.4329
ECe304	MES	NA	NA	NA	NA	NA	NA	NA	NA	NA	NA	NA	NA	NA	NA	NA	NA	NA	NA	NA	NA	NA	NA	NA	NA	NA	NA	NA	NA	NA	NA	NA	NA	NA	NA	0.0476157	0.056806	0.0857983	0.148563	0.175743	0.165294	1.28571	197.857	41.5843	28	6.1925e+07	38.9153	13.7283	24.405
ECe305	Admixed	NA	NA	NA	NA	NA	NA	NA	NA	NA	NA	NA	NA	NA	NA	NA	NA	NA	NA	NA	NA	NA	NA	NA	NA	NA	NA	NA	NA	NA	NA	NA	NA	NA	NA	0.383287	0.560351	0.622161	0.673949	0.660122	0.64223	34	248.545	196.961	195.545	3.69512e+08	83.9895	0.14332	8.46612
ECe306	MES	NA	NA	NA	NA	NA	NA	NA	NA	NA	NA	NA	NA	NA	NA	NA	NA	NA	NA	NA	NA	NA	NA	NA	NA	NA	NA	NA	NA	NA	NA	NA	NA	NA	NA	0.107976	0.128388	0.185229	0.284627	0.340681	0.335047	4.85714	226.143	104.369	100.857	1.69933e+08	56.173	14.4831	23.8979
ECe307	MES	NA	NA	NA	NA	NA	NA	NA	NA	NA	NA	NA	NA	NA	NA	NA	NA	NA	NA	NA	NA	NA	NA	NA	NA	NA	NA	NA	NA	NA	NA	NA	NA	NA	NA	0.102402	0.121041	0.158805	0.223549	0.254298	0.241618	1.42857	224.143	93.81	96.5714	207943807	50.1779	10.077	16.5741
ECe308	MES	NA	NA	NA	NA	NA	NA	NA	NA	NA	NA	NA	NA	NA	NA	NA	NA	NA	NA	NA	NA	NA	NA	NA	NA	NA	NA	NA	NA	NA	NA	NA	NA	NA	NA	0.0224322	0.0231194	0.0237527	0.0397674	0.0572872	0.056584	0.727273	203.636	23.8155	11.3636	4.21785e+07	21.2793	13.3894	8.07977
ECe309	MES	NA	NA	NA	NA	NA	NA	NA	NA	NA	NA	NA	NA	NA	NA	NA	NA	NA	NA	NA	NA	NA	NA	NA	NA	NA	NA	NA	NA	NA	NA	NA	NA	NA	NA	0.339275	0.492972	0.562371	0.62895	0.62459	0.610286	32	249	196.781	195.727	4.39071e+08	80.7755	1.88051	12.0741
ECe310	MES	NA	NA	NA	NA	NA	NA	NA	NA	NA	NA	NA	NA	NA	NA	NA	NA	NA	NA	NA	NA	NA	NA	NA	NA	NA	NA	NA	NA	NA	NA	NA	NA	NA	NA	0.0994877	0.116239	0.163262	0.251902	0.27948	0.263077	0.857143	221	93.6971	88.4286	152820882	52.5088	11.6571	21.2354
ECe311	MES	NA	NA	NA	NA	NA	NA	NA	NA	NA	NA	NA	NA	NA	NA	NA	NA	NA	NA	NA	NA	NA	NA	NA	NA	NA	NA	NA	NA	NA	NA	NA	NA	NA	NA	0.299595	0.446299	0.501531	0.556567	0.565217	0.559214	29.2857	248	195.851	194.286	4.95922e+08	72.0097	6.88294	10.7753
ECe312	AND	NA	NA	NA	NA	NA	NA	NA	NA	NA	NA	NA	NA	NA	NA	NA	NA	NA	NA	NA	NA	NA	NA	NA	NA	NA	NA	NA	NA	NA	NA	NA	NA	NA	NA	0.39152	0.571204	0.631501	0.678559	0.675514	0.660944	31.0278	248.444	195.061	193.25	4.18884e+08	84.4531	0.457969	8.27217
ECe313	MES	NA	NA	NA	NA	NA	NA	NA	NA	NA	NA	NA	NA	NA	NA	NA	NA	NA	NA	NA	NA	NA	NA	NA	NA	NA	NA	NA	NA	NA	NA	NA	NA	NA	NA	0.385383	0.586314	0.671469	0.721517	0.730846	0.724631	31.8571	247.714	196.374	193.857	4.30099e+08	86.6861	0.514916	11.5034
ECe314	AND	NA	NA	NA	NA	NA	NA	NA	NA	NA	NA	NA	NA	NA	NA	NA	NA	NA	NA	NA	NA	NA	NA	NA	NA	NA	NA	NA	NA	NA	NA	NA	NA	NA	NA	0.308383	0.449314	0.496246	0.531758	0.529381	0.516661	29.2857	247.857	197.497	195.143	4.87924e+08	69.2145	1.16634	6.35992
ECe315	MES	NA	NA	NA	NA	NA	NA	NA	NA	NA	NA	NA	NA	NA	NA	NA	NA	NA	NA	NA	NA	NA	NA	NA	NA	NA	NA	NA	NA	NA	NA	NA	NA	NA	NA	0.0779342	0.0913459	0.155197	0.29498	0.342001	0.329655	11	217.429	95.0586	83.5714	216991026	54.7185	18.1349	32.5684
ECe316	AND	NA	NA	NA	NA	NA	NA	NA	NA	NA	NA	NA	NA	NA	NA	NA	NA	NA	NA	NA	NA	NA	NA	NA	NA	NA	NA	NA	NA	NA	NA	NA	NA	NA	NA	0.397025	0.58375	0.654323	0.702066	0.697758	0.684709	31.9091	248.545	201.342	199.545	5.70607e+08	85.6375	0.129864	9.23006
ECe317	MES	NA	NA	NA	NA	NA	NA	NA	NA	NA	NA	NA	NA	NA	NA	NA	NA	NA	NA	NA	NA	NA	NA	NA	NA	NA	NA	NA	NA	NA	NA	NA	NA	NA	NA	0.0720291	0.083116	0.139738	0.261466	0.318165	0.307163	8.71429	221.429	88.9057	80.5714	200788543	52.3335	18.7518	31.3901
ECe318	AND	NA	NA	NA	NA	NA	NA	NA	NA	NA	NA	NA	NA	NA	NA	NA	NA	NA	NA	NA	NA	NA	NA	NA	NA	NA	NA	NA	NA	NA	NA	NA	NA	NA	NA	0.338862	0.503845	0.578596	0.636058	0.630831	0.616875	30.1429	248.286	198.557	198.286	5.3581e+08	78.4717	0.662938	10.394
ECe320	MES	NA	NA	NA	NA	NA	NA	NA	NA	NA	NA	NA	NA	NA	NA	NA	NA	NA	NA	NA	NA	NA	NA	NA	NA	NA	NA	NA	NA	NA	NA	NA	NA	NA	NA	0.103924	0.124961	0.181585	0.287675	0.318919	0.301396	8.14286	224.571	99.03	93.4286	1.78252e+08	55.1415	12.424	23.8187
ECe321	MES	NA	NA	NA	NA	NA	NA	NA	NA	NA	NA	NA	NA	NA	NA	NA	NA	NA	NA	NA	NA	NA	NA	NA	NA	NA	NA	NA	NA	NA	NA	NA	NA	NA	NA	0.0329658	0.0390435	0.103362	0.230207	0.267208	0.25476	7.71429	211.143	77.8371	68.1429	1.54683e+08	47.814	18.6401	44.2625
ECe323	MES	NA	NA	NA	NA	NA	NA	NA	NA	NA	NA	NA	NA	NA	NA	NA	NA	NA	NA	NA	NA	NA	NA	NA	NA	NA	NA	NA	NA	NA	NA	NA	NA	NA	NA	0.0544469	0.0641425	0.108222	0.196493	0.233527	0.232304	3	228.429	71.3214	62.7143	165450786	46.1108	15.8059	27.8207
ECe325	AND	NA	NA	NA	NA	NA	NA	NA	NA	NA	NA	NA	NA	NA	NA	NA	NA	NA	NA	NA	NA	NA	NA	NA	NA	NA	NA	NA	NA	NA	NA	NA	NA	NA	NA	0.35136	0.503325	0.565789	0.611107	0.612688	0.599511	29.6364	247.273	188.534	186.909	2.87603e+08	81.0505	0.786154	8.97114
ECe326	MES	NA	NA	NA	NA	NA	NA	NA	NA	NA	NA	NA	NA	NA	NA	NA	NA	NA	NA	NA	NA	NA	NA	NA	NA	NA	NA	NA	NA	NA	NA	NA	NA	NA	NA	0.125605	0.145137	0.212617	0.326799	0.372849	0.364315	8.85714	224.571	112.334	111.286	1.65068e+08	59.0021	13.5462	24.8243
ECe327	AND	NA	NA	NA	NA	NA	NA	NA	NA	NA	NA	NA	NA	NA	NA	NA	NA	NA	NA	NA	NA	NA	NA	NA	NA	NA	NA	NA	NA	NA	NA	NA	NA	NA	NA	0.423211	0.619437	0.692032	0.729544	0.73524	0.725857	28.2857	249.286	202.366	200.143	5.48259e+08	87.4291	0.047179	8.82523
ECe328	MES	NA	NA	NA	NA	NA	NA	NA	NA	NA	NA	NA	NA	NA	NA	NA	NA	NA	NA	NA	NA	NA	NA	NA	NA	NA	NA	NA	NA	NA	NA	NA	NA	NA	NA	0.372713	0.559771	0.643548	0.696936	0.696279	0.683728	33.8182	248.909	199.177	197.909	5.13731e+08	85.2658	0.120785	11.3364
ECe329	MES	NA	NA	NA	NA	NA	NA	NA	NA	NA	NA	NA	NA	NA	NA	NA	NA	NA	NA	NA	NA	NA	NA	NA	NA	NA	NA	NA	NA	NA	NA	NA	NA	NA	NA	0.0547915	0.0554304	0.0609829	0.113379	0.168702	0.176022	5	218.143	58.08	44.4286	1.03145e+08	36.307	22.4009	14.8054
ECe330	MES	NA	NA	NA	NA	NA	NA	NA	NA	NA	NA	NA	NA	NA	NA	NA	NA	NA	NA	NA	NA	NA	NA	NA	NA	NA	NA	NA	NA	NA	NA	NA	NA	NA	NA	0.120516	0.144391	0.195176	0.308305	0.352625	0.336551	8.28571	220	106.386	102.857	1.87266e+08	57.4013	14.3142	21.959
ECe331	MES	NA	NA	NA	NA	NA	NA	NA	NA	NA	NA	NA	NA	NA	NA	NA	NA	NA	NA	NA	NA	NA	NA	NA	NA	NA	NA	NA	NA	NA	NA	NA	NA	NA	NA	0.133345	0.165353	0.186645	0.212289	0.22785	0.223819	0.000333333	245.571	47.6143	11.5714	6.59382e+07	48.6057	5.73006	7.3022
ECe332	MES	NA	NA	NA	NA	NA	NA	NA	NA	NA	NA	NA	NA	NA	NA	NA	NA	NA	NA	NA	NA	NA	NA	NA	NA	NA	NA	NA	NA	NA	NA	NA	NA	NA	NA	0.351414	0.511727	0.595866	0.668021	0.653648	0.631378	7.71429	248.714	185.783	190.429	3.61579e+08	82.947	0.597276	11.9989
ECe333	Admixed	NA	NA	NA	NA	NA	NA	NA	NA	NA	NA	NA	NA	NA	NA	NA	NA	NA	NA	NA	NA	NA	NA	NA	NA	NA	NA	NA	NA	NA	NA	NA	NA	NA	NA	0.0537745	0.0590987	0.0724266	0.111202	0.130995	0.120455	0.571429	227.857	40.9743	28.2857	7.70236e+07	36.1632	10.7134	12.6631
ECe334	AND	NA	NA	NA	NA	NA	NA	NA	NA	NA	NA	NA	NA	NA	NA	NA	NA	NA	NA	NA	NA	NA	NA	NA	NA	NA	NA	NA	NA	NA	NA	NA	NA	NA	NA	0.0903814	0.102121	0.15101	0.231273	0.269906	0.269474	1.57143	214.714	81.5	77.5714	1.28604e+08	50.9751	12.6637	22.7331
ECe335	AND	NA	NA	NA	NA	NA	NA	NA	NA	NA	NA	NA	NA	NA	NA	NA	NA	NA	NA	NA	NA	NA	NA	NA	NA	NA	NA	NA	NA	NA	NA	NA	NA	NA	NA	0.402495	0.602623	0.662891	0.709045	0.704392	0.690633	35.4545	249.273	202.189	201.182	5.15574e+08	86.0025	0.183852	8.35165
ECe336	MES	NA	NA	NA	NA	NA	NA	NA	NA	NA	NA	NA	NA	NA	NA	NA	NA	NA	NA	NA	NA	NA	NA	NA	NA	NA	NA	NA	NA	NA	NA	NA	NA	NA	NA	0.0410054	0.0477497	0.0449795	0.0479315	0.0532378	0.0521545	0.000333333	237.6	52.827	28.3	1.05409e+08	24.1257	3.93726	5.15e-05
ECe337	AND	NA	NA	NA	NA	NA	NA	NA	NA	NA	NA	NA	NA	NA	NA	NA	NA	NA	NA	NA	NA	NA	NA	NA	NA	NA	NA	NA	NA	NA	NA	NA	NA	NA	NA	0.0919029	0.109149	0.14157	0.201791	0.219751	0.201358	0.142857	225.429	69.6171	63.8571	8.11042e+07	48.0638	8.85101	16.2312
ECe338	MES	NA	NA	NA	NA	NA	NA	NA	NA	NA	NA	NA	NA	NA	NA	NA	NA	NA	NA	NA	NA	NA	NA	NA	NA	NA	NA	NA	NA	NA	NA	NA	NA	NA	NA	0.109635	0.127454	0.178683	0.278385	0.327488	0.316628	6.85714	220.143	89.4086	87.1429	2.03576e+08	55.2621	14.3611	22.4369
ECe339	AND	NA	NA	NA	NA	NA	NA	NA	NA	NA	NA	NA	NA	NA	NA	NA	NA	NA	NA	NA	NA	NA	NA	NA	NA	NA	NA	NA	NA	NA	NA	NA	NA	NA	NA	0.0797337	0.0888152	0.139722	0.210124	0.241015	0.23476	7	223.286	76.2586	64	1.69969e+08	49.2442	10.7824	23.1788
[truncated: 23 more columns]

## Sheet: S3_Network
Table S3: Clusters and features of network analysis of morphological and colorimetric leaf and seed descriptors.
ClusterID	Class	n		Compound	ClusterID	Class	Tissue	Degree		Edges
1	Morphology	3		L200_a	9	Color	Leaves_200	10		from	to	weight	sign
2	Morphology	2		L200_Area	8	Morphology	Leaves_200	2		L434_Extent	L434_Solidity	0.858362	positive
3	Morphology	6		L200_b	9	Color	Leaves_200	16		L434_Area	L434_Perimeter	0.869572	positive
5	Color	25		L200_B_	10	Color	Leaves_200	3		L434_Extent	L434_Roundness	0.737533	positive
6	Color	2		L200_Blue_wl	10	Color	Leaves_200	4		L434_Solidity	L434_Roundness	0.771085	positive
7	Color	2		L200_BV	9	Color	Leaves_200	17		S434_Area	S434_Perimeter	0.965671	positive
8	Morphology	3		L200_Centroid_2	8	Morphology	Leaves_200	2		S434_Area	S434_Height	0.893501	positive
9	Color	18		L200_G	9	Color	Leaves_200	17		S434_Perimeter	S434_Height	0.88731	positive
10	Color	4		L200_Green_wl	9	Color	Leaves_200	16		S434_Area	S434_Width	0.856591	positive
12	Morphology	2		L200_H	9	Color	Leaves_200	16		S434_Perimeter	S434_Width	0.873046	positive
				L200_Int_520580	9	Color	Leaves_200	17		S434_Gray_Value_Minimum	S434_Gray_Value_Maximum	0.759874	positive
				L200_Int_Chl	9	Color	Leaves_200	15		S434_Gray_Value_Minimum	S434_Gray_Value_Mean	0.940025	positive
				L200_Int_Infrared	9	Color	Leaves_200	16		S434_Gray_Value_Maximum	S434_Gray_Value_Mean	0.86394	positive
				L200_Integral	9	Color	Leaves_200	15		S434_Gray_Value_Minimum	S434_Gray_Value_Median	0.933291	positive
				L200_L	9	Color	Leaves_200	16		S434_Gray_Value_Maximum	S434_Gray_Value_Median	0.842167	positive
				L200_Orange_wl	9	Color	Leaves_200	16		S434_Gray_Value_Mean	S434_Gray_Value_Median	0.99638	positive
				L200_Perimeter	8	Morphology	Leaves_200	2		S434_Gray_Value_Minimum	S434_Integrated_Density	0.832419	positive
				L200_R	9	Color	Leaves_200	16		S434_Gray_Value_Maximum	S434_Integrated_Density	0.774848	positive
				L200_Red_wl	9	Color	Leaves_200	17		S434_Gray_Value_Mean	S434_Integrated_Density	0.892968	positive
				L200_Roundness	12	Morphology	Leaves_200	1		S434_Gray_Value_Median	S434_Integrated_Density	0.889716	positive
				L200_S	9	Color	Leaves_200	8		S434_Area	S434_Weight	0.861801	positive
				L200_Solidity	12	Morphology	Leaves_200	1		S434_Perimeter	S434_Weight	0.80328	positive
				L200_Violet_wl	10	Color	Leaves_200	4		S434_Height	S434_Weight	0.804882	positive
				L200_X	9	Color	Leaves_200	15		S434_Gray_Value_Minimum	S434_L	0.87277	positive
				L200_Y	9	Color	Leaves_200	15		S434_Gray_Value_Maximum	S434_L	0.848835	positive
				L200_Yellow_wl	9	Color	Leaves_200	15		S434_Gray_Value_Mean	S434_L	0.960958	positive
				L200_Z	10	Color	Leaves_200	6		S434_Gray_Value_Median	S434_L	0.959836	positive
				L434_Area	2	Morphology	Leaves_434	1		S434_Integrated_Density	S434_L	0.856687	positive
				L434_Extent	1	Morphology	Leaves_434	2		S434_Gray_Value_Minimum	S434_Red	0.832617	positive
				L434_Perimeter	2	Morphology	Leaves_434	1		S434_Gray_Value_Maximum	S434_Red	0.832472	positive
				L434_Roundness	1	Morphology	Leaves_434	2		S434_Gray_Value_Mean	S434_Red	0.930146	positive
				L434_Solidity	1	Morphology	Leaves_434	2		S434_Gray_Value_Median	S434_Red	0.930456	positive
				S200_a	6	Color	Seeds_200	1		S434_Integrated_Density	S434_Red	0.837951	positive
				S200_b	7	Color	Seeds_200	1		S434_L	S434_Red	0.984937	positive
				S200_Blue_wl	5	Color	Seeds_200	24		S434_Gray_Value_Minimum	S434_Green	0.912577	positive
				S200_Green_wl	5	Color	Seeds_200	24		S434_Gray_Value_Maximum	S434_Green	0.84001	positive
				S200_L	5	Color	Seeds_200	24		S434_Gray_Value_Mean	S434_Green	0.974942	positive
				S200_Orange_wl	5	Color	Seeds_200	24		S434_Gray_Value_Median	S434_Green	0.97244	positive
				S200_Red_wl	5	Color	Seeds_200	24		S434_Integrated_Density	S434_Green	0.869254	positive
				S200_Size	3	Morphology	Seeds_200	4		S434_L	S434_Green	0.982976	positive
				S200_Violet_wl	5	Color	Seeds_200	24		S434_Red	S434_Green	0.94177	positive
				S200_X	5	Color	Seeds_200	24		S434_Gray_Value_Minimum	S434_Blue	0.900937	positive
				S200_Y	5	Color	Seeds_200	24		S434_Gray_Value_Maximum	S434_Blue	0.792115	positive
				S200_Yellow_wl	5	Color	Seeds_200	24		S434_Gray_Value_Mean	S434_Blue	0.925255	positive
				S200_Z	5	Color	Seeds_200	24		S434_Gray_Value_Median	S434_Blue	0.918367	positive
				S434_a	6	Color	Seeds_434	1		S434_Integrated_Density	S434_Blue	0.83557	positive
				S434_Area	3	Morphology	Seeds_434	5		S434_L	S434_Blue	0.899361	positive
				S434_b	7	Color	Seeds_434	1		S434_Red	S434_Blue	0.829994	positive
				S434_Blue	5	Color	Seeds_434	24		S434_Green	S434_Blue	0.951122	positive
				S434_Blue_wl	5	Color	Seeds_434	24		L200_Integral	L200_Int_520580	0.980864	positive
				S434_Gray_Value_Maximum	5	Color	Seeds_434	24		L200_Integral	L200_Int_Chl	0.881111	positive
				S434_Gray_Value_Mean	5	Color	Seeds_434	24		L200_Int_520580	L200_Int_Chl	0.810944	positive
				S434_Gray_Value_Median	5	Color	Seeds_434	24		L200_Integral	L200_Int_Infrared	0.896238	positive
				S434_Gray_Value_Minimum	5	Color	Seeds_434	24		L200_Int_520580	L200_Int_Infrared	0.850895	positive
				S434_Green	5	Color	Seeds_434	24		L200_Integral	L200_R	0.96366	positive
				S434_Green_wl	5	Color	Seeds_434	24		L200_Int_520580	L200_R	0.976155	positive
				S434_Height	3	Morphology	Seeds_434	4		L200_Int_Chl	L200_R	0.876188	positive
				S434_Integrated_Density	5	Color	Seeds_434	24		L200_Int_Infrared	L200_R	0.761962	positive
				S434_L	5	Color	Seeds_434	24		L200_Integral	L200_G	0.976267	positive
				S434_Orange_wl	5	Color	Seeds_434	24		L200_Int_520580	L200_G	0.99374	positive
				S434_Perimeter	3	Morphology	Seeds_434	5		L200_Int_Chl	L200_G	0.805663	positive
				S434_Red	5	Color	Seeds_434	24		L200_Int_Infrared	L200_G	0.849777	positive
				S434_Red_wl	5	Color	Seeds_434	24		L200_R	L200_G	0.976347	positive
				S434_Violet_wl	5	Color	Seeds_434	24		L200_Integral	L200_H	-0.832598	negative
				S434_Weight	3	Morphology	Seeds_434	4		L200_Int_520580	L200_H	-0.884109	negative
				S434_Width	3	Morphology	Seeds_434	2		L200_Int_Infrared	L200_H	-0.752385	negative
				S434_Yellow_wl	5	Color	Seeds_434	24		L200_R	L200_H	-0.860725	negative
										L200_G	L200_H	-0.887113	negative
										L200_Int_520580	L200_S	0.730544	positive
										L200_Int_Infrared	L200_S	0.785383	positive
										L200_G	L200_S	0.727905	positive
										L200_H	L200_S	-0.853663	negative
										L200_Integral	L200_BV	0.9765	positive
										L200_Int_520580	L200_BV	0.993136	positive
										L200_Int_Chl	L200_BV	0.806588	positive
										L200_Int_Infrared	L200_BV	0.850955	positive
										L200_R	L200_BV	0.975646	positive
										L200_G	L200_BV	0.999617	positive
										L200_H	L200_BV	-0.884987	negative
										L200_S	L200_BV	0.726584	positive
										L200_Integral	L200_X	0.976735	positive
										L200_Int_520580	L200_X	0.989052	positive
										L200_Int_Chl	L200_X	0.867873	positive
										L200_Int_Infrared	L200_X	0.794235	positive
										L200_R	L200_X	0.993227	positive
										L200_G	L200_X	0.98003	positive
										L200_H	L200_X	-0.854702	negative
										L200_BV	L200_X	0.979408	positive
										L200_Integral	L200_Y	0.98149	positive
										L200_Int_520580	L200_Y	0.997417	positive
										L200_Int_Chl	L200_Y	0.840889	positive
										L200_Int_Infrared	L200_Y	0.825341	positive
										L200_R	L200_Y	0.98712	positive
										L200_G	L200_Y	0.98985	positive
										L200_H	L200_Y	-0.871631	negative
										L200_BV	L200_Y	0.989243	positive
										L200_X	L200_Y	0.997082	positive
										L200_Int_Chl	L200_Z	0.845889	positive
										L200_R	L200_Z	0.725812	positive
										L200_B_	L200_Z	0.799643	positive
										L200_Integral	L200_L	0.97675	positive
										L200_Int_520580	L200_L	0.991836	positive
										L200_Int_Chl	L200_L	0.823998	positive
										L200_Int_Infrared	L200_L	0.834643	positive
										L200_R	L200_L	0.983781	positive
										L200_G	L200_L	0.998752	positive
										L200_H	L200_L	-0.880684	negative
										L200_BV	L200_L	0.998321	positive
										L200_X	L200_L	0.98429	positive
										L200_Y	L200_L	0.990941	positive
										L200_Int_520580	L200_a	-0.739681	negative
										L200_Int_Infrared	L200_a	-0.843944	negative
										L200_G	L200_a	-0.753647	negative
										L200_H	L200_a	0.758316	positive
										L200_S	L200_a	-0.943462	negative
										L200_BV	L200_a	-0.753664	negative
										L200_L	L200_a	-0.724792	negative
										L200_Integral	L200_b	0.859506	positive
										L200_Int_520580	L200_b	0.909486	positive
										L200_Int_Infrared	L200_b	0.8679	positive
										L200_R	L200_b	0.825793	positive
										L200_G	L200_b	0.905232	positive
										L200_H	L200_b	-0.93493	negative
										L200_S	L200_b	0.946157	positive
										L200_BV	L200_b	0.904044	positive
										L200_X	L200_b	0.84768	positive
										L200_Y	L200_b	0.881532	positive
										L200_L	L200_b	0.887745	positive
										L200_a	L200_b	-0.909924	negative
										S434_Area	S200_Size	0.847345	positive
										S434_Perimeter	S200_Size	0.818441	positive
										S434_Height	S200_Size	0.836625	positive
										S434_Weight	S200_Size	0.757867	positive
										S434_Gray_Value_Minimum	S200_X	0.942204	positive
										S434_Gray_Value_Maximum	S200_X	0.83896	positive
										S434_Gray_Value_Mean	S200_X	0.964478	positive
										S434_Gray_Value_Median	S200_X	0.964249	positive
										S434_Integrated_Density	S200_X	0.906846	positive
										S434_L	S200_X	0.928157	positive
										S434_Red	S200_X	0.899924	positive
										S434_Green	S200_X	0.94635	positive
										S434_Blue	S200_X	0.911836	positive
										S434_Gray_Value_Minimum	S200_Y	0.947008	positive
										S434_Gray_Value_Maximum	S200_Y	0.831667	positive
										S434_Gray_Value_Mean	S200_Y	0.964407	positive
										S434_Gray_Value_Median	S200_Y	0.96392	positive
										S434_Integrated_Density	S200_Y	0.904412	positive
										S434_L	S200_Y	0.921253	positive
										S434_Red	S200_Y	0.883295	positive
										S434_Green	S200_Y	0.949408	positive
										S434_Blue	S200_Y	0.925948	positive
										S200_X	S200_Y	0.997928	positive
										S434_Gray_Value_Minimum	S200_Z	0.920468	positive
										S434_Gray_Value_Maximum	S200_Z	0.769691	positive
										S434_Gray_Value_Mean	S200_Z	0.91317	positive
										S434_Gray_Value_Median	S200_Z	0.911202	positive
										S434_Integrated_Density	S200_Z	0.876784	positive
										S434_L	S200_Z	0.850315	positive
										S434_Red	S200_Z	0.79004	positive
										S434_Green	S200_Z	0.904077	positive
										S434_Blue	S200_Z	0.94909	positive
										S200_X	S200_Z	0.958513	positive
										S200_Y	S200_Z	0.969825	positive
										S434_Gray_Value_Minimum	S200_L	0.882321	positive
										S434_Gray_Value_Maximum	S200_L	0.860572	positive
										S434_Gray_Value_Mean	S200_L	0.949702	positive
										S434_Gray_Value_Median	S200_L	0.95127	positive
										S434_Integrated_Density	S200_L	0.879232	positive
										S434_L	S200_L	0.956099	positive
										S434_Red	S200_L	0.955557	positive
										S434_Green	S200_L	0.931977	positive
										S434_Blue	S200_L	0.837521	positive
										S200_X	S200_L	0.96384	positive
										S200_Y	S200_L	0.95036	positive
										S200_Z	S200_L	0.866332	positive
										S434_a	S200_a	0.908939	positive
										S434_b	S200_b	0.894027	positive
										L200_Area	L200_Perimeter	0.870326	positive
										L200_Area	L200_Centroid_2	0.896301	positive
										L200_Perimeter	L200_Centroid_2	0.813252	positive
										L200_Solidity	L200_Roundness	0.719155	positive
										S434_Gray_Value_Minimum	S434_Violet_wl	0.912723	positive
										S434_Gray_Value_Maximum	S434_Violet_wl	0.778226	positive
										S434_Gray_Value_Mean	S434_Violet_wl	0.919582	positive
										S434_Gray_Value_Median	S434_Violet_wl	0.911774	positive
										S434_Integrated_Density	S434_Violet_wl	0.836956	positive
										S434_L	S434_Violet_wl	0.8824	positive
										S434_Red	S434_Violet_wl	0.81341	positive
										S434_Green	S434_Violet_wl	0.941911	positive
										S434_Blue	S434_Violet_wl	0.993627	positive
										S200_X	S434_Violet_wl	0.916595	positive
										S200_Y	S434_Violet_wl	0.93117	positive
										S200_Z	S434_Violet_wl	0.95891	positive
										S200_L	S434_Violet_wl	0.827815	positive
										S434_Gray_Value_Minimum	S434_Blue_wl	0.913623	positive
										S434_Gray_Value_Maximum	S434_Blue_wl	0.762846	positive
										S434_Gray_Value_Mean	S434_Blue_wl	0.909621	positive
										S434_Gray_Value_Median	S434_Blue_wl	0.901466	positive
										S434_Integrated_Density	S434_Blue_wl	0.829766	positive
										S434_L	S434_Blue_wl	0.864475	positive
										S434_Red	S434_Blue_wl	0.79213	positive
										S434_Green	S434_Blue_wl	0.931066	positive
										S434_Blue	S434_Blue_wl	0.987085	positive
										S200_X	S434_Blue_wl	0.909422	positive
										S200_Y	S434_Blue_wl	0.92577	positive
										S200_Z	S434_Blue_wl	0.956968	positive
										S200_L	S434_Blue_wl	0.811561	positive
										S434_Violet_wl	S434_Blue_wl	0.998089	positive
										S434_Gray_Value_Minimum	S434_Green_wl	0.933825	positive
										S434_Gray_Value_Maximum	S434_Green_wl	0.799995	positive
										S434_Gray_Value_Mean	S434_Green_wl	0.950104	positive
										S434_Gray_Value_Median	S434_Green_wl	0.944061	positive
										S434_Integrated_Density	S434_Green_wl	0.858462	positive
										S434_L	S434_Green_wl	0.918541	positive
										S434_Red	S434_Green_wl	0.857276	positive
										S434_Green	S434_Green_wl	0.970883	positive
										S434_Blue	S434_Green_wl	0.983558	positive
										S200_X	S434_Green_wl	0.939648	positive
										S200_Y	S434_Green_wl	0.9519	positive
										S200_Z	S434_Green_wl	0.949054	positive
										S200_L	S434_Green_wl	0.868887	positive
										S434_Violet_wl	S434_Green_wl	0.989893	positive
										S434_Blue_wl	S434_Green_wl	0.988945	positive
										S434_Gray_Value_Minimum	S434_Yellow_wl	0.928053	positive
										S434_Gray_Value_Maximum	S434_Yellow_wl	0.832764	positive
										S434_Gray_Value_Mean	S434_Yellow_wl	0.976624	positive
										S434_Gray_Value_Median	S434_Yellow_wl	0.973983	positive
										S434_Integrated_Density	S434_Yellow_wl	0.880804	positive
										S434_L	S434_Yellow_wl	0.972856	positive
										S434_Red	S434_Yellow_wl	0.935861	positive
										S434_Green	S434_Yellow_wl	0.995257	positive
										S434_Blue	S434_Yellow_wl	0.952825	positive
										S200_X	S434_Yellow_wl	0.956905	positive
										S200_Y	S434_Yellow_wl	0.959897	positive
										S200_Z	S434_Yellow_wl	0.917892	positive
										S200_L	S434_Yellow_wl	0.930216	positive
										S434_Violet_wl	S434_Yellow_wl	0.951079	positive
										S434_Blue_wl	S434_Yellow_wl	0.943601	positive
										S434_Green_wl	S434_Yellow_wl	0.980064	positive
										S434_Gray_Value_Minimum	S434_Orange_wl	0.919699	positive
										S434_Gray_Value_Maximum	S434_Orange_wl	0.83906	positive
										S434_Gray_Value_Mean	S434_Orange_wl	0.975467	positive
										S434_Gray_Value_Median	S434_Orange_wl	0.973521	positive
										S434_Integrated_Density	S434_Orange_wl	0.885643	positive
										S434_L	S434_Orange_wl	0.98378	positive
										S434_Red	S434_Orange_wl	0.961063	positive
										S434_Green	S434_Orange_wl	0.990909	positive
										S434_Blue	S434_Orange_wl	0.938587	positive
										S200_X	S434_Orange_wl	0.958671	positive
										S200_Y	S434_Orange_wl	0.956123	positive
										S200_Z	S434_Orange_wl	0.906044	positive
										S200_L	S434_Orange_wl	0.946877	positive
										S434_Violet_wl	S434_Orange_wl	0.934652	positive
										S434_Blue_wl	S434_Orange_wl	0.92366	positive
										S434_Green_wl	S434_Orange_wl	0.963773	positive
										S434_Yellow_wl	S434_Orange_wl	0.995042	positive
										S434_Gray_Value_Minimum	S434_Red_wl	0.923217	positive
										S434_Gray_Value_Maximum	S434_Red_wl	0.835875	positive
										S434_Gray_Value_Mean	S434_Red_wl	0.972609	positive
										S434_Gray_Value_Median	S434_Red_wl	0.969991	positive
										S434_Integrated_Density	S434_Red_wl	0.885095	positive
										S434_L	S434_Red_wl	0.977855	positive
										S434_Red	S434_Red_wl	0.956995	positive
										S434_Green	S434_Red_wl	0.985528	positive
										S434_Blue	S434_Red_wl	0.940638	positive
										S200_X	S434_Red_wl	0.958111	positive
										S200_Y	S434_Red_wl	0.955189	positive
										S200_Z	S434_Red_wl	0.908957	positive
										S200_L	S434_Red_wl	0.941712	positive
										S434_Violet_wl	S434_Red_wl	0.938804	positive
										S434_Blue_wl	S434_Red_wl	0.928224	positive
										S434_Green_wl	S434_Red_wl	0.964868	positive
										S434_Yellow_wl	S434_Red_wl	0.99193	positive
										S434_Orange_wl	S434_Red_wl	0.998552	positive
										L200_Int_Chl	L200_Violet_wl	0.740363	positive
										L200_B_	L200_Violet_wl	0.881302	positive
										L200_Z	L200_Violet_wl	0.966205	positive
										L200_Int_Chl	L200_Blue_wl	0.831132	positive
										L200_B_	L200_Blue_wl	0.823323	positive
										L200_Z	L200_Blue_wl	0.997731	positive
										L200_Violet_wl	L200_Blue_wl	0.963192	positive
										L200_Integral	L200_Green_wl	0.983572	positive
										L200_Int_520580	L200_Green_wl	0.998569	positive
										L200_Int_Chl	L200_Green_wl	0.834818	positive
										L200_Int_Infrared	L200_Green_wl	0.836866	positive
										L200_R	L200_Green_wl	0.983698	positive
										L200_G	L200_Green_wl	0.992854	positive
										L200_H	L200_Green_wl	-0.869416	negative
										L200_BV	L200_Green_wl	0.992346	positive
										L200_X	L200_Green_wl	0.994411	positive
										L200_Y	L200_Green_wl	0.999359	positive
										L200_L	L200_Green_wl	0.993086	positive
										L200_a	L200_Green_wl	-0.708394	negative
										L200_b	L200_Green_wl	0.886892	positive
										L200_Integral	L200_Yellow_wl	0.976686	positive
										L200_Int_520580	L200_Yellow_wl	0.995803	positive
										L200_Int_Chl	L200_Yellow_wl	0.837708	positive
										L200_Int_Infrared	L200_Yellow_wl	0.814376	positive
										L200_R	L200_Yellow_wl	0.9877	positive
										L200_G	L200_Yellow_wl	0.986059	positive
										L200_H	L200_Yellow_wl	-0.877703	negative
										L200_BV	L200_Yellow_wl	0.985303	positive
										L200_X	L200_Yellow_wl	0.99747	positive
										L200_Y	L200_Yellow_wl	0.999283	positive
										L200_L	L200_Yellow_wl	0.987399	positive
										L200_b	L200_Yellow_wl	0.881932	positive
										L200_Green_wl	L200_Yellow_wl	0.997438	positive
										L200_Integral	L200_Orange_wl	0.961343	positive
										L200_Int_520580	L200_Orange_wl	0.974787	positive
										L200_Int_Chl	L200_Orange_wl	0.87876	positive
										L200_Int_Infrared	L200_Orange_wl	0.75313	positive
										L200_R	L200_Orange_wl	0.991581	positive
										L200_G	L200_Orange_wl	0.961426	positive
										L200_H	L200_Orange_wl	-0.842261	negative
										L200_BV	L200_Orange_wl	0.960654	positive
										L200_X	L200_Orange_wl	0.996402	positive
										L200_Y	L200_Orange_wl	0.987919	positive
										L200_Z	L200_Orange_wl	0.713533	positive
										L200_L	L200_Orange_wl	0.968194	positive
										L200_b	L200_Orange_wl	0.817504	positive
										L200_Green_wl	L200_Orange_wl	0.982446	positive
										L200_Yellow_wl	L200_Orange_wl	0.990663	positive
										L200_Integral	L200_Red_wl	0.952061	positive
										L200_Int_520580	L200_Red_wl	0.904959	positive
										L200_Int_Chl	L200_Red_wl	0.790885	positive
										L200_Int_Infrared	L200_Red_wl	0.985198	positive
										L200_R	L200_Red_wl	0.844888	positive
										L200_G	L200_Red_wl	0.899856	positive
										L200_H	L200_Red_wl	-0.7856	negative
										L200_S	L200_Red_wl	0.735559	positive
										L200_BV	L200_Red_wl	0.900845	positive
										L200_X	L200_Red_wl	0.871047	positive
										L200_Y	L200_Red_wl	0.890659	positive
										L200_L	L200_Red_wl	0.891088	positive
										L200_a	L200_Red_wl	-0.778804	negative
										L200_b	L200_Red_wl	0.8642	positive
										L200_Green_wl	L200_Red_wl	0.897988	positive
										L200_Yellow_wl	L200_Red_wl	0.882127	positive
										L200_Orange_wl	L200_Red_wl	0.8411	positive
										S434_Gray_Value_Minimum	S200_Violet_wl	0.885692	positive
										S434_Gray_Value_Maximum	S200_Violet_wl	0.732401	positive
										S434_Gray_Value_Mean	S200_Violet_wl	0.871631	positive
										S434_Gray_Value_Median	S200_Violet_wl	0.869802	positive
										S434_Integrated_Density	S200_Violet_wl	0.853314	positive
										S434_L	S200_Violet_wl	0.80864	positive
										S434_Red	S200_Violet_wl	0.746806	positive
										S434_Green	S200_Violet_wl	0.865143	positive
										S434_Blue	S200_Violet_wl	0.931038	positive
										S200_X	S200_Violet_wl	0.929039	positive
										S200_Y	S200_Violet_wl	0.940696	positive
										S200_Z	S200_Violet_wl	0.992106	positive
										S200_L	S200_Violet_wl	0.826168	positive
										S434_Violet_wl	S200_Violet_wl	0.944082	positive
										S434_Blue_wl	S200_Violet_wl	0.942033	positive
										S434_Green_wl	S200_Violet_wl	0.920395	positive
										S434_Yellow_wl	S200_Violet_wl	0.879816	positive
										S434_Orange_wl	S200_Violet_wl	0.869702	positive
										S434_Red_wl	S200_Violet_wl	0.874233	positive
										S434_Gray_Value_Minimum	S200_Blue_wl	0.930359	positive
										S434_Gray_Value_Maximum	S200_Blue_wl	0.780385	positive
										S434_Gray_Value_Mean	S200_Blue_wl	0.925152	positive
										S434_Gray_Value_Median	S200_Blue_wl	0.923086	positive
										S434_Integrated_Density	S200_Blue_wl	0.881077	positive
										S434_L	S200_Blue_wl	0.862235	positive
										S434_Red	S200_Blue_wl	0.802469	positive
										S434_Green	S200_Blue_wl	0.915163	positive
										S434_Blue	S200_Blue_wl	0.952279	positive
										S200_X	S200_Blue_wl	0.965341	positive
										S200_Y	S200_Blue_wl	0.976668	positive
										S200_Z	S200_Blue_wl	0.998674	positive
										S200_L	S200_Blue_wl	0.877163	positive
										S434_Violet_wl	S200_Blue_wl	0.960885	positive
										S434_Blue_wl	S200_Blue_wl	0.95919	positive
										S434_Green_wl	S200_Blue_wl	0.95656	positive
										S434_Yellow_wl	S200_Blue_wl	0.928722	positive
										S434_Orange_wl	S200_Blue_wl	0.915923	positive
										S434_Red_wl	S200_Blue_wl	0.918219	positive
										S200_Violet_wl	S200_Blue_wl	0.98439	positive
										S434_Gray_Value_Minimum	S200_Green_wl	0.94698	positive
										S434_Gray_Value_Maximum	S200_Green_wl	0.81609	positive
										S434_Gray_Value_Mean	S200_Green_wl	0.956378	positive
										S434_Gray_Value_Median	S200_Green_wl	0.955321	positive
										S434_Integrated_Density	S200_Green_wl	0.898114	positive
										S434_L	S200_Green_wl	0.904324	positive
										S434_Red	S200_Green_wl	0.855147	positive
										S434_Green	S200_Green_wl	0.944536	positive
										S434_Blue	S200_Green_wl	0.941312	positive
										S200_X	S200_Green_wl	0.989618	positive
										S200_Y	S200_Green_wl	0.996574	positive
										S200_Z	S200_Green_wl	0.983566	positive
										S200_L	S200_Green_wl	0.925669	positive
										S434_Violet_wl	S200_Green_wl	0.947498	positive
										S434_Blue_wl	S200_Green_wl	0.944132	positive
										S434_Green_wl	S200_Green_wl	0.961594	positive
										S434_Yellow_wl	S200_Green_wl	0.955688	positive
										S434_Orange_wl	S200_Green_wl	0.946162	positive
										S434_Red_wl	S200_Green_wl	0.94566	positive
										S200_Violet_wl	S200_Green_wl	0.957533	positive
										S200_Blue_wl	S200_Green_wl	0.989367	positive
										S434_Gray_Value_Minimum	S200_Yellow_wl	0.944302	positive
										S434_Gray_Value_Maximum	S200_Yellow_wl	0.835382	positive
										S434_Gray_Value_Mean	S200_Yellow_wl	0.965921	positive
										S434_Gray_Value_Median	S200_Yellow_wl	0.965961	positive
										S434_Integrated_Density	S200_Yellow_wl	0.901528	positive
										S434_L	S200_Yellow_wl	0.926647	positive
										S434_Red	S200_Yellow_wl	0.891429	positive
										S434_Green	S200_Yellow_wl	0.951229	positive
										S434_Blue	S200_Yellow_wl	0.915303	positive
										S200_X	S200_Yellow_wl	0.998017	positive
										S200_Y	S200_Yellow_wl	0.998744	positive
										S200_Z	S200_Yellow_wl	0.958282	positive
										S200_L	S200_Yellow_wl	0.95796	positive
										S434_Violet_wl	S200_Yellow_wl	0.920131	positive
										S434_Blue_wl	S200_Yellow_wl	0.914263	positive
										S434_Green_wl	S200_Yellow_wl	0.945953	positive
										S434_Yellow_wl	S200_Yellow_wl	0.960515	positive
										S434_Orange_wl	S200_Yellow_wl	0.9575	positive
										S434_Red_wl	S200_Yellow_wl	0.955497	positive
										S200_Violet_wl	S200_Yellow_wl	0.926843	positive
										S200_Blue_wl	S200_Yellow_wl	0.965988	positive
										S200_Green_wl	S200_Yellow_wl	0.992316	positive
										S434_Gray_Value_Minimum	S200_Orange_wl	0.934097	positive
										S434_Gray_Value_Maximum	S200_Orange_wl	0.843605	positive
										S434_Gray_Value_Mean	S200_Orange_wl	0.963288	positive
										S434_Gray_Value_Median	S200_Orange_wl	0.963815	positive
										S434_Integrated_Density	S200_Orange_wl	0.902354	positive
										S434_L	S200_Orange_wl	0.934807	positive
										S434_Red	S200_Orange_wl	0.915715	positive
										S434_Green	S200_Orange_wl	0.943021	positive
										S434_Blue	S200_Orange_wl	0.888581	positive
										S200_X	S200_Orange_wl	0.997183	positive
										S200_Y	S200_Orange_wl	0.991292	positive
										S200_Z	S200_Orange_wl	0.934997	positive
										S200_L	S200_Orange_wl	0.976416	positive
										S434_Violet_wl	S200_Orange_wl	0.89206	positive
										S434_Blue_wl	S200_Orange_wl	0.883441	positive
										S434_Green_wl	S200_Orange_wl	0.922629	positive
										S434_Yellow_wl	S200_Orange_wl	0.95252	positive
										S434_Orange_wl	S200_Orange_wl	0.958382	positive
										S434_Red_wl	S200_Orange_wl	0.956952	positive
										S200_Violet_wl	S200_Orange_wl	0.901249	positive
										S200_Blue_wl	S200_Orange_wl	0.943442	positive
										S200_Green_wl	S200_Orange_wl	0.977103	positive
										S200_Yellow_wl	S200_Orange_wl	0.994375	positive
										S434_Gray_Value_Minimum	S200_Red_wl	0.847564	positive
										S434_Gray_Value_Maximum	S200_Red_wl	0.831827	positive
										S434_Gray_Value_Mean	S200_Red_wl	0.895139	positive
										S434_Gray_Value_Median	S200_Red_wl	0.892055	positive
										S434_Integrated_Density	S200_Red_wl	0.854541	positive
										S434_L	S200_Red_wl	0.89423	positive
										S434_Red	S200_Red_wl	0.922918	positive
										S434_Green	S200_Red_wl	0.857051	positive
										S434_Blue	S200_Red_wl	0.780184	positive
										S200_X	S200_Red_wl	0.930996	positive
										S200_Y	S200_Red_wl	0.908513	positive
										S200_Z	S200_Red_wl	0.829586	positive
										S200_L	S200_Red_wl	0.953982	positive
										S434_Violet_wl	S200_Red_wl	0.780667	positive
										S434_Blue_wl	S200_Red_wl	0.765114	positive
										S434_Green_wl	S200_Red_wl	0.812016	positive
										S434_Yellow_wl	S200_Red_wl	0.870733	positive
										S434_Orange_wl	S200_Red_wl	0.901889	positive
										S434_Red_wl	S200_Red_wl	0.906358	positive
										S200_Violet_wl	S200_Red_wl	0.794724	positive
										S200_Blue_wl	S200_Red_wl	0.838571	positive
										S200_Green_wl	S200_Red_wl	0.87858	positive
										S200_Yellow_wl	S200_Red_wl	0.911127	positive
										S200_Orange_wl	S200_Red_wl	0.944613	positive

## Sheet: S4_GBS_SV_WGS
Table S4: Mapping results of genome-wide association study (GWAS) using single-nucleotide polymorphisms (SNPs) of genotyping-by-sequencing and whole genome-sequencing or structural variants of leaf color, morphology and seed color and morphology. High-confident SNPs found with two, three, four or five GWAS methods (CMLM, MLMM, MLM, farmCPU, BLINK).
					73	73	35	35	1	1	2	2	21	21	12	12	5	5	1	1	1	1	2	2	1	1	3	3	2	2	1	1	2	2	1	1	1	1	24	24	3	3	15	15	7	7	11	8	1
					GBS_SV_WGS		GBS																																Structural variants
					2 methods		2 methods										3 methods										4 methods						5 methods						2 methods								3 methods
SNP	chromosome	position	Mapped trait	Candidate genes	SNPs_all	Traits_all	SNPs_all	Traits_all	SNPs_Leaf_color	Traits_Leaf_color	SNPs_Leaf_morph	Traits_Leaf_morph	SNPs_Seed_color	Traits_Seed_color	SNPs_Seed_morph	Traits_Seed_morph	SNPs_all	Traits_all	SNPs_Leaf_color	Traits_Leaf_color	SNPs_Leaf_morph	Traits_Leaf_morph	SNPs_Seed_color	Traits_Seed_color	SNPs_Seed_morph	Traits_Seed_morph	SNPs_all	Traits_all	SNPs_Seed_color	Traits_Seed_color	SNPs_Seed_morph	Traits_Seed_morph	SNPs_all	Traits_all	SNPs_Seed_color	Traits_Seed_color	SNPs_Seed_morph	Traits_Seed_morph	SNPs_all	Traits_all	SNPs_Leaf_morph	Traits_Leaf_morph	SNPs_Seed_color	Traits_Seed_color	SNPs_Seed_morph	Traits_Seed_morph	SNPs_all	Traits_all	SNPs_Leaf_morph
Phvul.001G000400	1	706			0	0	0	0	0	0	0	0	0	0	0	0	0	0	0	0	0	0	0	0	0	0	0	0	0	0	0	0	0	0	0	0	0	0	0	0	0	0	0	0	0	0	0	0	0
Phvul.001G000500	1	10461			0	0	0	0	0	0	0	0	0	0	0	0	0	0	0	0	0	0	0	0	0	0	0	0	0	0	0	0	0	0	0	0	0	0	0	0	0	0	0	0	0	0	0	0	0
Phvul.001G000600	1	16061			0	0	0	0	0	0	0	0	0	0	0	0	0	0	0	0	0	0	0	0	0	0	0	0	0	0	0	0	0	0	0	0	0	0	0	0	0	0	0	0	0	0	0	0	0
Phvul.001G000700	1	31237			0	0	0	0	0	0	0	0	0	0	0	0	0	0	0	0	0	0	0	0	0	0	0	0	0	0	0	0	0	0	0	0	0	0	0	0	0	0	0	0	0	0	0	0	0
Phvul.001G000800	1	35239			0	0	0	0	0	0	0	0	0	0	0	0	0	0	0	0	0	0	0	0	0	0	0	0	0	0	0	0	0	0	0	0	0	0	0	0	0	0	0	0	0	0	0	0	0
Phvul.001G000900	1	46093			0	0	0	0	0	0	0	0	0	0	0	0	0	0	0	0	0	0	0	0	0	0	0	0	0	0	0	0	0	0	0	0	0	0	0	0	0	0	0	0	0	0	0	0	0
Phvul.001G001000	1	48548			0	0	0	0	0	0	0	0	0	0	0	0	0	0	0	0	0	0	0	0	0	0	0	0	0	0	0	0	0	0	0	0	0	0	0	0	0	0	0	0	0	0	0	0	0
Phvul.001G001100	1	53365			0	0	0	0	0	0	0	0	0	0	0	0	0	0	0	0	0	0	0	0	0	0	0	0	0	0	0	0	0	0	0	0	0	0	0	0	0	0	0	0	0	0	0	0	0
Phvul.001G001200	1	62008			0	0	0	0	0	0	0	0	0	0	0	0	0	0	0	0	0	0	0	0	0	0	0	0	0	0	0	0	0	0	0	0	0	0	0	0	0	0	0	0	0	0	0	0	0
Phvul.001G001300	1	72052			0	0	0	0	0	0	0	0	0	0	0	0	0	0	0	0	0	0	0	0	0	0	0	0	0	0	0	0	0	0	0	0	0	0	0	0	0	0	0	0	0	0	0	0	0
Phvul.001G001400	1	76628			0	0	0	0	0	0	0	0	0	0	0	0	0	0	0	0	0	0	0	0	0	0	0	0	0	0	0	0	0	0	0	0	0	0	0	0	0	0	0	0	0	0	0	0	0
Phvul.001G001500	1	103925			0	0	0	0	0	0	0	0	0	0	0	0	0	0	0	0	0	0	0	0	0	0	0	0	0	0	0	0	0	0	0	0	0	0	0	0	0	0	0	0	0	0	0	0	0
Phvul.001G001600	1	108827			0	0	0	0	0	0	0	0	0	0	0	0	0	0	0	0	0	0	0	0	0	0	0	0	0	0	0	0	0	0	0	0	0	0	0	0	0	0	0	0	0	0	0	0	0
Phvul.001G001700	1	113564			0	0	0	0	0	0	0	0	0	0	0	0	0	0	0	0	0	0	0	0	0	0	0	0	0	0	0	0	0	0	0	0	0	0	0	0	0	0	0	0	0	0	0	0	0
Phvul.001G001800	1	130164			0	0	0	0	0	0	0	0	0	0	0	0	0	0	0	0	0	0	0	0	0	0	0	0	0	0	0	0	0	0	0	0	0	0	0	0	0	0	0	0	0	0	0	0	0
Phvul.001G001900	1	133560			0	0	0	0	0	0	0	0	0	0	0	0	0	0	0	0	0	0	0	0	0	0	0	0	0	0	0	0	0	0	0	0	0	0	0	0	0	0	0	0	0	0	0	0	0
Phvul.001G002000	1	138928			0	0	0	0	0	0	0	0	0	0	0	0	0	0	0	0	0	0	0	0	0	0	0	0	0	0	0	0	0	0	0	0	0	0	0	0	0	0	0	0	0	0	0	0	0
Phvul.001G002100	1	143367			0	0	0	0	0	0	0	0	0	0	0	0	0	0	0	0	0	0	0	0	0	0	0	0	0	0	0	0	0	0	0	0	0	0	0	0	0	0	0	0	0	0	0	0	0
Phvul.001G002200	1	147538			0	0	0	0	0	0	0	0	0	0	0	0	0	0	0	0	0	0	0	0	0	0	0	0	0	0	0	0	0	0	0	0	0	0	0	0	0	0	0	0	0	0	0	0	0
Phvul.001G002300	1	149985			0	0	0	0	0	0	0	0	0	0	0	0	0	0	0	0	0	0	0	0	0	0	0	0	0	0	0	0	0	0	0	0	0	0	0	0	0	0	0	0	0	0	0	0	0
Phvul.001G002400	1	152591			0	0	0	0	0	0	0	0	0	0	0	0	0	0	0	0	0	0	0	0	0	0	0	0	0	0	0	0	0	0	0	0	0	0	0	0	0	0	0	0	0	0	0	0	0
Phvul.001G002500	1	159126			0	0	0	0	0	0	0	0	0	0	0	0	0	0	0	0	0	0	0	0	0	0	0	0	0	0	0	0	0	0	0	0	0	0	0	0	0	0	0	0	0	0	0	0	0
Phvul.001G002600	1	161177			0	0	0	0	0	0	0	0	0	0	0	0	0	0	0	0	0	0	0	0	0	0	0	0	0	0	0	0	0	0	0	0	0	0	0	0	0	0	0	0	0	0	0	0	0
Phvul.001G002700	1	162680			0	0	0	0	0	0	0	0	0	0	0	0	0	0	0	0	0	0	0	0	0	0	0	0	0	0	0	0	0	0	0	0	0	0	0	0	0	0	0	0	0	0	0	0	0
Phvul.001G002800	1	165998			0	0	0	0	0	0	0	0	0	0	0	0	0	0	0	0	0	0	0	0	0	0	0	0	0	0	0	0	0	0	0	0	0	0	0	0	0	0	0	0	0	0	0	0	0
Phvul.001G002900	1	171534			0	0	0	0	0	0	0	0	0	0	0	0	0	0	0	0	0	0	0	0	0	0	0	0	0	0	0	0	0	0	0	0	0	0	0	0	0	0	0	0	0	0	0	0	0
Phvul.001G003000	1	175026			0	0	0	0	0	0	0	0	0	0	0	0	0	0	0	0	0	0	0	0	0	0	0	0	0	0	0	0	0	0	0	0	0	0	0	0	0	0	0	0	0	0	0	0	0
Phvul.001G003100	1	178025			0	0	0	0	0	0	0	0	0	0	0	0	0	0	0	0	0	0	0	0	0	0	0	0	0	0	0	0	0	0	0	0	0	0	0	0	0	0	0	0	0	0	0	0	0
Phvul.001G003200	1	182276			0	0	0	0	0	0	0	0	0	0	0	0	0	0	0	0	0	0	0	0	0	0	0	0	0	0	0	0	0	0	0	0	0	0	0	0	0	0	0	0	0	0	0	0	0
Phvul.001G003300	1	186670			0	0	0	0	0	0	0	0	0	0	0	0	0	0	0	0	0	0	0	0	0	0	0	0	0	0	0	0	0	0	0	0	0	0	0	0	0	0	0	0	0	0	0	0	0
Phvul.001G003400	1	195583			0	0	0	0	0	0	0	0	0	0	0	0	0	0	0	0	0	0	0	0	0	0	0	0	0	0	0	0	0	0	0	0	0	0	0	0	0	0	0	0	0	0	0	0	0
Phvul.001G003500	1	201001			0	0	0	0	0	0	0	0	0	0	0	0	0	0	0	0	0	0	0	0	0	0	0	0	0	0	0	0	0	0	0	0	0	0	0	0	0	0	0	0	0	0	0	0	0
Phvul.001G003600	1	206055			0	0	0	0	0	0	0	0	0	0	0	0	0	0	0	0	0	0	0	0	0	0	0	0	0	0	0	0	0	0	0	0	0	0	0	0	0	0	0	0	0	0	0	0	0
Phvul.001G003700	1	211727			0	0	0	0	0	0	0	0	0	0	0	0	0	0	0	0	0	0	0	0	0	0	0	0	0	0	0	0	0	0	0	0	0	0	0	0	0	0	0	0	0	0	0	0	0
Phvul.001G003800	1	215819			0	0	0	0	0	0	0	0	0	0	0	0	0	0	0	0	0	0	0	0	0	0	0	0	0	0	0	0	0	0	0	0	0	0	0	0	0	0	0	0	0	0	0	0	0
Phvul.001G003900	1	218381			0	0	0	0	0	0	0	0	0	0	0	0	0	0	0	0	0	0	0	0	0	0	0	0	0	0	0	0	0	0	0	0	0	0	0	0	0	0	0	0	0	0	0	0	0
Phvul.001G004000	1	225988			0	0	0	0	0	0	0	0	0	0	0	0	0	0	0	0	0	0	0	0	0	0	0	0	0	0	0	0	0	0	0	0	0	0	0	0	0	0	0	0	0	0	0	0	0
Phvul.001G004033	1	233178			0	0	0	0	0	0	0	0	0	0	0	0	0	0	0	0	0	0	0	0	0	0	0	0	0	0	0	0	0	0	0	0	0	0	0	0	0	0	0	0	0	0	0	0	0
Phvul.001G004066	1	240380			0	0	0	0	0	0	0	0	0	0	0	0	0	0	0	0	0	0	0	0	0	0	0	0	0	0	0	0	0	0	0	0	0	0	0	0	0	0	0	0	0	0	0	0	0
Phvul.001G004100	1	244431			0	0	0	0	0	0	0	0	0	0	0	0	0	0	0	0	0	0	0	0	0	0	0	0	0	0	0	0	0	0	0	0	0	0	0	0	0	0	0	0	0	0	0	0	0
Phvul.001G004200	1	255440			0	0	0	0	0	0	0	0	0	0	0	0	0	0	0	0	0	0	0	0	0	0	0	0	0	0	0	0	0	0	0	0	0	0	0	0	0	0	0	0	0	0	0	0	0
Phvul.001G004300	1	260434			0	0	0	0	0	0	0	0	0	0	0	0	0	0	0	0	0	0	0	0	0	0	0	0	0	0	0	0	0	0	0	0	0	0	0	0	0	0	0	0	0	0	0	0	0
Phvul.001G004400	1	266728			0	0	0	0	0	0	0	0	0	0	0	0	0	0	0	0	0	0	0	0	0	0	0	0	0	0	0	0	0	0	0	0	0	0	0	0	0	0	0	0	0	0	0	0	0
Phvul.001G004500	1	271490			0	0	0	0	0	0	0	0	0	0	0	0	0	0	0	0	0	0	0	0	0	0	0	0	0	0	0	0	0	0	0	0	0	0	0	0	0	0	0	0	0	0	0	0	0
Phvul.001G004600	1	282560			0	0	0	0	0	0	0	0	0	0	0	0	0	0	0	0	0	0	0	0	0	0	0	0	0	0	0	0	0	0	0	0	0	0	0	0	0	0	0	0	0	0	0	0	0
Phvul.001G004700	1	302419			0	0	0	0	0	0	0	0	0	0	0	0	0	0	0	0	0	0	0	0	0	0	0	0	0	0	0	0	0	0	0	0	0	0	0	0	0	0	0	0	0	0	0	0	0
Phvul.001G004800	1	307061			0	0	0	0	0	0	0	0	0	0	0	0	0	0	0	0	0	0	0	0	0	0	0	0	0	0	0	0	0	0	0	0	0	0	0	0	0	0	0	0	0	0	0	0	0
Phvul.001G004900	1	313039			0	0	0	0	0	0	0	0	0	0	0	0	0	0	0	0	0	0	0	0	0	0	0	0	0	0	0	0	0	0	0	0	0	0	0	0	0	0	0	0	0	0	0	0	0
Phvul.001G005000	1	322067			0	0	0	0	0	0	0	0	0	0	0	0	0	0	0	0	0	0	0	0	0	0	0	0	0	0	0	0	0	0	0	0	0	0	0	0	0	0	0	0	0	0	0	0	0
Phvul.001G005100	1	344325			0	0	0	0	0	0	0	0	0	0	0	0	0	0	0	0	0	0	0	0	0	0	0	0	0	0	0	0	0	0	0	0	0	0	0	0	0	0	0	0	0	0	0	0	0
Phvul.001G005200	1	348366			0	0	0	0	0	0	0	0	0	0	0	0	0	0	0	0	0	0	0	0	0	0	0	0	0	0	0	0	0	0	0	0	0	0	0	0	0	0	0	0	0	0	0	0	0
Phvul.001G005300	1	357216			0	0	0	0	0	0	0	0	0	0	0	0	0	0	0	0	0	0	0	0	0	0	0	0	0	0	0	0	0	0	0	0	0	0	0	0	0	0	0	0	0	0	0	0	0
Phvul.001G005400	1	359879			0	0	0	0	0	0	0	0	0	0	0	0	0	0	0	0	0	0	0	0	0	0	0	0	0	0	0	0	0	0	0	0	0	0	0	0	0	0	0	0	0	0	0	0	0
Phvul.001G005500	1	368567			0	0	0	0	0	0	0	0	0	0	0	0	0	0	0	0	0	0	0	0	0	0	0	0	0	0	0	0	0	0	0	0	0	0	0	0	0	0	0	0	0	0	0	0	0
Phvul.001G005600	1	375000			0	0	0	0	0	0	0	0	0	0	0	0	0	0	0	0	0	0	0	0	0	0	0	0	0	0	0	0	0	0	0	0	0	0	0	0	0	0	0	0	0	0	0	0	0
Phvul.001G005700	1	378959			0	0	0	0	0	0	0	0	0	0	0	0	0	0	0	0	0	0	0	0	0	0	0	0	0	0	0	0	0	0	0	0	0	0	0	0	0	0	0	0	0	0	0	0	0
Phvul.001G005800	1	383320			0	0	0	0	0	0	0	0	0	0	0	0	0	0	0	0	0	0	0	0	0	0	0	0	0	0	0	0	0	0	0	0	0	0	0	0	0	0	0	0	0	0	0	0	0
Phvul.001G005900	1	387849			0	0	0	0	0	0	0	0	0	0	0	0	0	0	0	0	0	0	0	0	0	0	0	0	0	0	0	0	0	0	0	0	0	0	0	0	0	0	0	0	0	0	0	0	0
Phvul.001G006000	1	396327			0	0	0	0	0	0	0	0	0	0	0	0	0	0	0	0	0	0	0	0	0	0	0	0	0	0	0	0	0	0	0	0	0	0	0	0	0	0	0	0	0	0	0	0	0
Phvul.001G006100	1	407788			0	0	0	0	0	0	0	0	0	0	0	0	0	0	0	0	0	0	0	0	0	0	0	0	0	0	0	0	0	0	0	0	0	0	0	0	0	0	0	0	0	0	0	0	0
Phvul.001G006200	1	412081			0	0	0	0	0	0	0	0	0	0	0	0	0	0	0	0	0	0	0	0	0	0	0	0	0	0	0	0	0	0	0	0	0	0	0	0	0	0	0	0	0	0	0	0	0
Phvul.001G006300	1	418631			0	0	0	0	0	0	0	0	0	0	0	0	0	0	0	0	0	0	0	0	0	0	0	0	0	0	0	0	0	0	0	0	0	0	0	0	0	0	0	0	0	0	0	0	0
Phvul.001G006400	1	421939			0	0	0	0	0	0	0	0	0	0	0	0	0	0	0	0	0	0	0	0	0	0	0	0	0	0	0	0	0	0	0	0	0	0	0	0	0	0	0	0	0	0	0	0	0
Phvul.001G006500	1	432353			0	0	0	0	0	0	0	0	0	0	0	0	0	0	0	0	0	0	0	0	0	0	0	0	0	0	0	0	0	0	0	0	0	0	0	0	0	0	0	0	0	0	0	0	0
Phvul.001G006600	1	435598			0	0	0	0	0	0	0	0	0	0	0	0	0	0	0	0	0	0	0	0	0	0	0	0	0	0	0	0	0	0	0	0	0	0	0	0	0	0	0	0	0	0	0	0	0
Phvul.001G006700	1	438159			0	0	0	0	0	0	0	0	0	0	0	0	0	0	0	0	0	0	0	0	0	0	0	0	0	0	0	0	0	0	0	0	0	0	0	0	0	0	0	0	0	0	0	0	0
Phvul.001G006800	1	442706			0	0	0	0	0	0	0	0	0	0	0	0	0	0	0	0	0	0	0	0	0	0	0	0	0	0	0	0	0	0	0	0	0	0	0	0	0	0	0	0	0	0	0	0	0
Phvul.001G006900	1	447215			0	0	0	0	0	0	0	0	0	0	0	0	0	0	0	0	0	0	0	0	0	0	0	0	0	0	0	0	0	0	0	0	0	0	0	0	0	0	0	0	0	0	0	0	0
Phvul.001G007000	1	450224			0	0	0	0	0	0	0	0	0	0	0	0	0	0	0	0	0	0	0	0	0	0	0	0	0	0	0	0	0	0	0	0	0	0	0	0	0	0	0	0	0	0	0	0	0
Phvul.001G007100	1	458678			0	0	0	0	0	0	0	0	0	0	0	0	0	0	0	0	0	0	0	0	0	0	0	0	0	0	0	0	0	0	0	0	0	0	0	0	0	0	0	0	0	0	0	0	0
Phvul.001G007200	1	477379			0	0	0	0	0	0	0	0	0	0	0	0	0	0	0	0	0	0	0	0	0	0	0	0	0	0	0	0	0	0	0	0	0	0	0	0	0	0	0	0	0	0	0	0	0
Phvul.001G007300	1	486903			0	0	0	0	0	0	0	0	0	0	0	0	0	0	0	0	0	0	0	0	0	0	0	0	0	0	0	0	0	0	0	0	0	0	0	0	0	0	0	0	0	0	0	0	0
Phvul.001G007400	1	493653			0	0	0	0	0	0	0	0	0	0	0	0	0	0	0	0	0	0	0	0	0	0	0	0	0	0	0	0	0	0	0	0	0	0	0	0	0	0	0	0	0	0	0	0	0
Phvul.001G007500	1	497885			0	0	0	0	0	0	0	0	0	0	0	0	0	0	0	0	0	0	0	0	0	0	0	0	0	0	0	0	0	0	0	0	0	0	0	0	0	0	0	0	0	0	0	0	0
Phvul.001G007600	1	503142			0	0	0	0	0	0	0	0	0	0	0	0	0	0	0	0	0	0	0	0	0	0	0	0	0	0	0	0	0	0	0	0	0	0	0	0	0	0	0	0	0	0	0	0	0
Phvul.001G007700	1	506429			0	0	0	0	0	0	0	0	0	0	0	0	0	0	0	0	0	0	0	0	0	0	0	0	0	0	0	0	0	0	0	0	0	0	0	0	0	0	0	0	0	0	0	0	0
Phvul.001G007800	1	511542			0	0	0	0	0	0	0	0	0	0	0	0	0	0	0	0	0	0	0	0	0	0	0	0	0	0	0	0	0	0	0	0	0	0	0	0	0	0	0	0	0	0	0	0	0
Phvul.001G007900	1	523238			0	0	0	0	0	0	0	0	0	0	0	0	0	0	0	0	0	0	0	0	0	0	0	0	0	0	0	0	0	0	0	0	0	0	0	0	0	0	0	0	0	0	0	0	0
Phvul.001G008000	1	537601			0	0	0	0	0	0	0	0	0	0	0	0	0	0	0	0	0	0	0	0	0	0	0	0	0	0	0	0	0	0	0	0	0	0	0	0	0	0	0	0	0	0	0	0	0
Phvul.001G008100	1	566289			0	0	0	0	0	0	0	0	0	0	0	0	0	0	0	0	0	0	0	0	0	0	0	0	0	0	0	0	0	0	0	0	0	0	0	0	0	0	0	0	0	0	0	0	0
Phvul.001G008200	1	599468			0	0	0	0	0	0	0	0	0	0	0	0	0	0	0	0	0	0	0	0	0	0	0	0	0	0	0	0	0	0	0	0	0	0	0	0	0	0	0	0	0	0	0	0	0
Phvul.001G008300	1	619173			0	0	0	0	0	0	0	0	0	0	0	0	0	0	0	0	0	0	0	0	0	0	0	0	0	0	0	0	0	0	0	0	0	0	0	0	0	0	0	0	0	0	0	0	0
Phvul.001G008400	1	624011			0	0	0	0	0	0	0	0	0	0	0	0	0	0	0	0	0	0	0	0	0	0	0	0	0	0	0	0	0	0	0	0	0	0	0	0	0	0	0	0	0	0	0	0	0
Phvul.001G008500	1	628474			0	0	0	0	0	0	0	0	0	0	0	0	0	0	0	0	0	0	0	0	0	0	0	0	0	0	0	0	0	0	0	0	0	0	0	0	0	0	0	0	0	0	0	0	0
Phvul.001G008600	1	633404			0	0	0	0	0	0	0	0	0	0	0	0	0	0	0	0	0	0	0	0	0	0	0	0	0	0	0	0	0	0	0	0	0	0	0	0	0	0	0	0	0	0	0	0	0
Phvul.001G008700	1	644572			0	0	0	0	0	0	0	0	0	0	0	0	0	0	0	0	0	0	0	0	0	0	0	0	0	0	0	0	0	0	0	0	0	0	0	0	0	0	0	0	0	0	0	0	0
Phvul.001G008800	1	649290			0	0	0	0	0	0	0	0	0	0	0	0	0	0	0	0	0	0	0	0	0	0	0	0	0	0	0	0	0	0	0	0	0	0	0	0	0	0	0	0	0	0	0	0	0
Phvul.001G008900	1	655552			0	0	0	0	0	0	0	0	0	0	0	0	0	0	0	0	0	0	0	0	0	0	0	0	0	0	0	0	0	0	0	0	0	0	0	0	0	0	0	0	0	0	0	0	0
Phvul.001G009000	1	659830			0	0	0	0	0	0	0	0	0	0	0	0	0	0	0	0	0	0	0	0	0	0	0	0	0	0	0	0	0	0	0	0	0	0	0	0	0	0	0	0	0	0	0	0	0
Phvul.001G009100	1	676071			0	0	0	0	0	0	0	0	0	0	0	0	0	0	0	0	0	0	0	0	0	0	0	0	0	0	0	0	0	0	0	0	0	0	0	0	0	0	0	0	0	0	0	0	0
Phvul.001G009200	1	683875			0	0	0	0	0	0	0	0	0	0	0	0	0	0	0	0	0	0	0	0	0	0	0	0	0	0	0	0	0	0	0	0	0	0	0	0	0	0	0	0	0	0	0	0	0
Phvul.001G009300	1	694456			0	0	0	0	0	0	0	0	0	0	0	0	0	0	0	0	0	0	0	0	0	0	0	0	0	0	0	0	0	0	0	0	0	0	0	0	0	0	0	0	0	0	0	0	0
Phvul.001G009400	1	709104			0	0	0	0	0	0	0	0	0	0	0	0	0	0	0	0	0	0	0	0	0	0	0	0	0	0	0	0	0	0	0	0	0	0	0	0	0	0	0	0	0	0	0	0	0
Phvul.001G009500	1	713975			0	0	0	0	0	0	0	0	0	0	0	0	0	0	0	0	0	0	0	0	0	0	0	0	0	0	0	0	0	0	0	0	0	0	0	0	0	0	0	0	0	0	0	0	0
Phvul.001G009600	1	721756			0	0	0	0	0	0	0	0	0	0	0	0	0	0	0	0	0	0	0	0	0	0	0	0	0	0	0	0	0	0	0	0	0	0	0	0	0	0	0	0	0	0	0	0	0
Phvul.001G009700	1	724599			0	0	0	0	0	0	0	0	0	0	0	0	0	0	0	0	0	0	0	0	0	0	0	0	0	0	0	0	0	0	0	0	0	0	0	0	0	0	0	0	0	0	0	0	0
Phvul.001G009800	1	745648			0	0	0	0	0	0	0	0	0	0	0	0	0	0	0	0	0	0	0	0	0	0	0	0	0	0	0	0	0	0	0	0	0	0	0	0	0	0	0	0	0	0	0	0	0
Phvul.001G009900	1	754606			0	0	0	0	0	0	0	0	0	0	0	0	0	0	0	0	0	0	0	0	0	0	0	0	0	0	0	0	0	0	0	0	0	0	0	0	0	0	0	0	0	0	0	0	0
Phvul.001G010000	1	771759			0	0	0	0	0	0	0	0	0	0	0	0	0	0	0	0	0	0	0	0	0	0	0	0	0	0	0	0	0	0	0	0	0	0	0	0	0	0	0	0	0	0	0	0	0
Phvul.001G010100	1	787742			0	0	0	0	0	0	0	0	0	0	0	0	0	0	0	0	0	0	0	0	0	0	0	0	0	0	0	0	0	0	0	0	0	0	0	0	0	0	0	0	0	0	0	0	0
Phvul.001G010200	1	795526			0	0	0	0	0	0	0	0	0	0	0	0	0	0	0	0	0	0	0	0	0	0	0	0	0	0	0	0	0	0	0	0	0	0	0	0	0	0	0	0	0	0	0	0	0
Phvul.001G010300	1	801890			0	0	0	0	0	0	0	0	0	0	0	0	0	0	0	0	0	0	0	0	0	0	0	0	0	0	0	0	0	0	0	0	0	0	0	0	0	0	0	0	0	0	0	0	0
Phvul.001G010400	1	811116			0	0	0	0	0	0	0	0	0	0	0	0	0	0	0	0	0	0	0	0	0	0	0	0	0	0	0	0	0	0	0	0	0	0	0	0	0	0	0	0	0	0	0	0	0
Phvul.001G010500	1	813743			0	0	0	0	0	0	0	0	0	0	0	0	0	0	0	0	0	0	0	0	0	0	0	0	0	0	0	0	0	0	0	0	0	0	0	0	0	0	0	0	0	0	0	0	0
Phvul.001G010600	1	822007			0	0	0	0	0	0	0	0	0	0	0	0	0	0	0	0	0	0	0	0	0	0	0	0	0	0	0	0	0	0	0	0	0	0	0	0	0	0	0	0	0	0	0	0	0
Phvul.001G010700	1	825595			0	0	0	0	0	0	0	0	0	0	0	0	0	0	0	0	0	0	0	0	0	0	0	0	0	0	0	0	0	0	0	0	0	0	0	0	0	0	0	0	0	0	0	0	0
Phvul.001G010800	1	829100			0	0	0	0	0	0	0	0	0	0	0	0	0	0	0	0	0	0	0	0	0	0	0	0	0	0	0	0	0	0	0	0	0	0	0	0	0	0	0	0	0	0	0	0	0
Phvul.001G010900	1	830550			0	0	0	0	0	0	0	0	0	0	0	0	0	0	0	0	0	0	0	0	0	0	0	0	0	0	0	0	0	0	0	0	0	0	0	0	0	0	0	0	0	0	0	0	0
Phvul.001G011000	1	850226			0	0	0	0	0	0	0	0	0	0	0	0	0	0	0	0	0	0	0	0	0	0	0	0	0	0	0	0	0	0	0	0	0	0	0	0	0	0	0	0	0	0	0	0	0
Phvul.001G011100	1	861318			0	0	0	0	0	0	0	0	0	0	0	0	0	0	0	0	0	0	0	0	0	0	0	0	0	0	0	0	0	0	0	0	0	0	0	0	0	0	0	0	0	0	0	0	0
Phvul.001G011200	1	868496			0	0	0	0	0	0	0	0	0	0	0	0	0	0	0	0	0	0	0	0	0	0	0	0	0	0	0	0	0	0	0	0	0	0	0	0	0	0	0	0	0	0	0	0	0
Phvul.001G011300	1	879575			0	0	0	0	0	0	0	0	0	0	0	0	0	0	0	0	0	0	0	0	0	0	0	0	0	0	0	0	0	0	0	0	0	0	0	0	0	0	0	0	0	0	0	0	0
Phvul.001G011400	1	882449			0	0	0	0	0	0	0	0	0	0	0	0	0	0	0	0	0	0	0	0	0	0	0	0	0	0	0	0	0	0	0	0	0	0	0	0	0	0	0	0	0	0	0	0	0
Phvul.001G011500	1	885918			0	0	0	0	0	0	0	0	0	0	0	0	0	0	0	0	0	0	0	0	0	0	0	0	0	0	0	0	0	0	0	0	0	0	0	0	0	0	0	0	0	0	0	0	0
Phvul.001G011600	1	890237			0	0	0	0	0	0	0	0	0	0	0	0	0	0	0	0	0	0	0	0	0	0	0	0	0	0	0	0	0	0	0	0	0	0	0	0	0	0	0	0	0	0	0	0	0
Phvul.001G011700	1	895114			0	0	0	0	0	0	0	0	0	0	0	0	0	0	0	0	0	0	0	0	0	0	0	0	0	0	0	0	0	0	0	0	0	0	0	0	0	0	0	0	0	0	0	0	0
Phvul.001G011800	1	901678			0	0	0	0	0	0	0	0	0	0	0	0	0	0	0	0	0	0	0	0	0	0	0	0	0	0	0	0	0	0	0	0	0	0	0	0	0	0	0	0	0	0	0	0	0
Phvul.001G011900	1	902315			0	0	0	0	0	0	0	0	0	0	0	0	0	0	0	0	0	0	0	0	0	0	0	0	0	0	0	0	0	0	0	0	0	0	0	0	0	0	0	0	0	0	0	0	0
Phvul.001G012000	1	914892			0	0	0	0	0	0	0	0	0	0	0	0	0	0	0	0	0	0	0	0	0	0	0	0	0	0	0	0	0	0	0	0	0	0	0	0	0	0	0	0	0	0	0	0	0
Phvul.001G012100	1	922229			0	0	0	0	0	0	0	0	0	0	0	0	0	0	0	0	0	0	0	0	0	0	0	0	0	0	0	0	0	0	0	0	0	0	0	0	0	0	0	0	0	0	0	0	0
Phvul.001G012200	1	928512			0	0	0	0	0	0	0	0	0	0	0	0	0	0	0	0	0	0	0	0	0	0	0	0	0	0	0	0	0	0	0	0	0	0	0	0	0	0	0	0	0	0	0	0	0
Phvul.001G012300	1	937849			0	0	0	0	0	0	0	0	0	0	0	0	0	0	0	0	0	0	0	0	0	0	0	0	0	0	0	0	0	0	0	0	0	0	0	0	0	0	0	0	0	0	0	0	0
Phvul.001G012400	1	951053			0	0	0	0	0	0	0	0	0	0	0	0	0	0	0	0	0	0	0	0	0	0	0	0	0	0	0	0	0	0	0	0	0	0	0	0	0	0	0	0	0	0	0	0	0
Phvul.001G012500	1	953035			0	0	0	0	0	0	0	0	0	0	0	0	0	0	0	0	0	0	0	0	0	0	0	0	0	0	0	0	0	0	0	0	0	0	0	0	0	0	0	0	0	0	0	0	0
Phvul.001G012600	1	958424			0	0	0	0	0	0	0	0	0	0	0	0	0	0	0	0	0	0	0	0	0	0	0	0	0	0	0	0	0	0	0	0	0	0	0	0	0	0	0	0	0	0	0	0	0
Phvul.001G012700	1	967100			0	0	0	0	0	0	0	0	0	0	0	0	0	0	0	0	0	0	0	0	0	0	0	0	0	0	0	0	0	0	0	0	0	0	0	0	0	0	0	0	0	0	0	0	0
Phvul.001G012800	1	973813			0	0	0	0	0	0	0	0	0	0	0	0	0	0	0	0	0	0	0	0	0	0	0	0	0	0	0	0	0	0	0	0	0	0	0	0	0	0	0	0	0	0	0	0	0
Phvul.001G012900	1	978502			0	0	0	0	0	0	0	0	0	0	0	0	0	0	0	0	0	0	0	0	0	0	0	0	0	0	0	0	0	0	0	0	0	0	0	0	0	0	0	0	0	0	0	0	0
Phvul.001G013000	1	990796			0	0	0	0	0	0	0	0	0	0	0	0	0	0	0	0	0	0	0	0	0	0	0	0	0	0	0	0	0	0	0	0	0	0	0	0	0	0	0	0	0	0	0	0	0
Phvul.001G013100	1	1000437			0	0	0	0	0	0	0	0	0	0	0	0	0	0	0	0	0	0	0	0	0	0	0	0	0	0	0	0	0	0	0	0	0	0	0	0	0	0	0	0	0	0	0	0	0
Phvul.001G013200	1	1008631			0	0	0	0	0	0	0	0	0	0	0	0	0	0	0	0	0	0	0	0	0	0	0	0	0	0	0	0	0	0	0	0	0	0	0	0	0	0	0	0	0	0	0	0	0
Phvul.001G013300	1	1013313			0	0	0	0	0	0	0	0	0	0	0	0	0	0	0	0	0	0	0	0	0	0	0	0	0	0	0	0	0	0	0	0	0	0	0	0	0	0	0	0	0	0	0	0	0
Phvul.001G013400	1	1020943			0	0	0	0	0	0	0	0	0	0	0	0	0	0	0	0	0	0	0	0	0	0	0	0	0	0	0	0	0	0	0	0	0	0	0	0	0	0	0	0	0	0	0	0	0
Phvul.001G013500	1	1031137			0	0	0	0	0	0	0	0	0	0	0	0	0	0	0	0	0	0	0	0	0	0	0	0	0	0	0	0	0	0	0	0	0	0	0	0	0	0	0	0	0	0	0	0	0
Phvul.001G013600	1	1035245			0	0	0	0	0	0	0	0	0	0	0	0	0	0	0	0	0	0	0	0	0	0	0	0	0	0	0	0	0	0	0	0	0	0	0	0	0	0	0	0	0	0	0	0	0
Phvul.001G013700	1	1038062			0	0	0	0	0	0	0	0	0	0	0	0	0	0	0	0	0	0	0	0	0	0	0	0	0	0	0	0	0	0	0	0	0	0	0	0	0	0	0	0	0	0	0	0	0
Phvul.001G013800	1	1041645			0	0	0	0	0	0	0	0	0	0	0	0	0	0	0	0	0	0	0	0	0	0	0	0	0	0	0	0	0	0	0	0	0	0	0	0	0	0	0	0	0	0	0	0	0
Phvul.001G013900	1	1046309			0	0	0	0	0	0	0	0	0	0	0	0	0	0	0	0	0	0	0	0	0	0	0	0	0	0	0	0	0	0	0	0	0	0	0	0	0	0	0	0	0	0	0	0	0
Phvul.001G014000	1	1051619			0	0	0	0	0	0	0	0	0	0	0	0	0	0	0	0	0	0	0	0	0	0	0	0	0	0	0	0	0	0	0	0	0	0	0	0	0	0	0	0	0	0	0	0	0
Phvul.001G014100	1	1058333			0	0	0	0	0	0	0	0	0	0	0	0	0	0	0	0	0	0	0	0	0	0	0	0	0	0	0	0	0	0	0	0	0	0	0	0	0	0	0	0	0	0	0	0	0
Phvul.001G014200	1	1064026			0	0	0	0	0	0	0	0	0	0	0	0	0	0	0	0	0	0	0	0	0	0	0	0	0	0	0	0	0	0	0	0	0	0	0	0	0	0	0	0	0	0	0	0	0
Phvul.001G014300	1	1073244			0	0	0	0	0	0	0	0	0	0	0	0	0	0	0	0	0	0	0	0	0	0	0	0	0	0	0	0	0	0	0	0	0	0	0	0	0	0	0	0	0	0	0	0	0
Phvul.001G014400	1	1086177			0	0	0	0	0	0	0	0	0	0	0	0	0	0	0	0	0	0	0	0	0	0	0	0	0	0	0	0	0	0	0	0	0	0	0	0	0	0	0	0	0	0	0	0	0
Phvul.001G014466	1	1095839			0	0	0	0	0	0	0	0	0	0	0	0	0	0	0	0	0	0	0	0	0	0	0	0	0	0	0	0	0	0	0	0	0	0	0	0	0	0	0	0	0	0	0	0	0
Phvul.001G014532	1	1103522			0	0	0	0	0	0	0	0	0	0	0	0	0	0	0	0	0	0	0	0	0	0	0	0	0	0	0	0	0	0	0	0	0	0	0	0	0	0	0	0	0	0	0	0	0
Phvul.001G014600	1	1112002			0	0	0	0	0	0	0	0	0	0	0	0	0	0	0	0	0	0	0	0	0	0	0	0	0	0	0	0	0	0	0	0	0	0	0	0	0	0	0	0	0	0	0	0	0
Phvul.001G014700	1	1131779			0	0	0	0	0	0	0	0	0	0	0	0	0	0	0	0	0	0	0	0	0	0	0	0	0	0	0	0	0	0	0	0	0	0	0	0	0	0	0	0	0	0	0	0	0
Phvul.001G014800	1	1135137			0	0	0	0	0	0	0	0	0	0	0	0	0	0	0	0	0	0	0	0	0	0	0	0	0	0	0	0	0	0	0	0	0	0	0	0	0	0	0	0	0	0	0	0	0
Phvul.001G014900	1	1148576			0	0	0	0	0	0	0	0	0	0	0	0	0	0	0	0	0	0	0	0	0	0	0	0	0	0	0	0	0	0	0	0	0	0	0	0	0	0	0	0	0	0	0	0	0
Phvul.001G015000	1	1152269			0	0	0	0	0	0	0	0	0	0	0	0	0	0	0	0	0	0	0	0	0	0	0	0	0	0	0	0	0	0	0	0	0	0	0	0	0	0	0	0	0	0	0	0	0
Phvul.001G015100	1	1158149			0	0	0	0	0	0	0	0	0	0	0	0	0	0	0	0	0	0	0	0	0	0	0	0	0	0	0	0	0	0	0	0	0	0	0	0	0	0	0	0	0	0	0	0	0
Phvul.001G015200	1	1173862			0	0	0	0	0	0	0	0	0	0	0	0	0	0	0	0	0	0	0	0	0	0	0	0	0	0	0	0	0	0	0	0	0	0	0	0	0	0	0	0	0	0	0	0	0
Phvul.001G015300	1	1178069			0	0	0	0	0	0	0	0	0	0	0	0	0	0	0	0	0	0	0	0	0	0	0	0	0	0	0	0	0	0	0	0	0	0	0	0	0	0	0	0	0	0	0	0	0
Phvul.001G015400	1	1182593			0	0	0	0	0	0	0	0	0	0	0	0	0	0	0	0	0	0	0	0	0	0	0	0	0	0	0	0	0	0	0	0	0	0	0	0	0	0	0	0	0	0	0	0	0
Phvul.001G015500	1	1193326			0	0	0	0	0	0	0	0	0	0	0	0	0	0	0	0	0	0	0	0	0	0	0	0	0	0	0	0	0	0	0	0	0	0	0	0	0	0	0	0	0	0	0	0	0
Phvul.001G015600	1	1197594			0	0	0	0	0	0	0	0	0	0	0	0	0	0	0	0	0	0	0	0	0	0	0	0	0	0	0	0	0	0	0	0	0	0	0	0	0	0	0	0	0	0	0	0	0
Phvul.001G015700	1	1205439			0	0	0	0	0	0	0	0	0	0	0	0	0	0	0	0	0	0	0	0	0	0	0	0	0	0	0	0	0	0	0	0	0	0	0	0	0	0	0	0	0	0	0	0	0
Phvul.001G015800	1	1217060			0	0	0	0	0	0	0	0	0	0	0	0	0	0	0	0	0	0	0	0	0	0	0	0	0	0	0	0	0	0	0	0	0	0	0	0	0	0	0	0	0	0	0	0	0
Phvul.001G015900	1	1221651			0	0	0	0	0	0	0	0	0	0	0	0	0	0	0	0	0	0	0	0	0	0	0	0	0	0	0	0	0	0	0	0	0	0	0	0	0	0	0	0	0	0	0	0	0
Phvul.001G016000	1	1226650			0	0	0	0	0	0	0	0	0	0	0	0	0	0	0	0	0	0	0	0	0	0	0	0	0	0	0	0	0	0	0	0	0	0	0	0	0	0	0	0	0	0	0	0	0
Phvul.001G016050	1	1230484			0	0	0	0	0	0	0	0	0	0	0	0	0	0	0	0	0	0	0	0	0	0	0	0	0	0	0	0	0	0	0	0	0	0	0	0	0	0	0	0	0	0	0	0	0
Phvul.001G016100	1	1239943			0	0	0	0	0	0	0	0	0	0	0	0	0	0	0	0	0	0	0	0	0	0	0	0	0	0	0	0	0	0	0	0	0	0	0	0	0	0	0	0	0	0	0	0	0
Phvul.001G016200	1	1245053			0	0	0	0	0	0	0	0	0	0	0	0	0	0	0	0	0	0	0	0	0	0	0	0	0	0	0	0	0	0	0	0	0	0	0	0	0	0	0	0	0	0	0	0	0
Phvul.001G016300	1	1251452			0	0	0	0	0	0	0	0	0	0	0	0	0	0	0	0	0	0	0	0	0	0	0	0	0	0	0	0	0	0	0	0	0	0	0	0	0	0	0	0	0	0	0	0	0
Phvul.001G016400	1	1264967			0	0	0	0	0	0	0	0	0	0	0	0	0	0	0	0	0	0	0	0	0	0	0	0	0	0	0	0	0	0	0	0	0	0	0	0	0	0	0	0	0	0	0	0	0
Phvul.001G016450	1	1269256			0	0	0	0	0	0	0	0	0	0	0	0	0	0	0	0	0	0	0	0	0	0	0	0	0	0	0	0	0	0	0	0	0	0	0	0	0	0	0	0	0	0	0	0	0
Phvul.001G016500	1	1276280			0	0	0	0	0	0	0	0	0	0	0	0	0	0	0	0	0	0	0	0	0	0	0	0	0	0	0	0	0	0	0	0	0	0	0	0	0	0	0	0	0	0	0	0	0
Phvul.001G016600	1	1286462			0	0	0	0	0	0	0	0	0	0	0	0	0	0	0	0	0	0	0	0	0	0	0	0	0	0	0	0	0	0	0	0	0	0	0	0	0	0	0	0	0	0	0	0	0
Phvul.001G016700	1	1291023			0	0	0	0	0	0	0	0	0	0	0	0	0	0	0	0	0	0	0	0	0	0	0	0	0	0	0	0	0	0	0	0	0	0	0	0	0	0	0	0	0	0	0	0	0
Phvul.001G016800	1	1296011			0	0	0	0	0	0	0	0	0	0	0	0	0	0	0	0	0	0	0	0	0	0	0	0	0	0	0	0	0	0	0	0	0	0	0	0	0	0	0	0	0	0	0	0	0
Phvul.001G016900	1	1308881			0	0	0	0	0	0	0	0	0	0	0	0	0	0	0	0	0	0	0	0	0	0	0	0	0	0	0	0	0	0	0	0	0	0	0	0	0	0	0	0	0	0	0	0	0
Phvul.001G017000	1	1321872			0	0	0	0	0	0	0	0	0	0	0	0	0	0	0	0	0	0	0	0	0	0	0	0	0	0	0	0	0	0	0	0	0	0	0	0	0	0	0	0	0	0	0	0	0
Phvul.001G017100	1	1324515			0	0	0	0	0	0	0	0	0	0	0	0	0	0	0	0	0	0	0	0	0	0	0	0	0	0	0	0	0	0	0	0	0	0	0	0	0	0	0	0	0	0	0	0	0
Phvul.001G017200	1	1334345			0	0	0	0	0	0	0	0	0	0	0	0	0	0	0	0	0	0	0	0	0	0	0	0	0	0	0	0	0	0	0	0	0	0	0	0	0	0	0	0	0	0	0	0	0
Phvul.001G017300	1	1340811			0	0	0	0	0	0	0	0	0	0	0	0	0	0	0	0	0	0	0	0	0	0	0	0	0	0	0	0	0	0	0	0	0	0	0	0	0	0	0	0	0	0	0	0	0
Phvul.001G017400	1	1350657			0	0	0	0	0	0	0	0	0	0	0	0	0	0	0	0	0	0	0	0	0	0	0	0	0	0	0	0	0	0	0	0	0	0	0	0	0	0	0	0	0	0	0	0	0
Phvul.001G017500	1	1358749			0	0	0	0	0	0	0	0	0	0	0	0	0	0	0	0	0	0	0	0	0	0	0	0	0	0	0	0	0	0	0	0	0	0	0	0	0	0	0	0	0	0	0	0	0
Phvul.001G017600	1	1363665			0	0	0	0	0	0	0	0	0	0	0	0	0	0	0	0	0	0	0	0	0	0	0	0	0	0	0	0	0	0	0	0	0	0	0	0	0	0	0	0	0	0	0	0	0
Phvul.001G017700	1	1379571			0	0	0	0	0	0	0	0	0	0	0	0	0	0	0	0	0	0	0	0	0	0	0	0	0	0	0	0	0	0	0	0	0	0	0	0	0	0	0	0	0	0	0	0	0
Phvul.001G017800	1	1411884			0	0	0	0	0	0	0	0	0	0	0	0	0	0	0	0	0	0	0	0	0	0	0	0	0	0	0	0	0	0	0	0	0	0	0	0	0	0	0	0	0	0	0	0	0
Phvul.001G017900	1	1426151			0	0	0	0	0	0	0	0	0	0	0	0	0	0	0	0	0	0	0	0	0	0	0	0	0	0	0	0	0	0	0	0	0	0	0	0	0	0	0	0	0	0	0	0	0
Phvul.001G018000	1	1432356			0	0	0	0	0	0	0	0	0	0	0	0	0	0	0	0	0	0	0	0	0	0	0	0	0	0	0	0	0	0	0	0	0	0	0	0	0	0	0	0	0	0	0	0	0
Phvul.001G018200	1	1451892			0	0	0	0	0	0	0	0	0	0	0	0	0	0	0	0	0	0	0	0	0	0	0	0	0	0	0	0	0	0	0	0	0	0	0	0	0	0	0	0	0	0	0	0	0
Phvul.001G018300	1	1452659			0	0	0	0	0	0	0	0	0	0	0	0	0	0	0	0	0	0	0	0	0	0	0	0	0	0	0	0	0	0	0	0	0	0	0	0	0	0	0	0	0	0	0	0	0
Phvul.001G018400	1	1469174			0	0	0	0	0	0	0	0	0	0	0	0	0	0	0	0	0	0	0	0	0	0	0	0	0	0	0	0	0	0	0	0	0	0	0	0	0	0	0	0	0	0	0	0	0
Phvul.001G018500	1	1478693			0	0	0	0	0	0	0	0	0	0	0	0	0	0	0	0	0	0	0	0	0	0	0	0	0	0	0	0	0	0	0	0	0	0	0	0	0	0	0	0	0	0	0	0	0
Phvul.001G018600	1	1484567			0	0	0	0	0	0	0	0	0	0	0	0	0	0	0	0	0	0	0	0	0	0	0	0	0	0	0	0	0	0	0	0	0	0	0	0	0	0	0	0	0	0	0	0	0
Phvul.001G018700	1	1496477			0	0	0	0	0	0	0	0	0	0	0	0	0	0	0	0	0	0	0	0	0	0	0	0	0	0	0	0	0	0	0	0	0	0	0	0	0	0	0	0	0	0	0	0	0
Phvul.001G018800	1	1504828			0	0	0	0	0	0	0	0	0	0	0	0	0	0	0	0	0	0	0	0	0	0	0	0	0	0	0	0	0	0	0	0	0	0	0	0	0	0	0	0	0	0	0	0	0
Phvul.001G018900	1	1510965			0	0	0	0	0	0	0	0	0	0	0	0	0	0	0	0	0	0	0	0	0	0	0	0	0	0	0	0	0	0	0	0	0	0	0	0	0	0	0	0	0	0	0	0	0
Phvul.001G019000	1	1520341			0	0	0	0	0	0	0	0	0	0	0	0	0	0	0	0	0	0	0	0	0	0	0	0	0	0	0	0	0	0	0	0	0	0	0	0	0	0	0	0	0	0	0	0	0
Phvul.001G019100	1	1526245			0	0	0	0	0	0	0	0	0	0	0	0	0	0	0	0	0	0	0	0	0	0	0	0	0	0	0	0	0	0	0	0	0	0	0	0	0	0	0	0	0	0	0	0	0
Phvul.001G019200	1	1532443			0	0	0	0	0	0	0	0	0	0	0	0	0	0	0	0	0	0	0	0	0	0	0	0	0	0	0	0	0	0	0	0	0	0	0	0	0	0	0	0	0	0	0	0	0
Phvul.001G019300	1	1535869			0	0	0	0	0	0	0	0	0	0	0	0	0	0	0	0	0	0	0	0	0	0	0	0	0	0	0	0	0	0	0	0	0	0	0	0	0	0	0	0	0	0	0	0	0
Phvul.001G019400	1	1546195			0	0	0	0	0	0	0	0	0	0	0	0	0	0	0	0	0	0	0	0	0	0	0	0	0	0	0	0	0	0	0	0	0	0	0	0	0	0	0	0	0	0	0	0	0
Phvul.001G019500	1	1564688			0	0	0	0	0	0	0	0	0	0	0	0	0	0	0	0	0	0	0	0	0	0	0	0	0	0	0	0	0	0	0	0	0	0	0	0	0	0	0	0	0	0	0	0	0
Phvul.001G019600	1	1570070			0	0	0	0	0	0	0	0	0	0	0	0	0	0	0	0	0	0	0	0	0	0	0	0	0	0	0	0	0	0	0	0	0	0	0	0	0	0	0	0	0	0	0	0	0
Phvul.001G019700	1	1579391			0	0	0	0	0	0	0	0	0	0	0	0	0	0	0	0	0	0	0	0	0	0	0	0	0	0	0	0	0	0	0	0	0	0	0	0	0	0	0	0	0	0	0	0	0
Phvul.001G019800	1	1590253			0	0	0	0	0	0	0	0	0	0	0	0	0	0	0	0	0	0	0	0	0	0	0	0	0	0	0	0	0	0	0	0	0	0	0	0	0	0	0	0	0	0	0	0	0
Phvul.001G019900	1	1616621			0	0	0	0	0	0	0	0	0	0	0	0	0	0	0	0	0	0	0	0	0	0	0	0	0	0	0	0	0	0	0	0	0	0	0	0	0	0	0	0	0	0	0	0	0
Phvul.001G020000	1	1622128			0	0	0	0	0	0	0	0	0	0	0	0	0	0	0	0	0	0	0	0	0	0	0	0	0	0	0	0	0	0	0	0	0	0	0	0	0	0	0	0	0	0	0	0	0
Phvul.001G020100	1	1636794			0	0	0	0	0	0	0	0	0	0	0	0	0	0	0	0	0	0	0	0	0	0	0	0	0	0	0	0	0	0	0	0	0	0	0	0	0	0	0	0	0	0	0	0	0
Phvul.001G020200	1	1644711			0	0	0	0	0	0	0	0	0	0	0	0	0	0	0	0	0	0	0	0	0	0	0	0	0	0	0	0	0	0	0	0	0	0	0	0	0	0	0	0	0	0	0	0	0
Phvul.001G020300	1	1649601			0	0	0	0	0	0	0	0	0	0	0	0	0	0	0	0	0	0	0	0	0	0	0	0	0	0	0	0	0	0	0	0	0	0	0	0	0	0	0	0	0	0	0	0	0
Phvul.001G020350	1	1657461			0	0	0	0	0	0	0	0	0	0	0	0	0	0	0	0	0	0	0	0	0	0	0	0	0	0	0	0	0	0	0	0	0	0	0	0	0	0	0	0	0	0	0	0	0
Phvul.001G020400	1	1662262			0	0	0	0	0	0	0	0	0	0	0	0	0	0	0	0	0	0	0	0	0	0	0	0	0	0	0	0	0	0	0	0	0	0	0	0	0	0	0	0	0	0	0	0	0
Phvul.001G020501	1	1665682			0	0	0	0	0	0	0	0	0	0	0	0	0	0	0	0	0	0	0	0	0	0	0	0	0	0	0	0	0	0	0	0	0	0	0	0	0	0	0	0	0	0	0	0	0
Phvul.001G020600	1	1668684			0	0	0	0	0	0	0	0	0	0	0	0	0	0	0	0	0	0	0	0	0	0	0	0	0	0	0	0	0	0	0	0	0	0	0	0	0	0	0	0	0	0	0	0	0
Phvul.001G020800	1	1675393			0	0	0	0	0	0	0	0	0	0	0	0	0	0	0	0	0	0	0	0	0	0	0	0	0	0	0	0	0	0	0	0	0	0	0	0	0	0	0	0	0	0	0	0	0
Phvul.001G020900	1	1679607			0	0	0	0	0	0	0	0	0	0	0	0	0	0	0	0	0	0	0	0	0	0	0	0	0	0	0	0	0	0	0	0	0	0	0	0	0	0	0	0	0	0	0	0	0
Phvul.001G021000	1	1681633			0	0	0	0	0	0	0	0	0	0	0	0	0	0	0	0	0	0	0	0	0	0	0	0	0	0	0	0	0	0	0	0	0	0	0	0	0	0	0	0	0	0	0	0	0
Phvul.001G021100	1	1688700			0	0	0	0	0	0	0	0	0	0	0	0	0	0	0	0	0	0	0	0	0	0	0	0	0	0	0	0	0	0	0	0	0	0	0	0	0	0	0	0	0	0	0	0	0
Phvul.001G021200	1	1699916			0	0	0	0	0	0	0	0	0	0	0	0	0	0	0	0	0	0	0	0	0	0	0	0	0	0	0	0	0	0	0	0	0	0	0	0	0	0	0	0	0	0	0	0	0
Phvul.001G021300	1	1711092			0	0	0	0	0	0	0	0	0	0	0	0	0	0	0	0	0	0	0	0	0	0	0	0	0	0	0	0	0	0	0	0	0	0	0	0	0	0	0	0	0	0	0	0	0
Phvul.001G021400	1	1718109			0	0	0	0	0	0	0	0	0	0	0	0	0	0	0	0	0	0	0	0	0	0	0	0	0	0	0	0	0	0	0	0	0	0	0	0	0	0	0	0	0	0	0	0	0
Phvul.001G021500	1	1724389			0	0	0	0	0	0	0	0	0	0	0	0	0	0	0	0	0	0	0	0	0	0	0	0	0	0	0	0	0	0	0	0	0	0	0	0	0	0	0	0	0	0	0	0	0
Phvul.001G021550	1	1729200			0	0	0	0	0	0	0	0	0	0	0	0	0	0	0	0	0	0	0	0	0	0	0	0	0	0	0	0	0	0	0	0	0	0	0	0	0	0	0	0	0	0	0	0	0
Phvul.001G021600	1	1738515			0	0	0	0	0	0	0	0	0	0	0	0	0	0	0	0	0	0	0	0	0	0	0	0	0	0	0	0	0	0	0	0	0	0	0	0	0	0	0	0	0	0	0	0	0
Phvul.001G021700	1	1750342			0	0	0	0	0	0	0	0	0	0	0	0	0	0	0	0	0	0	0	0	0	0	0	0	0	0	0	0	0	0	0	0	0	0	0	0	0	0	0	0	0	0	0	0	0
Phvul.001G021750	1	1753173			0	0	0	0	0	0	0	0	0	0	0	0	0	0	0	0	0	0	0	0	0	0	0	0	0	0	0	0	0	0	0	0	0	0	0	0	0	0	0	0	0	0	0	0	0
Phvul.001G021800	1	1783111			0	0	0	0	0	0	0	0	0	0	0	0	0	0	0	0	0	0	0	0	0	0	0	0	0	0	0	0	0	0	0	0	0	0	0	0	0	0	0	0	0	0	0	0	0
Phvul.001G021900	1	1791410			0	0	0	0	0	0	0	0	0	0	0	0	0	0	0	0	0	0	0	0	0	0	0	0	0	0	0	0	0	0	0	0	0	0	0	0	0	0	0	0	0	0	0	0	0
Phvul.001G022000	1	1798966			0	0	0	0	0	0	0	0	0	0	0	0	0	0	0	0	0	0	0	0	0	0	0	0	0	0	0	0	0	0	0	0	0	0	0	0	0	0	0	0	0	0	0	0	0
Phvul.001G022100	1	1803645			0	0	0	0	0	0	0	0	0	0	0	0	0	0	0	0	0	0	0	0	0	0	0	0	0	0	0	0	0	0	0	0	0	0	0	0	0	0	0	0	0	0	0	0	0
Phvul.001G022200	1	1835694			0	0	0	0	0	0	0	0	0	0	0	0	0	0	0	0	0	0	0	0	0	0	0	0	0	0	0	0	0	0	0	0	0	0	0	0	0	0	0	0	0	0	0	0	0
Phvul.001G022300	1	1841480			0	0	0	0	0	0	0	0	0	0	0	0	0	0	0	0	0	0	0	0	0	0	0	0	0	0	0	0	0	0	0	0	0	0	0	0	0	0	0	0	0	0	0	0	0
Phvul.001G022400	1	1851796			0	0	0	0	0	0	0	0	0	0	0	0	0	0	0	0	0	0	0	0	0	0	0	0	0	0	0	0	0	0	0	0	0	0	0	0	0	0	0	0	0	0	0	0	0
Phvul.001G022500	1	1858252			0	0	0	0	0	0	0	0	0	0	0	0	0	0	0	0	0	0	0	0	0	0	0	0	0	0	0	0	0	0	0	0	0	0	0	0	0	0	0	0	0	0	0	0	0
Phvul.001G022600	1	1865749			0	0	0	0	0	0	0	0	0	0	0	0	0	0	0	0	0	0	0	0	0	0	0	0	0	0	0	0	0	0	0	0	0	0	0	0	0	0	0	0	0	0	0	0	0
Phvul.001G022700	1	1877107			0	0	0	0	0	0	0	0	0	0	0	0	0	0	0	0	0	0	0	0	0	0	0	0	0	0	0	0	0	0	0	0	0	0	0	0	0	0	0	0	0	0	0	0	0
Phvul.001G022800	1	1881956			0	0	0	0	0	0	0	0	0	0	0	0	0	0	0	0	0	0	0	0	0	0	0	0	0	0	0	0	0	0	0	0	0	0	0	0	0	0	0	0	0	0	0	0	0
Phvul.001G022900	1	1895758			0	0	0	0	0	0	0	0	0	0	0	0	0	0	0	0	0	0	0	0	0	0	0	0	0	0	0	0	0	0	0	0	0	0	0	0	0	0	0	0	0	0	0	0	0
Phvul.001G023000	1	1922740			0	0	0	0	0	0	0	0	0	0	0	0	0	0	0	0	0	0	0	0	0	0	0	0	0	0	0	0	0	0	0	0	0	0	0	0	0	0	0	0	0	0	0	0	0
Phvul.001G023100	1	1926639			0	0	0	0	0	0	0	0	0	0	0	0	0	0	0	0	0	0	0	0	0	0	0	0	0	0	0	0	0	0	0	0	0	0	0	0	0	0	0	0	0	0	0	0	0
Phvul.001G023200	1	1931951			0	0	0	0	0	0	0	0	0	0	0	0	0	0	0	0	0	0	0	0	0	0	0	0	0	0	0	0	0	0	0	0	0	0	0	0	0	0	0	0	0	0	0	0	0
Phvul.001G023300	1	1942169			0	0	0	0	0	0	0	0	0	0	0	0	0	0	0	0	0	0	0	0	0	0	0	0	0	0	0	0	0	0	0	0	0	0	0	0	0	0	0	0	0	0	0	0	0
Phvul.001G023400	1	1959506			0	0	0	0	0	0	0	0	0	0	0	0	0	0	0	0	0	0	0	0	0	0	0	0	0	0	0	0	0	0	0	0	0	0	0	0	0	0	0	0	0	0	0	0	0
Phvul.001G023500	1	1965730			0	0	0	0	0	0	0	0	0	0	0	0	0	0	0	0	0	0	0	0	0	0	0	0	0	0	0	0	0	0	0	0	0	0	0	0	0	0	0	0	0	0	0	0	0
Phvul.001G023600	1	1974828			0	0	0	0	0	0	0	0	0	0	0	0	0	0	0	0	0	0	0	0	0	0	0	0	0	0	0	0	0	0	0	0	0	0	0	0	0	0	0	0	0	0	0	0	0
Phvul.001G023700	1	1997594			0	0	0	0	0	0	0	0	0	0	0	0	0	0	0	0	0	0	0	0	0	0	0	0	0	0	0	0	0	0	0	0	0	0	0	0	0	0	0	0	0	0	0	0	0
Phvul.001G023800	1	2009098			0	0	0	0	0	0	0	0	0	0	0	0	0	0	0	0	0	0	0	0	0	0	0	0	0	0	0	0	0	0	0	0	0	0	0	0	0	0	0	0	0	0	0	0	0
Phvul.001G023900	1	2015041			0	0	0	0	0	0	0	0	0	0	0	0	0	0	0	0	0	0	0	0	0	0	0	0	0	0	0	0	0	0	0	0	0	0	0	0	0	0	0	0	0	0	0	0	0
Phvul.001G024000	1	2021245			0	0	0	0	0	0	0	0	0	0	0	0	0	0	0	0	0	0	0	0	0	0	0	0	0	0	0	0	0	0	0	0	0	0	0	0	0	0	0	0	0	0	0	0	0
Phvul.001G024100	1	2026893			0	0	0	0	0	0	0	0	0	0	0	0	0	0	0	0	0	0	0	0	0	0	0	0	0	0	0	0	0	0	0	0	0	0	0	0	0	0	0	0	0	0	0	0	0
Phvul.001G024200	1	2050106			0	0	0	0	0	0	0	0	0	0	0	0	0	0	0	0	0	0	0	0	0	0	0	0	0	0	0	0	0	0	0	0	0	0	0	0	0	0	0	0	0	0	0	0	0
Phvul.001G024300	1	2061633			0	0	0	0	0	0	0	0	0	0	0	0	0	0	0	0	0	0	0	0	0	0	0	0	0	0	0	0	0	0	0	0	0	0	0	0	0	0	0	0	0	0	0	0	0
Phvul.001G024400	1	2067282			0	0	0	0	0	0	0	0	0	0	0	0	0	0	0	0	0	0	0	0	0	0	0	0	0	0	0	0	0	0	0	0	0	0	0	0	0	0	0	0	0	0	0	0	0
Phvul.001G024500	1	2086777			0	0	0	0	0	0	0	0	0	0	0	0	0	0	0	0	0	0	0	0	0	0	0	0	0	0	0	0	0	0	0	0	0	0	0	0	0	0	0	0	0	0	0	0	0
Phvul.001G024600	1	2092311			0	0	0	0	0	0	0	0	0	0	0	0	0	0	0	0	0	0	0	0	0	0	0	0	0	0	0	0	0	0	0	0	0	0	0	0	0	0	0	0	0	0	0	0	0
Phvul.001G024700	1	2101338			0	0	0	0	0	0	0	0	0	0	0	0	0	0	0	0	0	0	0	0	0	0	0	0	0	0	0	0	0	0	0	0	0	0	0	0	0	0	0	0	0	0	0	0	0
Phvul.001G024800	1	2108975			0	0	0	0	0	0	0	0	0	0	0	0	0	0	0	0	0	0	0	0	0	0	0	0	0	0	0	0	0	0	0	0	0	0	0	0	0	0	0	0	0	0	0	0	0
Phvul.001G024900	1	2123160			0	0	0	0	0	0	0	0	0	0	0	0	0	0	0	0	0	0	0	0	0	0	0	0	0	0	0	0	0	0	0	0	0	0	0	0	0	0	0	0	0	0	0	0	0
Phvul.001G025000	1	2149085			0	0	0	0	0	0	0	0	0	0	0	0	0	0	0	0	0	0	0	0	0	0	0	0	0	0	0	0	0	0	0	0	0	0	0	0	0	0	0	0	0	0	0	0	0
Phvul.001G025101	1	2160516			0	0	0	0	0	0	0	0	0	0	0	0	0	0	0	0	0	0	0	0	0	0	0	0	0	0	0	0	0	0	0	0	0	0	0	0	0	0	0	0	0	0	0	0	0
Phvul.001G025200	1	2173414			0	0	0	0	0	0	0	0	0	0	0	0	0	0	0	0	0	0	0	0	0	0	0	0	0	0	0	0	0	0	0	0	0	0	0	0	0	0	0	0	0	0	0	0	0
Phvul.001G025300	1	2187062			0	0	0	0	0	0	0	0	0	0	0	0	0	0	0	0	0	0	0	0	0	0	0	0	0	0	0	0	0	0	0	0	0	0	0	0	0	0	0	0	0	0	0	0	0
Phvul.001G025400	1	2205610			0	0	0	0	0	0	0	0	0	0	0	0	0	0	0	0	0	0	0	0	0	0	0	0	0	0	0	0	0	0	0	0	0	0	0	0	0	0	0	0	0	0	0	0	0
Phvul.001G025500	1	2209586			0	0	0	0	0	0	0	0	0	0	0	0	0	0	0	0	0	0	0	0	0	0	0	0	0	0	0	0	0	0	0	0	0	0	0	0	0	0	0	0	0	0	0	0	0
Phvul.001G025600	1	2217928			0	0	0	0	0	0	0	0	0	0	0	0	0	0	0	0	0	0	0	0	0	0	0	0	0	0	0	0	0	0	0	0	0	0	0	0	0	0	0	0	0	0	0	0	0
Phvul.001G025700	1	2247202			0	0	0	0	0	0	0	0	0	0	0	0	0	0	0	0	0	0	0	0	0	0	0	0	0	0	0	0	0	0	0	0	0	0	0	0	0	0	0	0	0	0	0	0	0
Phvul.001G025800	1	2254343			0	0	0	0	0	0	0	0	0	0	0	0	0	0	0	0	0	0	0	0	0	0	0	0	0	0	0	0	0	0	0	0	0	0	0	0	0	0	0	0	0	0	0	0	0
Phvul.001G025900	1	2269765			0	0	0	0	0	0	0	0	0	0	0	0	0	0	0	0	0	0	0	0	0	0	0	0	0	0	0	0	0	0	0	0	0	0	0	0	0	0	0	0	0	0	0	0	0
Phvul.001G026000	1	2278972			0	0	0	0	0	0	0	0	0	0	0	0	0	0	0	0	0	0	0	0	0	0	0	0	0	0	0	0	0	0	0	0	0	0	0	0	0	0	0	0	0	0	0	0	0
Phvul.001G026100	1	2282281			0	0	0	0	0	0	0	0	0	0	0	0	0	0	0	0	0	0	0	0	0	0	0	0	0	0	0	0	0	0	0	0	0	0	0	0	0	0	0	0	0	0	0	0	0
Phvul.001G026200	1	2298077			0	0	0	0	0	0	0	0	0	0	0	0	0	0	0	0	0	0	0	0	0	0	0	0	0	0	0	0	0	0	0	0	0	0	0	0	0	0	0	0	0	0	0	0	0
Phvul.001G026300	1	2302684			0	0	0	0	0	0	0	0	0	0	0	0	0	0	0	0	0	0	0	0	0	0	0	0	0	0	0	0	0	0	0	0	0	0	0	0	0	0	0	0	0	0	0	0	0
Phvul.001G026400	1	2315731			0	0	0	0	0	0	0	0	0	0	0	0	0	0	0	0	0	0	0	0	0	0	0	0	0	0	0	0	0	0	0	0	0	0	0	0	0	0	0	0	0	0	0	0	0
Phvul.001G026500	1	2323863			0	0	0	0	0	0	0	0	0	0	0	0	0	0	0	0	0	0	0	0	0	0	0	0	0	0	0	0	0	0	0	0	0	0	0	0	0	0	0	0	0	0	0	0	0
Phvul.001G026600	1	2334962			0	0	0	0	0	0	0	0	0	0	0	0	0	0	0	0	0	0	0	0	0	0	0	0	0	0	0	0	0	0	0	0	0	0	0	0	0	0	0	0	0	0	0	0	0
Phvul.001G026700	1	2348630			0	0	0	0	0	0	0	0	0	0	0	0	0	0	0	0	0	0	0	0	0	0	0	0	0	0	0	0	0	0	0	0	0	0	0	0	0	0	0	0	0	0	0	0	0
Phvul.001G026800	1	2355945			0	0	0	0	0	0	0	0	0	0	0	0	0	0	0	0	0	0	0	0	0	0	0	0	0	0	0	0	0	0	0	0	0	0	0	0	0	0	0	0	0	0	0	0	0
Phvul.001G026900	1	2385033			0	0	0	0	0	0	0	0	0	0	0	0	0	0	0	0	0	0	0	0	0	0	0	0	0	0	0	0	0	0	0	0	0	0	0	0	0	0	0	0	0	0	0	0	0
Phvul.001G027000	1	2404631			0	0	0	0	0	0	0	0	0	0	0	0	0	0	0	0	0	0	0	0	0	0	0	0	0	0	0	0	0	0	0	0	0	0	0	0	0	0	0	0	0	0	0	0	0
Phvul.001G027100	1	2408847			0	0	0	0	0	0	0	0	0	0	0	0	0	0	0	0	0	0	0	0	0	0	0	0	0	0	0	0	0	0	0	0	0	0	0	0	0	0	0	0	0	0	0	0	0
Phvul.001G027200	1	2417577			0	0	0	0	0	0	0	0	0	0	0	0	0	0	0	0	0	0	0	0	0	0	0	0	0	0	0	0	0	0	0	0	0	0	0	0	0	0	0	0	0	0	0	0	0
Phvul.001G027300	1	2428189			0	0	0	0	0	0	0	0	0	0	0	0	0	0	0	0	0	0	0	0	0	0	0	0	0	0	0	0	0	0	0	0	0	0	0	0	0	0	0	0	0	0	0	0	0
Phvul.001G027400	1	2452816			0	0	0	0	0	0	0	0	0	0	0	0	0	0	0	0	0	0	0	0	0	0	0	0	0	0	0	0	0	0	0	0	0	0	0	0	0	0	0	0	0	0	0	0	0
Phvul.001G027600	1	2473661			0	0	0	0	0	0	0	0	0	0	0	0	0	0	0	0	0	0	0	0	0	0	0	0	0	0	0	0	0	0	0	0	0	0	0	0	0	0	0	0	0	0	0	0	0
Phvul.001G027700	1	2482826			0	0	0	0	0	0	0	0	0	0	0	0	0	0	0	0	0	0	0	0	0	0	0	0	0	0	0	0	0	0	0	0	0	0	0	0	0	0	0	0	0	0	0	0	0
Phvul.001G027800	1	2487737			0	0	0	0	0	0	0	0	0	0	0	0	0	0	0	0	0	0	0	0	0	0	0	0	0	0	0	0	0	0	0	0	0	0	0	0	0	0	0	0	0	0	0	0	0
Phvul.001G027900	1	2491494			0	0	0	0	0	0	0	0	0	0	0	0	0	0	0	0	0	0	0	0	0	0	0	0	0	0	0	0	0	0	0	0	0	0	0	0	0	0	0	0	0	0	0	0	0
Phvul.001G028000	1	2496855			0	0	0	0	0	0	0	0	0	0	0	0	0	0	0	0	0	0	0	0	0	0	0	0	0	0	0	0	0	0	0	0	0	0	0	0	0	0	0	0	0	0	0	0	0
Phvul.001G028100	1	2508969			0	0	0	0	0	0	0	0	0	0	0	0	0	0	0	0	0	0	0	0	0	0	0	0	0	0	0	0	0	0	0	0	0	0	0	0	0	0	0	0	0	0	0	0	0
Phvul.001G028200	1	2516888			0	0	0	0	0	0	0	0	0	0	0	0	0	0	0	0	0	0	0	0	0	0	0	0	0	0	0	0	0	0	0	0	0	0	0	0	0	0	0	0	0	0	0	0	0
Phvul.001G028300	1	2519819			0	0	0	0	0	0	0	0	0	0	0	0	0	0	0	0	0	0	0	0	0	0	0	0	0	0	0	0	0	0	0	0	0	0	0	0	0	0	0	0	0	0	0	0	0
Phvul.001G028400	1	2523634			0	0	0	0	0	0	0	0	0	0	0	0	0	0	0	0	0	0	0	0	0	0	0	0	0	0	0	0	0	0	0	0	0	0	0	0	0	0	0	0	0	0	0	0	0
Phvul.001G028500	1	2532598			0	0	0	0	0	0	0	0	0	0	0	0	0	0	0	0	0	0	0	0	0	0	0	0	0	0	0	0	0	0	0	0	0	0	0	0	0	0	0	0	0	0	0	0	0
Phvul.001G028600	1	2539837			0	0	0	0	0	0	0	0	0	0	0	0	0	0	0	0	0	0	0	0	0	0	0	0	0	0	0	0	0	0	0	0	0	0	0	0	0	0	0	0	0	0	0	0	0
Phvul.001G028700	1	2544972			0	0	0	0	0	0	0	0	0	0	0	0	0	0	0	0	0	0	0	0	0	0	0	0	0	0	0	0	0	0	0	0	0	0	0	0	0	0	0	0	0	0	0	0	0
Phvul.001G028800	1	2561426			0	0	0	0	0	0	0	0	0	0	0	0	0	0	0	0	0	0	0	0	0	0	0	0	0	0	0	0	0	0	0	0	0	0	0	0	0	0	0	0	0	0	0	0	0
Phvul.001G028900	1	2565349			0	0	0	0	0	0	0	0	0	0	0	0	0	0	0	0	0	0	0	0	0	0	0	0	0	0	0	0	0	0	0	0	0	0	0	0	0	0	0	0	0	0	0	0	0
Phvul.001G029000	1	2576322			0	0	0	0	0	0	0	0	0	0	0	0	0	0	0	0	0	0	0	0	0	0	0	0	0	0	0	0	0	0	0	0	0	0	0	0	0	0	0	0	0	0	0	0	0
Phvul.001G029100	1	2586811			0	0	0	0	0	0	0	0	0	0	0	0	0	0	0	0	0	0	0	0	0	0	0	0	0	0	0	0	0	0	0	0	0	0	0	0	0	0	0	0	0	0	0	0	0
Phvul.001G029200	1	2599026			0	0	0	0	0	0	0	0	0	0	0	0	0	0	0	0	0	0	0	0	0	0	0	0	0	0	0	0	0	0	0	0	0	0	0	0	0	0	0	0	0	0	0	0	0
Phvul.001G029300	1	2606382			0	0	0	0	0	0	0	0	0	0	0	0	0	0	0	0	0	0	0	0	0	0	0	0	0	0	0	0	0	0	0	0	0	0	0	0	0	0	0	0	0	0	0	0	0
Phvul.001G029400	1	2609505			0	0	0	0	0	0	0	0	0	0	0	0	0	0	0	0	0	0	0	0	0	0	0	0	0	0	0	0	0	0	0	0	0	0	0	0	0	0	0	0	0	0	0	0	0
Phvul.001G029500	1	2621709			0	0	0	0	0	0	0	0	0	0	0	0	0	0	0	0	0	0	0	0	0	0	0	0	0	0	0	0	0	0	0	0	0	0	0	0	0	0	0	0	0	0	0	0	0
Phvul.001G029600	1	2632816			0	0	0	0	0	0	0	0	0	0	0	0	0	0	0	0	0	0	0	0	0	0	0	0	0	0	0	0	0	0	0	0	0	0	0	0	0	0	0	0	0	0	0	0	0
Phvul.001G029700	1	2645465			0	0	0	0	0	0	0	0	0	0	0	0	0	0	0	0	0	0	0	0	0	0	0	0	0	0	0	0	0	0	0	0	0	0	0	0	0	0	0	0	0	0	0	0	0
Phvul.001G029800	1	2647370			0	0	0	0	0	0	0	0	0	0	0	0	0	0	0	0	0	0	0	0	0	0	0	0	0	0	0	0	0	0	0	0	0	0	0	0	0	0	0	0	0	0	0	0	0
Phvul.001G029900	1	2659008			0	0	0	0	0	0	0	0	0	0	0	0	0	0	0	0	0	0	0	0	0	0	0	0	0	0	0	0	0	0	0	0	0	0	0	0	0	0	0	0	0	0	0	0	0
Phvul.001G030000	1	2664779			0	0	0	0	0	0	0	0	0	0	0	0	0	0	0	0	0	0	0	0	0	0	0	0	0	0	0	0	0	0	0	0	0	0	0	0	0	0	0	0	0	0	0	0	0
Phvul.001G030100	1	2669599			0	0	0	0	0	0	0	0	0	0	0	0	0	0	0	0	0	0	0	0	0	0	0	0	0	0	0	0	0	0	0	0	0	0	0	0	0	0	0	0	0	0	0	0	0
Phvul.001G030200	1	2671497			0	0	0	0	0	0	0	0	0	0	0	0	0	0	0	0	0	0	0	0	0	0	0	0	0	0	0	0	0	0	0	0	0	0	0	0	0	0	0	0	0	0	0	0	0
Phvul.001G030300	1	2680446			0	0	0	0	0	0	0	0	0	0	0	0	0	0	0	0	0	0	0	0	0	0	0	0	0	0	0	0	0	0	0	0	0	0	0	0	0	0	0	0	0	0	0	0	0
Phvul.001G030400	1	2702622			0	0	0	0	0	0	0	0	0	0	0	0	0	0	0	0	0	0	0	0	0	0	0	0	0	0	0	0	0	0	0	0	0	0	0	0	0	0	0	0	0	0	0	0	0
Phvul.001G030500	1	2713494			0	0	0	0	0	0	0	0	0	0	0	0	0	0	0	0	0	0	0	0	0	0	0	0	0	0	0	0	0	0	0	0	0	0	0	0	0	0	0	0	0	0	0	0	0
Phvul.001G030600	1	2716353			0	0	0	0	0	0	0	0	0	0	0	0	0	0	0	0	0	0	0	0	0	0	0	0	0	0	0	0	0	0	0	0	0	0	0	0	0	0	0	0	0	0	0	0	0
Phvul.001G030700	1	2722748			0	0	0	0	0	0	0	0	0	0	0	0	0	0	0	0	0	0	0	0	0	0	0	0	0	0	0	0	0	0	0	0	0	0	0	0	0	0	0	0	0	0	0	0	0
Phvul.001G030800	1	2733283			0	0	0	0	0	0	0	0	0	0	0	0	0	0	0	0	0	0	0	0	0	0	0	0	0	0	0	0	0	0	0	0	0	0	0	0	0	0	0	0	0	0	0	0	0
Phvul.001G030900	1	2735187			0	0	0	0	0	0	0	0	0	0	0	0	0	0	0	0	0	0	0	0	0	0	0	0	0	0	0	0	0	0	0	0	0	0	0	0	0	0	0	0	0	0	0	0	0
Phvul.001G031000	1	2747440			0	0	0	0	0	0	0	0	0	0	0	0	0	0	0	0	0	0	0	0	0	0	0	0	0	0	0	0	0	0	0	0	0	0	0	0	0	0	0	0	0	0	0	0	0
Phvul.001G031100	1	2778956			0	0	0	0	0	0	0	0	0	0	0	0	0	0	0	0	0	0	0	0	0	0	0	0	0	0	0	0	0	0	0	0	0	0	0	0	0	0	0	0	0	0	0	0	0
Phvul.001G031200	1	2806615			0	0	0	0	0	0	0	0	0	0	0	0	0	0	0	0	0	0	0	0	0	0	0	0	0	0	0	0	0	0	0	0	0	0	0	0	0	0	0	0	0	0	0	0	0
Phvul.001G031300	1	2840508			0	0	0	0	0	0	0	0	0	0	0	0	0	0	0	0	0	0	0	0	0	0	0	0	0	0	0	0	0	0	0	0	0	0	0	0	0	0	0	0	0	0	0	0	0
Phvul.001G031400	1	2846838			0	0	0	0	0	0	0	0	0	0	0	0	0	0	0	0	0	0	0	0	0	0	0	0	0	0	0	0	0	0	0	0	0	0	0	0	0	0	0	0	0	0	0	0	0
Phvul.001G031500	1	2850690			0	0	0	0	0	0	0	0	0	0	0	0	0	0	0	0	0	0	0	0	0	0	0	0	0	0	0	0	0	0	0	0	0	0	0	0	0	0	0	0	0	0	0	0	0
Phvul.001G031600	1	2880528			0	0	0	0	0	0	0	0	0	0	0	0	0	0	0	0	0	0	0	0	0	0	0	0	0	0	0	0	0	0	0	0	0	0	0	0	0	0	0	0	0	0	0	0	0
Phvul.001G031700	1	2891262			0	0	0	0	0	0	0	0	0	0	0	0	0	0	0	0	0	0	0	0	0	0	0	0	0	0	0	0	0	0	0	0	0	0	0	0	0	0	0	0	0	0	0	0	0
Phvul.001G031800	1	2897710			0	0	0	0	0	0	0	0	0	0	0	0	0	0	0	0	0	0	0	0	0	0	0	0	0	0	0	0	0	0	0	0	0	0	0	0	0	0	0	0	0	0	0	0	0
Phvul.001G031900	1	2905946			0	0	0	0	0	0	0	0	0	0	0	0	0	0	0	0	0	0	0	0	0	0	0	0	0	0	0	0	0	0	0	0	0	0	0	0	0	0	0	0	0	0	0	0	0
Phvul.001G032000	1	2916175			0	0	0	0	0	0	0	0	0	0	0	0	0	0	0	0	0	0	0	0	0	0	0	0	0	0	0	0	0	0	0	0	0	0	0	0	0	0	0	0	0	0	0	0	0
Phvul.001G032100	1	2926823			0	0	0	0	0	0	0	0	0	0	0	0	0	0	0	0	0	0	0	0	0	0	0	0	0	0	0	0	0	0	0	0	0	0	0	0	0	0	0	0	0	0	0	0	0
Phvul.001G032150	1	2960450			0	0	0	0	0	0	0	0	0	0	0	0	0	0	0	0	0	0	0	0	0	0	0	0	0	0	0	0	0	0	0	0	0	0	0	0	0	0	0	0	0	0	0	0	0
Phvul.001G032200	1	2986015			0	0	0	0	0	0	0	0	0	0	0	0	0	0	0	0	0	0	0	0	0	0	0	0	0	0	0	0	0	0	0	0	0	0	0	0	0	0	0	0	0	0	0	0	0
Phvul.001G032300	1	3029171			0	0	0	0	0	0	0	0	0	0	0	0	0	0	0	0	0	0	0	0	0	0	0	0	0	0	0	0	0	0	0	0	0	0	0	0	0	0	0	0	0	0	0	0	0
Phvul.001G032350	1	3035524			0	0	0	0	0	0	0	0	0	0	0	0	0	0	0	0	0	0	0	0	0	0	0	0	0	0	0	0	0	0	0	0	0	0	0	0	0	0	0	0	0	0	0	0	0
Phvul.001G032400	1	3039576			0	0	0	0	0	0	0	0	0	0	0	0	0	0	0	0	0	0	0	0	0	0	0	0	0	0	0	0	0	0	0	0	0	0	0	0	0	0	0	0	0	0	0	0	0
Phvul.001G032500	1	3043044			0	0	0	0	0	0	0	0	0	0	0	0	0	0	0	0	0	0	0	0	0	0	0	0	0	0	0	0	0	0	0	0	0	0	0	0	0	0	0	0	0	0	0	0	0
Phvul.001G032600	1	3055105			0	0	0	0	0	0	0	0	0	0	0	0	0	0	0	0	0	0	0	0	0	0	0	0	0	0	0	0	0	0	0	0	0	0	0	0	0	0	0	0	0	0	0	0	0
Phvul.001G032700	1	3064558			0	0	0	0	0	0	0	0	0	0	0	0	0	0	0	0	0	0	0	0	0	0	0	0	0	0	0	0	0	0	0	0	0	0	0	0	0	0	0	0	0	0	0	0	0
Phvul.001G032800	1	3072219			0	0	0	0	0	0	0	0	0	0	0	0	0	0	0	0	0	0	0	0	0	0	0	0	0	0	0	0	0	0	0	0	0	0	0	0	0	0	0	0	0	0	0	0	0
Phvul.001G032900	1	3086280			0	0	0	0	0	0	0	0	0	0	0	0	0	0	0	0	0	0	0	0	0	0	0	0	0	0	0	0	0	0	0	0	0	0	0	0	0	0	0	0	0	0	0	0	0
Phvul.001G033000	1	3091809			0	0	0	0	0	0	0	0	0	0	0	0	0	0	0	0	0	0	0	0	0	0	0	0	0	0	0	0	0	0	0	0	0	0	0	0	0	0	0	0	0	0	0	0	0
Phvul.001G033101	1	3101680			0	0	0	0	0	0	0	0	0	0	0	0	0	0	0	0	0	0	0	0	0	0	0	0	0	0	0	0	0	0	0	0	0	0	0	0	0	0	0	0	0	0	0	0	0
Phvul.001G033200	1	3107708			0	0	0	0	0	0	0	0	0	0	0	0	0	0	0	0	0	0	0	0	0	0	0	0	0	0	0	0	0	0	0	0	0	0	0	0	0	0	0	0	0	0	0	0	0
Phvul.001G033300	1	3119545			0	0	0	0	0	0	0	0	0	0	0	0	0	0	0	0	0	0	0	0	0	0	0	0	0	0	0	0	0	0	0	0	0	0	0	0	0	0	0	0	0	0	0	0	0
Phvul.001G033400	1	3131645			0	0	0	0	0	0	0	0	0	0	0	0	0	0	0	0	0	0	0	0	0	0	0	0	0	0	0	0	0	0	0	0	0	0	0	0	0	0	0	0	0	0	0	0	0
Phvul.001G033500	1	3138526			0	0	0	0	0	0	0	0	0	0	0	0	0	0	0	0	0	0	0	0	0	0	0	0	0	0	0	0	0	0	0	0	0	0	0	0	0	0	0	0	0	0	0	0	0
Phvul.001G033700	1	3162688			0	0	0	0	0	0	0	0	0	0	0	0	0	0	0	0	0	0	0	0	0	0	0	0	0	0	0	0	0	0	0	0	0	0	0	0	0	0	0	0	0	0	0	0	0
Phvul.001G033800	1	3164633			0	0	0	0	0	0	0	0	0	0	0	0	0	0	0	0	0	0	0	0	0	0	0	0	0	0	0	0	0	0	0	0	0	0	0	0	0	0	0	0	0	0	0	0	0
Phvul.001G033900	1	3197001			0	0	0	0	0	0	0	0	0	0	0	0	0	0	0	0	0	0	0	0	0	0	0	0	0	0	0	0	0	0	0	0	0	0	0	0	0	0	0	0	0	0	0	0	0
Phvul.001G034000	1	3200195			0	0	0	0	0	0	0	0	0	0	0	0	0	0	0	0	0	0	0	0	0	0	0	0	0	0	0	0	0	0	0	0	0	0	0	0	0	0	0	0	0	0	0	0	0
Phvul.001G034100	1	3214315			0	0	0	0	0	0	0	0	0	0	0	0	0	0	0	0	0	0	0	0	0	0	0	0	0	0	0	0	0	0	0	0	0	0	0	0	0	0	0	0	0	0	0	0	0
Phvul.001G034200	1	3219787			0	0	0	0	0	0	0	0	0	0	0	0	0	0	0	0	0	0	0	0	0	0	0	0	0	0	0	0	0	0	0	0	0	0	0	0	0	0	0	0	0	0	0	0	0
Phvul.001G034300	1	3231690			0	0	0	0	0	0	0	0	0	0	0	0	0	0	0	0	0	0	0	0	0	0	0	0	0	0	0	0	0	0	0	0	0	0	0	0	0	0	0	0	0	0	0	0	0
Phvul.001G034400	1	3237082			0	0	0	0	0	0	0	0	0	0	0	0	0	0	0	0	0	0	0	0	0	0	0	0	0	0	0	0	0	0	0	0	0	0	0	0	0	0	0	0	0	0	0	0	0
Phvul.001G034500	1	3255277			0	0	0	0	0	0	0	0	0	0	0	0	0	0	0	0	0	0	0	0	0	0	0	0	0	0	0	0	0	0	0	0	0	0	0	0	0	0	0	0	0	0	0	0	0
Phvul.001G034600	1	3265193			0	0	0	0	0	0	0	0	0	0	0	0	0	0	0	0	0	0	0	0	0	0	0	0	0	0	0	0	0	0	0	0	0	0	0	0	0	0	0	0	0	0	0	0	0
Phvul.001G034700	1	3272319			0	0	0	0	0	0	0	0	0	0	0	0	0	0	0	0	0	0	0	0	0	0	0	0	0	0	0	0	0	0	0	0	0	0	0	0	0	0	0	0	0	0	0	0	0
Phvul.001G034800	1	3276993			0	0	0	0	0	0	0	0	0	0	0	0	0	0	0	0	0	0	0	0	0	0	0	0	0	0	0	0	0	0	0	0	0	0	0	0	0	0	0	0	0	0	0	0	0
Phvul.001G034900	1	3284937			0	0	0	0	0	0	0	0	0	0	0	0	0	0	0	0	0	0	0	0	0	0	0	0	0	0	0	0	0	0	0	0	0	0	0	0	0	0	0	0	0	0	0	0	0
Phvul.001G035000	1	3286191			0	0	0	0	0	0	0	0	0	0	0	0	0	0	0	0	0	0	0	0	0	0	0	0	0	0	0	0	0	0	0	0	0	0	0	0	0	0	0	0	0	0	0	0	0
Phvul.001G035100	1	3291276			0	0	0	0	0	0	0	0	0	0	0	0	0	0	0	0	0	0	0	0	0	0	0	0	0	0	0	0	0	0	0	0	0	0	0	0	0	0	0	0	0	0	0	0	0
Phvul.001G035200	1	3303056			0	0	0	0	0	0	0	0	0	0	0	0	0	0	0	0	0	0	0	0	0	0	0	0	0	0	0	0	0	0	0	0	0	0	0	0	0	0	0	0	0	0	0	0	0
Phvul.001G035300	1	3311908			0	0	0	0	0	0	0	0	0	0	0	0	0	0	0	0	0	0	0	0	0	0	0	0	0	0	0	0	0	0	0	0	0	0	0	0	0	0	0	0	0	0	0	0	0
Phvul.001G035400	1	3316122			0	0	0	0	0	0	0	0	0	0	0	0	0	0	0	0	0	0	0	0	0	0	0	0	0	0	0	0	0	0	0	0	0	0	0	0	0	0	0	0	0	0	0	0	0
Phvul.001G035500	1	3319212			0	0	0	0	0	0	0	0	0	0	0	0	0	0	0	0	0	0	0	0	0	0	0	0	0	0	0	0	0	0	0	0	0	0	0	0	0	0	0	0	0	0	0	0	0
Phvul.001G035600	1	3333687			0	0	0	0	0	0	0	0	0	0	0	0	0	0	0	0	0	0	0	0	0	0	0	0	0	0	0	0	0	0	0	0	0	0	0	0	0	0	0	0	0	0	0	0	0
Phvul.001G035700	1	3345114			0	0	0	0	0	0	0	0	0	0	0	0	0	0	0	0	0	0	0	0	0	0	0	0	0	0	0	0	0	0	0	0	0	0	0	0	0	0	0	0	0	0	0	0	0
Phvul.001G035800	1	3346890			0	0	0	0	0	0	0	0	0	0	0	0	0	0	0	0	0	0	0	0	0	0	0	0	0	0	0	0	0	0	0	0	0	0	0	0	0	0	0	0	0	0	0	0	0
Phvul.001G035900	1	3354337			0	0	0	0	0	0	0	0	0	0	0	0	0	0	0	0	0	0	0	0	0	0	0	0	0	0	0	0	0	0	0	0	0	0	0	0	0	0	0	0	0	0	0	0	0
Phvul.001G036000	1	3362272			0	0	0	0	0	0	0	0	0	0	0	0	0	0	0	0	0	0	0	0	0	0	0	0	0	0	0	0	0	0	0	0	0	0	0	0	0	0	0	0	0	0	0	0	0
Phvul.001G036100	1	3370037			0	0	0	0	0	0	0	0	0	0	0	0	0	0	0	0	0	0	0	0	0	0	0	0	0	0	0	0	0	0	0	0	0	0	0	0	0	0	0	0	0	0	0	0	0
Phvul.001G036200	1	3377343			0	0	0	0	0	0	0	0	0	0	0	0	0	0	0	0	0	0	0	0	0	0	0	0	0	0	0	0	0	0	0	0	0	0	0	0	0	0	0	0	0	0	0	0	0
Phvul.001G036300	1	3391215			0	0	0	0	0	0	0	0	0	0	0	0	0	0	0	0	0	0	0	0	0	0	0	0	0	0	0	0	0	0	0	0	0	0	0	0	0	0	0	0	0	0	0	0	0
Phvul.001G036400	1	3397546			0	0	0	0	0	0	0	0	0	0	0	0	0	0	0	0	0	0	0	0	0	0	0	0	0	0	0	0	0	0	0	0	0	0	0	0	0	0	0	0	0	0	0	0	0
Phvul.001G036500	1	3417904			0	0	0	0	0	0	0	0	0	0	0	0	0	0	0	0	0	0	0	0	0	0	0	0	0	0	0	0	0	0	0	0	0	0	0	0	0	0	0	0	0	0	0	0	0
Phvul.001G036600	1	3429996			0	0	0	0	0	0	0	0	0	0	0	0	0	0	0	0	0	0	0	0	0	0	0	0	0	0	0	0	0	0	0	0	0	0	0	0	0	0	0	0	0	0	0	0	0
Phvul.001G036700	1	3435433			0	0	0	0	0	0	0	0	0	0	0	0	0	0	0	0	0	0	0	0	0	0	0	0	0	0	0	0	0	0	0	0	0	0	0	0	0	0	0	0	0	0	0	0	0
Phvul.001G036800	1	3441505			0	0	0	0	0	0	0	0	0	0	0	0	0	0	0	0	0	0	0	0	0	0	0	0	0	0	0	0	0	0	0	0	0	0	0	0	0	0	0	0	0	0	0	0	0
Phvul.001G036900	1	3452862			0	0	0	0	0	0	0	0	0	0	0	0	0	0	0	0	0	0	0	0	0	0	0	0	0	0	0	0	0	0	0	0	0	0	0	0	0	0	0	0	0	0	0	0	0
Phvul.001G037000	1	3469416			0	0	0	0	0	0	0	0	0	0	0	0	0	0	0	0	0	0	0	0	0	0	0	0	0	0	0	0	0	0	0	0	0	0	0	0	0	0	0	0	0	0	0	0	0
Phvul.001G037100	1	3485712			0	0	0	0	0	0	0	0	0	0	0	0	0	0	0	0	0	0	0	0	0	0	0	0	0	0	0	0	0	0	0	0	0	0	0	0	0	0	0	0	0	0	0	0	0
Phvul.001G037201	1	3491268			0	0	0	0	0	0	0	0	0	0	0	0	0	0	0	0	0	0	0	0	0	0	0	0	0	0	0	0	0	0	0	0	0	0	0	0	0	0	0	0	0	0	0	0	0
Phvul.001G037300	1	3501986			0	0	0	0	0	0	0	0	0	0	0	0	0	0	0	0	0	0	0	0	0	0	0	0	0	0	0	0	0	0	0	0	0	0	0	0	0	0	0	0	0	0	0	0	0
Phvul.001G037400	1	3507647			0	0	0	0	0	0	0	0	0	0	0	0	0	0	0	0	0	0	0	0	0	0	0	0	0	0	0	0	0	0	0	0	0	0	0	0	0	0	0	0	0	0	0	0	0
Phvul.001G037500	1	3511929			0	0	0	0	0	0	0	0	0	0	0	0	0	0	0	0	0	0	0	0	0	0	0	0	0	0	0	0	0	0	0	0	0	0	0	0	0	0	0	0	0	0	0	0	0
Phvul.001G037600	1	3519169			0	0	0	0	0	0	0	0	0	0	0	0	0	0	0	0	0	0	0	0	0	0	0	0	0	0	0	0	0	0	0	0	0	0	0	0	0	0	0	0	0	0	0	0	0
Phvul.001G092600	1	3537839			0	0	0	0	0	0	0	0	0	0	0	0	0	0	0	0	0	0	0	0	0	0	0	0	0	0	0	0	0	0	0	0	0	0	0	0	0	0	0	0	0	0	0	0	0
Phvul.001G092700	1	3547846			0	0	0	0	0	0	0	0	0	0	0	0	0	0	0	0	0	0	0	0	0	0	0	0	0	0	0	0	0	0	0	0	0	0	0	0	0	0	0	0	0	0	0	0	0
Phvul.001G037700	1	3558255			0	0	0	0	0	0	0	0	0	0	0	0	0	0	0	0	0	0	0	0	0	0	0	0	0	0	0	0	0	0	0	0	0	0	0	0	0	0	0	0	0	0	0	0	0
Phvul.001G037800	1	3565304			0	0	0	0	0	0	0	0	0	0	0	0	0	0	0	0	0	0	0	0	0	0	0	0	0	0	0	0	0	0	0	0	0	0	0	0	0	0	0	0	0	0	0	0	0
Phvul.001G037900	1	3576499			0	0	0	0	0	0	0	0	0	0	0	0	0	0	0	0	0	0	0	0	0	0	0	0	0	0	0	0	0	0	0	0	0	0	0	0	0	0	0	0	0	0	0	0	0
Phvul.001G038000	1	3579521			0	0	0	0	0	0	0	0	0	0	0	0	0	0	0	0	0	0	0	0	0	0	0	0	0	0	0	0	0	0	0	0	0	0	0	0	0	0	0	0	0	0	0	0	0
Phvul.001G040501	1	3620111			0	0	0	0	0	0	0	0	0	0	0	0	0	0	0	0	0	0	0	0	0	0	0	0	0	0	0	0	0	0	0	0	0	0	0	0	0	0	0	0	0	0	0	0	0
Phvul.001G043001	1	3636086			0	0	0	0	0	0	0	0	0	0	0	0	0	0	0	0	0	0	0	0	0	0	0	0	0	0	0	0	0	0	0	0	0	0	0	0	0	0	0	0	0	0	0	0	0
Phvul.001G045500	1	3671182			0	0	0	0	0	0	0	0	0	0	0	0	0	0	0	0	0	0	0	0	0	0	0	0	0	0	0	0	0	0	0	0	0	0	0	0	0	0	0	0	0	0	0	0	0
Phvul.001G045400	1	3677580			0	0	0	0	0	0	0	0	0	0	0	0	0	0	0	0	0	0	0	0	0	0	0	0	0	0	0	0	0	0	0	0	0	0	0	0	0	0	0	0	0	0	0	0	0
Phvul.001G045300	1	3683856			0	0	0	0	0	0	0	0	0	0	0	0	0	0	0	0	0	0	0	0	0	0	0	0	0	0	0	0	0	0	0	0	0	0	0	0	0	0	0	0	0	0	0	0	0
Phvul.001G045200	1	3705173			0	0	0	0	0	0	0	0	0	0	0	0	0	0	0	0	0	0	0	0	0	0	0	0	0	0	0	0	0	0	0	0	0	0	0	0	0	0	0	0	0	0	0	0	0
Phvul.001G045100	1	3720002			0	0	0	0	0	0	0	0	0	0	0	0	0	0	0	0	0	0	0	0	0	0	0	0	0	0	0	0	0	0	0	0	0	0	0	0	0	0	0	0	0	0	0	0	0
Phvul.001G045000	1	3725590			0	0	0	0	0	0	0	0	0	0	0	0	0	0	0	0	0	0	0	0	0	0	0	0	0	0	0	0	0	0	0	0	0	0	0	0	0	0	0	0	0	0	0	0	0
Phvul.001G044900	1	3734007			0	0	0	0	0	0	0	0	0	0	0	0	0	0	0	0	0	0	0	0	0	0	0	0	0	0	0	0	0	0	0	0	0	0	0	0	0	0	0	0	0	0	0	0	0
Phvul.001G044800	1	3740734			0	0	0	0	0	0	0	0	0	0	0	0	0	0	0	0	0	0	0	0	0	0	0	0	0	0	0	0	0	0	0	0	0	0	0	0	0	0	0	0	0	0	0	0	0
Phvul.001G044700	1	3764312			0	0	0	0	0	0	0	0	0	0	0	0	0	0	0	0	0	0	0	0	0	0	0	0	0	0	0	0	0	0	0	0	0	0	0	0	0	0	0	0	0	0	0	0	0
Phvul.001G044600	1	3793240			0	0	0	0	0	0	0	0	0	0	0	0	0	0	0	0	0	0	0	0	0	0	0	0	0	0	0	0	0	0	0	0	0	0	0	0	0	0	0	0	0	0	0	0	0
Phvul.001G044500	1	3805613			0	0	0	0	0	0	0	0	0	0	0	0	0	0	0	0	0	0	0	0	0	0	0	0	0	0	0	0	0	0	0	0	0	0	0	0	0	0	0	0	0	0	0	0	0
Phvul.001G044400	1	3835436			0	0	0	0	0	0	0	0	0	0	0	0	0	0	0	0	0	0	0	0	0	0	0	0	0	0	0	0	0	0	0	0	0	0	0	0	0	0	0	0	0	0	0	0	0
Phvul.001G044300	1	3847968			0	0	0	0	0	0	0	0	0	0	0	0	0	0	0	0	0	0	0	0	0	0	0	0	0	0	0	0	0	0	0	0	0	0	0	0	0	0	0	0	0	0	0	0	0
Phvul.001G044200	1	3863348			0	0	0	0	0	0	0	0	0	0	0	0	0	0	0	0	0	0	0	0	0	0	0	0	0	0	0	0	0	0	0	0	0	0	0	0	0	0	0	0	0	0	0	0	0
Phvul.001G044100	1	3893967			0	0	0	0	0	0	0	0	0	0	0	0	0	0	0	0	0	0	0	0	0	0	0	0	0	0	0	0	0	0	0	0	0	0	0	0	0	0	0	0	0	0	0	0	0
Phvul.001G044000	1	3905756			0	0	0	0	0	0	0	0	0	0	0	0	0	0	0	0	0	0	0	0	0	0	0	0	0	0	0	0	0	0	0	0	0	0	0	0	0	0	0	0	0	0	0	0	0
Phvul.001G043900	1	3910690			0	0	0	0	0	0	0	0	0	0	0	0	0	0	0	0	0	0	0	0	0	0	0	0	0	0	0	0	0	0	0	0	0	0	0	0	0	0	0	0	0	0	0	0	0
Phvul.001G043800	1	3921305			0	0	0	0	0	0	0	0	0	0	0	0	0	0	0	0	0	0	0	0	0	0	0	0	0	0	0	0	0	0	0	0	0	0	0	0	0	0	0	0	0	0	0	0	0
Phvul.001G043700	1	3924909			0	0	0	0	0	0	0	0	0	0	0	0	0	0	0	0	0	0	0	0	0	0	0	0	0	0	0	0	0	0	0	0	0	0	0	0	0	0	0	0	0	0	0	0	0
Phvul.001G043600	1	3949356			0	0	0	0	0	0	0	0	0	0	0	0	0	0	0	0	0	0	0	0	0	0	0	0	0	0	0	0	0	0	0	0	0	0	0	0	0	0	0	0	0	0	0	0	0
Phvul.001G043500	1	3977339			0	0	0	0	0	0	0	0	0	0	0	0	0	0	0	0	0	0	0	0	0	0	0	0	0	0	0	0	0	0	0	0	0	0	0	0	0	0	0	0	0	0	0	0	0
Phvul.001G043400	1	3986503			0	0	0	0	0	0	0	0	0	0	0	0	0	0	0	0	0	0	0	0	0	0	0	0	0	0	0	0	0	0	0	0	0	0	0	0	0	0	0	0	0	0	0	0	0
Phvul.001G043300	1	4005758			0	0	0	0	0	0	0	0	0	0	0	0	0	0	0	0	0	0	0	0	0	0	0	0	0	0	0	0	0	0	0	0	0	0	0	0	0	0	0	0	0	0	0	0	0
Phvul.001G043200	1	4010968			0	0	0	0	0	0	0	0	0	0	0	0	0	0	0	0	0	0	0	0	0	0	0	0	0	0	0	0	0	0	0	0	0	0	0	0	0	0	0	0	0	0	0	0	0
Phvul.001G043100	1	4016061			0	0	0	0	0	0	0	0	0	0	0	0	0	0	0	0	0	0	0	0	0	0	0	0	0	0	0	0	0	0	0	0	0	0	0	0	0	0	0	0	0	0	0	0	0
Phvul.001G043000	1	4030665			0	0	0	0	0	0	0	0	0	0	0	0	0	0	0	0	0	0	0	0	0	0	0	0	0	0	0	0	0	0	0	0	0	0	0	0	0	0	0	0	0	0	0	0	0
Phvul.001G043450	1	4036528			0	0	0	0	0	0	0	0	0	0	0	0	0	0	0	0	0	0	0	0	0	0	0	0	0	0	0	0	0	0	0	0	0	0	0	0	0	0	0	0	0	0	0	0	0
Phvul.001G043901	1	4038640			0	0	0	0	0	0	0	0	0	0	0	0	0	0	0	0	0	0	0	0	0	0	0	0	0	0	0	0	0	0	0	0	0	0	0	0	0	0	0	0	0	0	0	0	0
Phvul.001G042800	1	4050181			0	0	0	0	0	0	0	0	0	0	0	0	0	0	0	0	0	0	0	0	0	0	0	0	0	0	0	0	0	0	0	0	0	0	0	0	0	0	0	0	0	0	0	0	0
Phvul.001G042700	1	4059247			0	0	0	0	0	0	0	0	0	0	0	0	0	0	0	0	0	0	0	0	0	0	0	0	0	0	0	0	0	0	0	0	0	0	0	0	0	0	0	0	0	0	0	0	0
Phvul.001G042600	1	4065731			0	0	0	0	0	0	0	0	0	0	0	0	0	0	0	0	0	0	0	0	0	0	0	0	0	0	0	0	0	0	0	0	0	0	0	0	0	0	0	0	0	0	0	0	0
Phvul.001G042500	1	4074708			0	0	0	0	0	0	0	0	0	0	0	0	0	0	0	0	0	0	0	0	0	0	0	0	0	0	0	0	0	0	0	0	0	0	0	0	0	0	0	0	0	0	0	0	0
Phvul.001G042400	1	4081421			0	0	0	0	0	0	0	0	0	0	0	0	0	0	0	0	0	0	0	0	0	0	0	0	0	0	0	0	0	0	0	0	0	0	0	0	0	0	0	0	0	0	0	0	0
Phvul.001G042300	1	4125105			0	0	0	0	0	0	0	0	0	0	0	0	0	0	0	0	0	0	0	0	0	0	0	0	0	0	0	0	0	0	0	0	0	0	0	0	0	0	0	0	0	0	0	0	0
Phvul.001G042200	1	4158732			0	0	0	0	0	0	0	0	0	0	0	0	0	0	0	0	0	0	0	0	0	0	0	0	0	0	0	0	0	0	0	0	0	0	0	0	0	0	0	0	0	0	0	0	0
Phvul.001G042100	1	4172646			0	0	0	0	0	0	0	0	0	0	0	0	0	0	0	0	0	0	0	0	0	0	0	0	0	0	0	0	0	0	0	0	0	0	0	0	0	0	0	0	0	0	0	0	0
Phvul.001G042000	1	4175137			0	0	0	0	0	0	0	0	0	0	0	0	0	0	0	0	0	0	0	0	0	0	0	0	0	0	0	0	0	0	0	0	0	0	0	0	0	0	0	0	0	0	0	0	0
Phvul.001G041900	1	4222305			0	0	0	0	0	0	0	0	0	0	0	0	0	0	0	0	0	0	0	0	0	0	0	0	0	0	0	0	0	0	0	0	0	0	0	0	0	0	0	0	0	0	0	0	0
Phvul.001G041800	1	4227182			0	0	0	0	0	0	0	0	0	0	0	0	0	0	0	0	0	0	0	0	0	0	0	0	0	0	0	0	0	0	0	0	0	0	0	0	0	0	0	0	0	0	0	0	0
Phvul.001G041700	1	4239451			0	0	0	0	0	0	0	0	0	0	0	0	0	0	0	0	0	0	0	0	0	0	0	0	0	0	0	0	0	0	0	0	0	0	0	0	0	0	0	0	0	0	0	0	0
Phvul.001G041600	1	4264578			0	0	0	0	0	0	0	0	0	0	0	0	0	0	0	0	0	0	0	0	0	0	0	0	0	0	0	0	0	0	0	0	0	0	0	0	0	0	0	0	0	0	0	0	0
Phvul.001G041500	1	4270729			0	0	0	0	0	0	0	0	0	0	0	0	0	0	0	0	0	0	0	0	0	0	0	0	0	0	0	0	0	0	0	0	0	0	0	0	0	0	0	0	0	0	0	0	0
Phvul.001G041400	1	4273585			0	0	0	0	0	0	0	0	0	0	0	0	0	0	0	0	0	0	0	0	0	0	0	0	0	0	0	0	0	0	0	0	0	0	0	0	0	0	0	0	0	0	0	0	0
Phvul.001G041300	1	4274941			0	0	0	0	0	0	0	0	0	0	0	0	0	0	0	0	0	0	0	0	0	0	0	0	0	0	0	0	0	0	0	0	0	0	0	0	0	0	0	0	0	0	0	0	0
Phvul.001G041200	1	4288230			0	0	0	0	0	0	0	0	0	0	0	0	0	0	0	0	0	0	0	0	0	0	0	0	0	0	0	0	0	0	0	0	0	0	0	0	0	0	0	0	0	0	0	0	0
Phvul.001G041100	1	4301662			0	0	0	0	0	0	0	0	0	0	0	0	0	0	0	0	0	0	0	0	0	0	0	0	0	0	0	0	0	0	0	0	0	0	0	0	0	0	0	0	0	0	0	0	0
Phvul.001G041000	1	4311086			0	0	0	0	0	0	0	0	0	0	0	0	0	0	0	0	0	0	0	0	0	0	0	0	0	0	0	0	0	0	0	0	0	0	0	0	0	0	0	0	0	0	0	0	0
Phvul.001G040900	1	4318144			0	0	0	0	0	0	0	0	0	0	0	0	0	0	0	0	0	0	0	0	0	0	0	0	0	0	0	0	0	0	0	0	0	0	0	0	0	0	0	0	0	0	0	0	0
Phvul.001G040800	1	4327634			0	0	0	0	0	0	0	0	0	0	0	0	0	0	0	0	0	0	0	0	0	0	0	0	0	0	0	0	0	0	0	0	0	0	0	0	0	0	0	0	0	0	0	0	0
Phvul.001G040700	1	4336106			0	0	0	0	0	0	0	0	0	0	0	0	0	0	0	0	0	0	0	0	0	0	0	0	0	0	0	0	0	0	0	0	0	0	0	0	0	0	0	0	0	0	0	0	0
Phvul.001G040600	1	4339156			0	0	0	0	0	0	0	0	0	0	0	0	0	0	0	0	0	0	0	0	0	0	0	0	0	0	0	0	0	0	0	0	0	0	0	0	0	0	0	0	0	0	0	0	0
Phvul.001G040500	1	4359201			0	0	0	0	0	0	0	0	0	0	0	0	0	0	0	0	0	0	0	0	0	0	0	0	0	0	0	0	0	0	0	0	0	0	0	0	0	0	0	0	0	0	0	0	0
Phvul.001G040400	1	4370066			0	0	0	0	0	0	0	0	0	0	0	0	0	0	0	0	0	0	0	0	0	0	0	0	0	0	0	0	0	0	0	0	0	0	0	0	0	0	0	0	0	0	0	0	0
Phvul.001G040300	1	4379952			0	0	0	0	0	0	0	0	0	0	0	0	0	0	0	0	0	0	0	0	0	0	0	0	0	0	0	0	0	0	0	0	0	0	0	0	0	0	0	0	0	0	0	0	0
Phvul.001G040750	1	4388488			0	0	0	0	0	0	0	0	0	0	0	0	0	0	0	0	0	0	0	0	0	0	0	0	0	0	0	0	0	0	0	0	0	0	0	0	0	0	0	0	0	0	0	0	0
Phvul.001G040100	1	4394207			0	0	0	0	0	0	0	0	0	0	0	0	0	0	0	0	0	0	0	0	0	0	0	0	0	0	0	0	0	0	0	0	0	0	0	0	0	0	0	0	0	0	0	0	0
Phvul.001G040000	1	4399520			0	0	0	0	0	0	0	0	0	0	0	0	0	0	0	0	0	0	0	0	0	0	0	0	0	0	0	0	0	0	0	0	0	0	0	0	0	0	0	0	0	0	0	0	0
Phvul.001G039900	1	4409993			0	0	0	0	0	0	0	0	0	0	0	0	0	0	0	0	0	0	0	0	0	0	0	0	0	0	0	0	0	0	0	0	0	0	0	0	0	0	0	0	0	0	0	0	0
Phvul.001G039800	1	4420208			0	0	0	0	0	0	0	0	0	0	0	0	0	0	0	0	0	0	0	0	0	0	0	0	0	0	0	0	0	0	0	0	0	0	0	0	0	0	0	0	0	0	0	0	0
Phvul.001G039700	1	4422500			0	0	0	0	0	0	0	0	0	0	0	0	0	0	0	0	0	0	0	0	0	0	0	0	0	0	0	0	0	0	0	0	0	0	0	0	0	0	0	0	0	0	0	0	0
Phvul.001G039600	1	4425303			0	0	0	0	0	0	0	0	0	0	0	0	0	0	0	0	0	0	0	0	0	0	0	0	0	0	0	0	0	0	0	0	0	0	0	0	0	0	0	0	0	0	0	0	0
Phvul.001G039500	1	4440541			0	0	0	0	0	0	0	0	0	0	0	0	0	0	0	0	0	0	0	0	0	0	0	0	0	0	0	0	0	0	0	0	0	0	0	0	0	0	0	0	0	0	0	0	0
Phvul.001G039400	1	4490927			0	0	0	0	0	0	0	0	0	0	0	0	0	0	0	0	0	0	0	0	0	0	0	0	0	0	0	0	0	0	0	0	0	0	0	0	0	0	0	0	0	0	0	0	0
Phvul.001G039300	1	4499497			0	0	0	0	0	0	0	0	0	0	0	0	0	0	0	0	0	0	0	0	0	0	0	0	0	0	0	0	0	0	0	0	0	0	0	0	0	0	0	0	0	0	0	0	0
Phvul.001G039200	1	4509901			0	0	0	0	0	0	0	0	0	0	0	0	0	0	0	0	0	0	0	0	0	0	0	0	0	0	0	0	0	0	0	0	0	0	0	0	0	0	0	0	0	0	0	0	0
Phvul.001G039100	1	4510889			0	0	0	0	0	0	0	0	0	0	0	0	0	0	0	0	0	0	0	0	0	0	0	0	0	0	0	0	0	0	0	0	0	0	0	0	0	0	0	0	0	0	0	0	0
Phvul.001G039000	1	4552734			0	0	0	0	0	0	0	0	0	0	0	0	0	0	0	0	0	0	0	0	0	0	0	0	0	0	0	0	0	0	0	0	0	0	0	0	0	0	0	0	0	0	0	0	0
Phvul.001G038900	1	4559337			0	0	0	0	0	0	0	0	0	0	0	0	0	0	0	0	0	0	0	0	0	0	0	0	0	0	0	0	0	0	0	0	0	0	0	0	0	0	0	0	0	0	0	0	0
Phvul.001G038800	1	4588596			0	0	0	0	0	0	0	0	0	0	0	0	0	0	0	0	0	0	0	0	0	0	0	0	0	0	0	0	0	0	0	0	0	0	0	0	0	0	0	0	0	0	0	0	0
Phvul.001G038700	1	4610309			0	0	0	0	0	0	0	0	0	0	0	0	0	0	0	0	0	0	0	0	0	0	0	0	0	0	0	0	0	0	0	0	0	0	0	0	0	0	0	0	0	0	0	0	0
Phvul.001G038600	1	4622622			0	0	0	0	0	0	0	0	0	0	0	0	0	0	0	0	0	0	0	0	0	0	0	0	0	0	0	0	0	0	0	0	0	0	0	0	0	0	0	0	0	0	0	0	0
Phvul.001G038500	1	4624156			0	0	0	0	0	0	0	0	0	0	0	0	0	0	0	0	0	0	0	0	0	0	0	0	0	0	0	0	0	0	0	0	0	0	0	0	0	0	0	0	0	0	0	0	0
Phvul.001G038400	1	4638226			0	0	0	0	0	0	0	0	0	0	0	0	0	0	0	0	0	0	0	0	0	0	0	0	0	0	0	0	0	0	0	0	0	0	0	0	0	0	0	0	0	0	0	0	0
Phvul.001G038850	1	4651885			0	0	0	0	0	0	0	0	0	0	0	0	0	0	0	0	0	0	0	0	0	0	0	0	0	0	0	0	0	0	0	0	0	0	0	0	0	0	0	0	0	0	0	0	0
Phvul.001G039301	1	4659457			0	0	0	0	0	0	0	0	0	0	0	0	0	0	0	0	0	0	0	0	0	0	0	0	0	0	0	0	0	0	0	0	0	0	0	0	0	0	0	0	0	0	0	0	0
Phvul.001G045700	1	4677486			0	0	0	0	0	0	0	0	0	0	0	0	0	0	0	0	0	0	0	0	0	0	0	0	0	0	0	0	0	0	0	0	0	0	0	0	0	0	0	0	0	0	0	0	0
Phvul.001G045800	1	4684845			0	0	0	0	0	0	0	0	0	0	0	0	0	0	0	0	0	0	0	0	0	0	0	0	0	0	0	0	0	0	0	0	0	0	0	0	0	0	0	0	0	0	0	0	0
Phvul.001G045900	1	4700948			0	0	0	0	0	0	0	0	0	0	0	0	0	0	0	0	0	0	0	0	0	0	0	0	0	0	0	0	0	0	0	0	0	0	0	0	0	0	0	0	0	0	0	0	0
Phvul.001G046100	1	4750369			0	0	0	0	0	0	0	0	0	0	0	0	0	0	0	0	0	0	0	0	0	0	0	0	0	0	0	0	0	0	0	0	0	0	0	0	0	0	0	0	0	0	0	0	0
Phvul.001G046200	1	4781922			0	0	0	0	0	0	0	0	0	0	0	0	0	0	0	0	0	0	0	0	0	0	0	0	0	0	0	0	0	0	0	0	0	0	0	0	0	0	0	0	0	0	0	0	0
Phvul.001G046300	1	4793935			0	0	0	0	0	0	0	0	0	0	0	0	0	0	0	0	0	0	0	0	0	0	0	0	0	0	0	0	0	0	0	0	0	0	0	0	0	0	0	0	0	0	0	0	0
Phvul.001G046400	1	4817633			0	0	0	0	0	0	0	0	0	0	0	0	0	0	0	0	0	0	0	0	0	0	0	0	0	0	0	0	0	0	0	0	0	0	0	0	0	0	0	0	0	0	0	0	0
Phvul.001G046500	1	4838124			0	0	0	0	0	0	0	0	0	0	0	0	0	0	0	0	0	0	0	0	0	0	0	0	0	0	0	0	0	0	0	0	0	0	0	0	0	0	0	0	0	0	0	0	0
Phvul.001G046600	1	4851741			0	0	0	0	0	0	0	0	0	0	0	0	0	0	0	0	0	0	0	0	0	0	0	0	0	0	0	0	0	0	0	0	0	0	0	0	0	0	0	0	0	0	0	0	0
Phvul.001G046700	1	4862126			0	0	0	0	0	0	0	0	0	0	0	0	0	0	0	0	0	0	0	0	0	0	0	0	0	0	0	0	0	0	0	0	0	0	0	0	0	0	0	0	0	0	0	0	0
Phvul.001G046800	1	4872187			0	0	0	0	0	0	0	0	0	0	0	0	0	0	0	0	0	0	0	0	0	0	0	0	0	0	0	0	0	0	0	0	0	0	0	0	0	0	0	0	0	0	0	0	0
Phvul.001G046900	1	4924736			0	0	0	0	0	0	0	0	0	0	0	0	0	0	0	0	0	0	0	0	0	0	0	0	0	0	0	0	0	0	0	0	0	0	0	0	0	0	0	0	0	0	0	0	0
Phvul.001G047001	1	4950443			0	0	0	0	0	0	0	0	0	0	0	0	0	0	0	0	0	0	0	0	0	0	0	0	0	0	0	0	0	0	0	0	0	0	0	0	0	0	0	0	0	0	0	0	0
Phvul.001G047100	1	4955650			0	0	0	0	0	0	0	0	0	0	0	0	0	0	0	0	0	0	0	0	0	0	0	0	0	0	0	0	0	0	0	0	0	0	0	0	0	0	0	0	0	0	0	0	0
Phvul.001G047200	1	4966056			0	0	0	0	0	0	0	0	0	0	0	0	0	0	0	0	0	0	0	0	0	0	0	0	0	0	0	0	0	0	0	0	0	0	0	0	0	0	0	0	0	0	0	0	0
Phvul.001G047300	1	4972376			0	0	0	0	0	0	0	0	0	0	0	0	0	0	0	0	0	0	0	0	0	0	0	0	0	0	0	0	0	0	0	0	0	0	0	0	0	0	0	0	0	0	0	0	0
Phvul.001G047400	1	4985485			0	0	0	0	0	0	0	0	0	0	0	0	0	0	0	0	0	0	0	0	0	0	0	0	0	0	0	0	0	0	0	0	0	0	0	0	0	0	0	0	0	0	0	0	0
Phvul.001G047500	1	4995091			0	0	0	0	0	0	0	0	0	0	0	0	0	0	0	0	0	0	0	0	0	0	0	0	0	0	0	0	0	0	0	0	0	0	0	0	0	0	0	0	0	0	0	0	0
Phvul.001G047600	1	4998189			0	0	0	0	0	0	0	0	0	0	0	0	0	0	0	0	0	0	0	0	0	0	0	0	0	0	0	0	0	0	0	0	0	0	0	0	0	0	0	0	0	0	0	0	0
Phvul.001G047700	1	5001310			0	0	0	0	0	0	0	0	0	0	0	0	0	0	0	0	0	0	0	0	0	0	0	0	0	0	0	0	0	0	0	0	0	0	0	0	0	0	0	0	0	0	0	0	0
Phvul.001G047800	1	5025082			0	0	0	0	0	0	0	0	0	0	0	0	0	0	0	0	0	0	0	0	0	0	0	0	0	0	0	0	0	0	0	0	0	0	0	0	0	0	0	0	0	0	0	0	0
Phvul.001G047900	1	5042113			0	0	0	0	0	0	0	0	0	0	0	0	0	0	0	0	0	0	0	0	0	0	0	0	0	0	0	0	0	0	0	0	0	0	0	0	0	0	0	0	0	0	0	0	0
Phvul.001G048050	1	5065951			0	0	0	0	0	0	0	0	0	0	0	0	0	0	0	0	0	0	0	0	0	0	0	0	0	0	0	0	0	0	0	0	0	0	0	0	0	0	0	0	0	0	0	0	0
Phvul.001G048200	1	5092278			0	0	0	0	0	0	0	0	0	0	0	0	0	0	0	0	0	0	0	0	0	0	0	0	0	0	0	0	0	0	0	0	0	0	0	0	0	0	0	0	0	0	0	0	0
Phvul.001G048300	1	5098055			0	0	0	0	0	0	0	0	0	0	0	0	0	0	0	0	0	0	0	0	0	0	0	0	0	0	0	0	0	0	0	0	0	0	0	0	0	0	0	0	0	0	0	0	0
Phvul.001G048400	1	5105752			0	0	0	0	0	0	0	0	0	0	0	0	0	0	0	0	0	0	0	0	0	0	0	0	0	0	0	0	0	0	0	0	0	0	0	0	0	0	0	0	0	0	0	0	0
Phvul.001G048500	1	5124234			0	0	0	0	0	0	0	0	0	0	0	0	0	0	0	0	0	0	0	0	0	0	0	0	0	0	0	0	0	0	0	0	0	0	0	0	0	0	0	0	0	0	0	0	0
Phvul.001G048600	1	5137894			0	0	0	0	0	0	0	0	0	0	0	0	0	0	0	0	0	0	0	0	0	0	0	0	0	0	0	0	0	0	0	0	0	0	0	0	0	0	0	0	0	0	0	0	0
Phvul.001G048701	1	5156426			0	0	0	0	0	0	0	0	0	0	0	0	0	0	0	0	0	0	0	0	0	0	0	0	0	0	0	0	0	0	0	0	0	0	0	0	0	0	0	0	0	0	0	0	0
Phvul.001G048800	1	5168435			0	0	0	0	0	0	0	0	0	0	0	0	0	0	0	0	0	0	0	0	0	0	0	0	0	0	0	0	0	0	0	0	0	0	0	0	0	0	0	0	0	0	0	0	0
Phvul.001G048900	1	5216094			0	0	0	0	0	0	0	0	0	0	0	0	0	0	0	0	0	0	0	0	0	0	0	0	0	0	0	0	0	0	0	0	0	0	0	0	0	0	0	0	0	0	0	0	0
Phvul.001G049000	1	5251883			0	0	0	0	0	0	0	0	0	0	0	0	0	0	0	0	0	0	0	0	0	0	0	0	0	0	0	0	0	0	0	0	0	0	0	0	0	0	0	0	0	0	0	0	0
Phvul.001G049101	1	5266820			0	0	0	0	0	0	0	0	0	0	0	0	0	0	0	0	0	0	0	0	0	0	0	0	0	0	0	0	0	0	0	0	0	0	0	0	0	0	0	0	0	0	0	0	0
Phvul.001G049200	1	5278212			0	0	0	0	0	0	0	0	0	0	0	0	0	0	0	0	0	0	0	0	0	0	0	0	0	0	0	0	0	0	0	0	0	0	0	0	0	0	0	0	0	0	0	0	0
Phvul.001G049300	1	5286093			0	0	0	0	0	0	0	0	0	0	0	0	0	0	0	0	0	0	0	0	0	0	0	0	0	0	0	0	0	0	0	0	0	0	0	0	0	0	0	0	0	0	0	0	0
Phvul.001G049400	1	5324028			0	0	0	0	0	0	0	0	0	0	0	0	0	0	0	0	0	0	0	0	0	0	0	0	0	0	0	0	0	0	0	0	0	0	0	0	0	0	0	0	0	0	0	0	0
Phvul.001G049500	1	5329097			0	0	0	0	0	0	0	0	0	0	0	0	0	0	0	0	0	0	0	0	0	0	0	0	0	0	0	0	0	0	0	0	0	0	0	0	0	0	0	0	0	0	0	0	0
Phvul.001G049601	1	5335324			0	0	0	0	0	0	0	0	0	0	0	0	0	0	0	0	0	0	0	0	0	0	0	0	0	0	0	0	0	0	0	0	0	0	0	0	0	0	0	0	0	0	0	0	0
Phvul.001G049700	1	5341415			0	0	0	0	0	0	0	0	0	0	0	0	0	0	0	0	0	0	0	0	0	0	0	0	0	0	0	0	0	0	0	0	0	0	0	0	0	0	0	0	0	0	0	0	0
Phvul.001G049800	1	5348407			0	0	0	0	0	0	0	0	0	0	0	0	0	0	0	0	0	0	0	0	0	0	0	0	0	0	0	0	0	0	0	0	0	0	0	0	0	0	0	0	0	0	0	0	0
Phvul.001G049900	1	5363229			0	0	0	0	0	0	0	0	0	0	0	0	0	0	0	0	0	0	0	0	0	0	0	0	0	0	0	0	0	0	0	0	0	0	0	0	0	0	0	0	0	0	0	0	0
Phvul.001G050000	1	5376687			0	0	0	0	0	0	0	0	0	0	0	0	0	0	0	0	0	0	0	0	0	0	0	0	0	0	0	0	0	0	0	0	0	0	0	0	0	0	0	0	0	0	0	0	0
Phvul.001G050100	1	5390430			0	0	0	0	0	0	0	0	0	0	0	0	0	0	0	0	0	0	0	0	0	0	0	0	0	0	0	0	0	0	0	0	0	0	0	0	0	0	0	0	0	0	0	0	0
Phvul.001G050200	1	5403083			0	0	0	0	0	0	0	0	0	0	0	0	0	0	0	0	0	0	0	0	0	0	0	0	0	0	0	0	0	0	0	0	0	0	0	0	0	0	0	0	0	0	0	0	0
Phvul.001G050300	1	5427672			0	0	0	0	0	0	0	0	0	0	0	0	0	0	0	0	0	0	0	0	0	0	0	0	0	0	0	0	0	0	0	0	0	0	0	0	0	0	0	0	0	0	0	0	0
Phvul.001G050400	1	5447182			0	0	0	0	0	0	0	0	0	0	0	0	0	0	0	0	0	0	0	0	0	0	0	0	0	0	0	0	0	0	0	0	0	0	0	0	0	0	0	0	0	0	0	0	0
Phvul.001G050500	1	5456382			0	0	0	0	0	0	0	0	0	0	0	0	0	0	0	0	0	0	0	0	0	0	0	0	0	0	0	0	0	0	0	0	0	0	0	0	0	0	0	0	0	0	0	0	0
Phvul.001G050600	1	5474009			0	0	0	0	0	0	0	0	0	0	0	0	0	0	0	0	0	0	0	0	0	0	0	0	0	0	0	0	0	0	0	0	0	0	0	0	0	0	0	0	0	0	0	0	0
Phvul.001G050700	1	5481456			0	0	0	0	0	0	0	0	0	0	0	0	0	0	0	0	0	0	0	0	0	0	0	0	0	0	0	0	0	0	0	0	0	0	0	0	0	0	0	0	0	0	0	0	0
Phvul.001G050800	1	5496452			0	0	0	0	0	0	0	0	0	0	0	0	0	0	0	0	0	0	0	0	0	0	0	0	0	0	0	0	0	0	0	0	0	0	0	0	0	0	0	0	0	0	0	0	0
Phvul.001G050900	1	5503145			0	0	0	0	0	0	0	0	0	0	0	0	0	0	0	0	0	0	0	0	0	0	0	0	0	0	0	0	0	0	0	0	0	0	0	0	0	0	0	0	0	0	0	0	0
Phvul.001G051000	1	5515699			0	0	0	0	0	0	0	0	0	0	0	0	0	0	0	0	0	0	0	0	0	0	0	0	0	0	0	0	0	0	0	0	0	0	0	0	0	0	0	0	0	0	0	0	0
Phvul.001G051100	1	5529145			0	0	0	0	0	0	0	0	0	0	0	0	0	0	0	0	0	0	0	0	0	0	0	0	0	0	0	0	0	0	0	0	0	0	0	0	0	0	0	0	0	0	0	0	0
Phvul.001G051200	1	5557127			0	0	0	0	0	0	0	0	0	0	0	0	0	0	0	0	0	0	0	0	0	0	0	0	0	0	0	0	0	0	0	0	0	0	0	0	0	0	0	0	0	0	0	0	0
Phvul.001G051300	1	5570533			0	0	0	0	0	0	0	0	0	0	0	0	0	0	0	0	0	0	0	0	0	0	0	0	0	0	0	0	0	0	0	0	0	0	0	0	0	0	0	0	0	0	0	0	0
Phvul.001G051400	1	5594764			0	0	0	0	0	0	0	0	0	0	0	0	0	0	0	0	0	0	0	0	0	0	0	0	0	0	0	0	0	0	0	0	0	0	0	0	0	0	0	0	0	0	0	0	0
Phvul.001G051500	1	5610156			0	0	0	0	0	0	0	0	0	0	0	0	0	0	0	0	0	0	0	0	0	0	0	0	0	0	0	0	0	0	0	0	0	0	0	0	0	0	0	0	0	0	0	0	0
Phvul.001G051550	1	5619269			0	0	0	0	0	0	0	0	0	0	0	0	0	0	0	0	0	0	0	0	0	0	0	0	0	0	0	0	0	0	0	0	0	0	0	0	0	0	0	0	0	0	0	0	0
Phvul.001G051600	1	5631185			0	0	0	0	0	0	0	0	0	0	0	0	0	0	0	0	0	0	0	0	0	0	0	0	0	0	0	0	0	0	0	0	0	0	0	0	0	0	0	0	0	0	0	0	0
Phvul.001G051700	1	5635349			0	0	0	0	0	0	0	0	0	0	0	0	0	0	0	0	0	0	0	0	0	0	0	0	0	0	0	0	0	0	0	0	0	0	0	0	0	0	0	0	0	0	0	0	0
Phvul.001G051800	1	5644464			0	0	0	0	0	0	0	0	0	0	0	0	0	0	0	0	0	0	0	0	0	0	0	0	0	0	0	0	0	0	0	0	0	0	0	0	0	0	0	0	0	0	0	0	0
Phvul.001G051900	1	5652167			0	0	0	0	0	0	0	0	0	0	0	0	0	0	0	0	0	0	0	0	0	0	0	0	0	0	0	0	0	0	0	0	0	0	0	0	0	0	0	0	0	0	0	0	0
Phvul.001G052000	1	5680685			0	0	0	0	0	0	0	0	0	0	0	0	0	0	0	0	0	0	0	0	0	0	0	0	0	0	0	0	0	0	0	0	0	0	0	0	0	0	0	0	0	0	0	0	0
Phvul.001G052100	1	5695145			0	0	0	0	0	0	0	0	0	0	0	0	0	0	0	0	0	0	0	0	0	0	0	0	0	0	0	0	0	0	0	0	0	0	0	0	0	0	0	0	0	0	0	0	0
Phvul.001G052200	1	5710684			0	0	0	0	0	0	0	0	0	0	0	0	0	0	0	0	0	0	0	0	0	0	0	0	0	0	0	0	0	0	0	0	0	0	0	0	0	0	0	0	0	0	0	0	0
Phvul.001G052300	1	5722039			0	0	0	0	0	0	0	0	0	0	0	0	0	0	0	0	0	0	0	0	0	0	0	0	0	0	0	0	0	0	0	0	0	0	0	0	0	0	0	0	0	0	0	0	0
Phvul.001G052350	1	5746581			0	0	0	0	0	0	0	0	0	0	0	0	0	0	0	0	0	0	0	0	0	0	0	0	0	0	0	0	0	0	0	0	0	0	0	0	0	0	0	0	0	0	0	0	0
Phvul.001G052400	1	5757232			0	0	0	0	0	0	0	0	0	0	0	0	0	0	0	0	0	0	0	0	0	0	0	0	0	0	0	0	0	0	0	0	0	0	0	0	0	0	0	0	0	0	0	0	0
Phvul.001G052500	1	5760728			0	0	0	0	0	0	0	0	0	0	0	0	0	0	0	0	0	0	0	0	0	0	0	0	0	0	0	0	0	0	0	0	0	0	0	0	0	0	0	0	0	0	0	0	0
Phvul.001G052600	1	5770916			0	0	0	0	0	0	0	0	0	0	0	0	0	0	0	0	0	0	0	0	0	0	0	0	0	0	0	0	0	0	0	0	0	0	0	0	0	0	0	0	0	0	0	0	0
Phvul.001G052700	1	5787450			0	0	0	0	0	0	0	0	0	0	0	0	0	0	0	0	0	0	0	0	0	0	0	0	0	0	0	0	0	0	0	0	0	0	0	0	0	0	0	0	0	0	0	0	0
Phvul.001G052800	1	5803311			0	0	0	0	0	0	0	0	0	0	0	0	0	0	0	0	0	0	0	0	0	0	0	0	0	0	0	0	0	0	0	0	0	0	0	0	0	0	0	0	0	0	0	0	0
Phvul.001G052900	1	5813989			0	0	0	0	0	0	0	0	0	0	0	0	0	0	0	0	0	0	0	0	0	0	0	0	0	0	0	0	0	0	0	0	0	0	0	0	0	0	0	0	0	0	0	0	0
Phvul.001G053000	1	5830434			0	0	0	0	0	0	0	0	0	0	0	0	0	0	0	0	0	0	0	0	0	0	0	0	0	0	0	0	0	0	0	0	0	0	0	0	0	0	0	0	0	0	0	0	0
Phvul.001G053100	1	5844021			0	0	0	0	0	0	0	0	0	0	0	0	0	0	0	0	0	0	0	0	0	0	0	0	0	0	0	0	0	0	0	0	0	0	0	0	0	0	0	0	0	0	0	0	0
Phvul.001G121500	1	5879693			0	0	0	0	0	0	0	0	0	0	0	0	0	0	0	0	0	0	0	0	0	0	0	0	0	0	0	0	0	0	0	0	0	0	0	0	0	0	0	0	0	0	0	0	0
Phvul.001G053200	1	5893584			0	0	0	0	0	0	0	0	0	0	0	0	0	0	0	0	0	0	0	0	0	0	0	0	0	0	0	0	0	0	0	0	0	0	0	0	0	0	0	0	0	0	0	0	0
Phvul.001G053300	1	5911060			0	0	0	0	0	0	0	0	0	0	0	0	0	0	0	0	0	0	0	0	0	0	0	0	0	0	0	0	0	0	0	0	0	0	0	0	0	0	0	0	0	0	0	0	0
Phvul.001G053400	1	5924545			0	0	0	0	0	0	0	0	0	0	0	0	0	0	0	0	0	0	0	0	0	0	0	0	0	0	0	0	0	0	0	0	0	0	0	0	0	0	0	0	0	0	0	0	0
Phvul.001G053501	1	5935792			0	0	0	0	0	0	0	0	0	0	0	0	0	0	0	0	0	0	0	0	0	0	0	0	0	0	0	0	0	0	0	0	0	0	0	0	0	0	0	0	0	0	0	0	0
Phvul.001G053600	1	5958695			0	0	0	0	0	0	0	0	0	0	0	0	0	0	0	0	0	0	0	0	0	0	0	0	0	0	0	0	0	0	0	0	0	0	0	0	0	0	0	0	0	0	0	0	0
Phvul.001G053700	1	5962750			0	0	0	0	0	0	0	0	0	0	0	0	0	0	0	0	0	0	0	0	0	0	0	0	0	0	0	0	0	0	0	0	0	0	0	0	0	0	0	0	0	0	0	0	0
Phvul.001G053800	1	5967974			0	0	0	0	0	0	0	0	0	0	0	0	0	0	0	0	0	0	0	0	0	0	0	0	0	0	0	0	0	0	0	0	0	0	0	0	0	0	0	0	0	0	0	0	0
Phvul.001G053900	1	5985354			0	0	0	0	0	0	0	0	0	0	0	0	0	0	0	0	0	0	0	0	0	0	0	0	0	0	0	0	0	0	0	0	0	0	0	0	0	0	0	0	0	0	0	0	0
Phvul.001G054000	1	5988222			0	0	0	0	0	0	0	0	0	0	0	0	0	0	0	0	0	0	0	0	0	0	0	0	0	0	0	0	0	0	0	0	0	0	0	0	0	0	0	0	0	0	0	0	0
Phvul.001G054100	1	5994904			0	0	0	0	0	0	0	0	0	0	0	0	0	0	0	0	0	0	0	0	0	0	0	0	0	0	0	0	0	0	0	0	0	0	0	0	0	0	0	0	0	0	0	0	0
Phvul.001G054200	1	5998748			0	0	0	0	0	0	0	0	0	0	0	0	0	0	0	0	0	0	0	0	0	0	0	0	0	0	0	0	0	0	0	0	0	0	0	0	0	0	0	0	0	0	0	0	0
Phvul.001G054300	1	6001115			0	0	0	0	0	0	0	0	0	0	0	0	0	0	0	0	0	0	0	0	0	0	0	0	0	0	0	0	0	0	0	0	0	0	0	0	0	0	0	0	0	0	0	0	0
Phvul.001G054400	1	6016443			0	0	0	0	0	0	0	0	0	0	0	0	0	0	0	0	0	0	0	0	0	0	0	0	0	0	0	0	0	0	0	0	0	0	0	0	0	0	0	0	0	0	0	0	0
Phvul.001G054500	1	6029969			0	0	0	0	0	0	0	0	0	0	0	0	0	0	0	0	0	0	0	0	0	0	0	0	0	0	0	0	0	0	0	0	0	0	0	0	0	0	0	0	0	0	0	0	0
Phvul.001G054600	1	6056132			0	0	0	0	0	0	0	0	0	0	0	0	0	0	0	0	0	0	0	0	0	0	0	0	0	0	0	0	0	0	0	0	0	0	0	0	0	0	0	0	0	0	0	0	0
Phvul.001G054700	1	6089263			0	0	0	0	0	0	0	0	0	0	0	0	0	0	0	0	0	0	0	0	0	0	0	0	0	0	0	0	0	0	0	0	0	0	0	0	0	0	0	0	0	0	0	0	0
Phvul.001G054800	1	6125335			0	0	0	0	0	0	0	0	0	0	0	0	0	0	0	0	0	0	0	0	0	0	0	0	0	0	0	0	0	0	0	0	0	0	0	0	0	0	0	0	0	0	0	0	0
Phvul.001G054900	1	6147362			0	0	0	0	0	0	0	0	0	0	0	0	0	0	0	0	0	0	0	0	0	0	0	0	0	0	0	0	0	0	0	0	0	0	0	0	0	0	0	0	0	0	0	0	0
Phvul.001G055000	1	6168026			0	0	0	0	0	0	0	0	0	0	0	0	0	0	0	0	0	0	0	0	0	0	0	0	0	0	0	0	0	0	0	0	0	0	0	0	0	0	0	0	0	0	0	0	0
Phvul.001G055100	1	6204461			0	0	0	0	0	0	0	0	0	0	0	0	0	0	0	0	0	0	0	0	0	0	0	0	0	0	0	0	0	0	0	0	0	0	0	0	0	0	0	0	0	0	0	0	0
Phvul.001G055200	1	6225692			0	0	0	0	0	0	0	0	0	0	0	0	0	0	0	0	0	0	0	0	0	0	0	0	0	0	0	0	0	0	0	0	0	0	0	0	0	0	0	0	0	0	0	0	0
Phvul.001G055300	1	6234350			0	0	0	0	0	0	0	0	0	0	0	0	0	0	0	0	0	0	0	0	0	0	0	0	0	0	0	0	0	0	0	0	0	0	0	0	0	0	0	0	0	0	0	0	0
Phvul.001G055400	1	6251413			0	0	0	0	0	0	0	0	0	0	0	0	0	0	0	0	0	0	0	0	0	0	0	0	0	0	0	0	0	0	0	0	0	0	0	0	0	0	0	0	0	0	0	0	0
Phvul.001G055500	1	6258121			0	0	0	0	0	0	0	0	0	0	0	0	0	0	0	0	0	0	0	0	0	0	0	0	0	0	0	0	0	0	0	0	0	0	0	0	0	0	0	0	0	0	0	0	0
Phvul.001G055600	1	6282676			0	0	0	0	0	0	0	0	0	0	0	0	0	0	0	0	0	0	0	0	0	0	0	0	0	0	0	0	0	0	0	0	0	0	0	0	0	0	0	0	0	0	0	0	0
Phvul.001G055700	1	6291928			0	0	0	0	0	0	0	0	0	0	0	0	0	0	0	0	0	0	0	0	0	0	0	0	0	0	0	0	0	0	0	0	0	0	0	0	0	0	0	0	0	0	0	0	0
Phvul.001G055800	1	6309382			0	0	0	0	0	0	0	0	0	0	0	0	0	0	0	0	0	0	0	0	0	0	0	0	0	0	0	0	0	0	0	0	0	0	0	0	0	0	0	0	0	0	0	0	0
Phvul.001G055900	1	6365767			0	0	0	0	0	0	0	0	0	0	0	0	0	0	0	0	0	0	0	0	0	0	0	0	0	0	0	0	0	0	0	0	0	0	0	0	0	0	0	0	0	0	0	0	0
Phvul.001G056000	1	6386919			0	0	0	0	0	0	0	0	0	0	0	0	0	0	0	0	0	0	0	0	0	0	0	0	0	0	0	0	0	0	0	0	0	0	0	0	0	0	0	0	0	0	0	0	0
Phvul.001G056100	1	6400846			0	0	0	0	0	0	0	0	0	0	0	0	0	0	0	0	0	0	0	0	0	0	0	0	0	0	0	0	0	0	0	0	0	0	0	0	0	0	0	0	0	0	0	0	0
Phvul.001G056300	1	6410550			0	0	0	0	0	0	0	0	0	0	0	0	0	0	0	0	0	0	0	0	0	0	0	0	0	0	0	0	0	0	0	0	0	0	0	0	0	0	0	0	0	0	0	0	0
Phvul.001G056400	1	6425063			0	0	0	0	0	0	0	0	0	0	0	0	0	0	0	0	0	0	0	0	0	0	0	0	0	0	0	0	0	0	0	0	0	0	0	0	0	0	0	0	0	0	0	0	0
Phvul.001G056500	1	6428836			0	0	0	0	0	0	0	0	0	0	0	0	0	0	0	0	0	0	0	0	0	0	0	0	0	0	0	0	0	0	0	0	0	0	0	0	0	0	0	0	0	0	0	0	0
Phvul.001G056600	1	6452041			0	0	0	0	0	0	0	0	0	0	0	0	0	0	0	0	0	0	0	0	0	0	0	0	0	0	0	0	0	0	0	0	0	0	0	0	0	0	0	0	0	0	0	0	0
Phvul.001G056700	1	6452644			0	0	0	0	0	0	0	0	0	0	0	0	0	0	0	0	0	0	0	0	0	0	0	0	0	0	0	0	0	0	0	0	0	0	0	0	0	0	0	0	0	0	0	0	0
Phvul.001G056750	1	6454481			0	0	0	0	0	0	0	0	0	0	0	0	0	0	0	0	0	0	0	0	0	0	0	0	0	0	0	0	0	0	0	0	0	0	0	0	0	0	0	0	0	0	0	0	0
Phvul.001G056800	1	6458590			0	0	0	0	0	0	0	0	0	0	0	0	0	0	0	0	0	0	0	0	0	0	0	0	0	0	0	0	0	0	0	0	0	0	0	0	0	0	0	0	0	0	0	0	0
Phvul.001G056900	1	6466603			0	0	0	0	0	0	0	0	0	0	0	0	0	0	0	0	0	0	0	0	0	0	0	0	0	0	0	0	0	0	0	0	0	0	0	0	0	0	0	0	0	0	0	0	0
Phvul.001G057000	1	6478752			0	0	0	0	0	0	0	0	0	0	0	0	0	0	0	0	0	0	0	0	0	0	0	0	0	0	0	0	0	0	0	0	0	0	0	0	0	0	0	0	0	0	0	0	0
Phvul.001G057100	1	6486575			0	0	0	0	0	0	0	0	0	0	0	0	0	0	0	0	0	0	0	0	0	0	0	0	0	0	0	0	0	0	0	0	0	0	0	0	0	0	0	0	0	0	0	0	0
Phvul.001G057200	1	6500028			0	0	0	0	0	0	0	0	0	0	0	0	0	0	0	0	0	0	0	0	0	0	0	0	0	0	0	0	0	0	0	0	0	0	0	0	0	0	0	0	0	0	0	0	0
Phvul.001G057300	1	6507319			0	0	0	0	0	0	0	0	0	0	0	0	0	0	0	0	0	0	0	0	0	0	0	0	0	0	0	0	0	0	0	0	0	0	0	0	0	0	0	0	0	0	0	0	0
Phvul.001G057400	1	6515250			0	0	0	0	0	0	0	0	0	0	0	0	0	0	0	0	0	0	0	0	0	0	0	0	0	0	0	0	0	0	0	0	0	0	0	0	0	0	0	0	0	0	0	0	0
Phvul.001G057500	1	6521628			0	0	0	0	0	0	0	0	0	0	0	0	0	0	0	0	0	0	0	0	0	0	0	0	0	0	0	0	0	0	0	0	0	0	0	0	0	0	0	0	0	0	0	0	0
Phvul.001G057600	1	6533450			0	0	0	0	0	0	0	0	0	0	0	0	0	0	0	0	0	0	0	0	0	0	0	0	0	0	0	0	0	0	0	0	0	0	0	0	0	0	0	0	0	0	0	0	0
Phvul.001G057700	1	6541406			0	0	0	0	0	0	0	0	0	0	0	0	0	0	0	0	0	0	0	0	0	0	0	0	0	0	0	0	0	0	0	0	0	0	0	0	0	0	0	0	0	0	0	0	0
Phvul.001G057800	1	6558023			0	0	0	0	0	0	0	0	0	0	0	0	0	0	0	0	0	0	0	0	0	0	0	0	0	0	0	0	0	0	0	0	0	0	0	0	0	0	0	0	0	0	0	0	0
Phvul.001G057900	1	6567809			0	0	0	0	0	0	0	0	0	0	0	0	0	0	0	0	0	0	0	0	0	0	0	0	0	0	0	0	0	0	0	0	0	0	0	0	0	0	0	0	0	0	0	0	0
Phvul.001G058000	1	6576685			0	0	0	0	0	0	0	0	0	0	0	0	0	0	0	0	0	0	0	0	0	0	0	0	0	0	0	0	0	0	0	0	0	0	0	0	0	0	0	0	0	0	0	0	0
Phvul.001G058100	1	6599470			0	0	0	0	0	0	0	0	0	0	0	0	0	0	0	0	0	0	0	0	0	0	0	0	0	0	0	0	0	0	0	0	0	0	0	0	0	0	0	0	0	0	0	0	0
Phvul.001G058200	1	6615323			0	0	0	0	0	0	0	0	0	0	0	0	0	0	0	0	0	0	0	0	0	0	0	0	0	0	0	0	0	0	0	0	0	0	0	0	0	0	0	0	0	0	0	0	0
Phvul.001G058300	1	6631071			0	0	0	0	0	0	0	0	0	0	0	0	0	0	0	0	0	0	0	0	0	0	0	0	0	0	0	0	0	0	0	0	0	0	0	0	0	0	0	0	0	0	0	0	0
Phvul.001G058350	1	6649067			0	0	0	0	0	0	0	0	0	0	0	0	0	0	0	0	0	0	0	0	0	0	0	0	0	0	0	0	0	0	0	0	0	0	0	0	0	0	0	0	0	0	0	0	0
Phvul.001G058400	1	6669098			0	0	0	0	0	0	0	0	0	0	0	0	0	0	0	0	0	0	0	0	0	0	0	0	0	0	0	0	0	0	0	0	0	0	0	0	0	0	0	0	0	0	0	0	0
Phvul.001G058500	1	6675869			0	0	0	0	0	0	0	0	0	0	0	0	0	0	0	0	0	0	0	0	0	0	0	0	0	0	0	0	0	0	0	0	0	0	0	0	0	0	0	0	0	0	0	0	0
Phvul.001G058600	1	6695699			0	0	0	0	0	0	0	0	0	0	0	0	0	0	0	0	0	0	0	0	0	0	0	0	0	0	0	0	0	0	0	0	0	0	0	0	0	0	0	0	0	0	0	0	0
Phvul.001G058700	1	6719072			0	0	0	0	0	0	0	0	0	0	0	0	0	0	0	0	0	0	0	0	0	0	0	0	0	0	0	0	0	0	0	0	0	0	0	0	0	0	0	0	0	0	0	0	0
Phvul.001G058800	1	6731107			0	0	0	0	0	0	0	0	0	0	0	0	0	0	0	0	0	0	0	0	0	0	0	0	0	0	0	0	0	0	0	0	0	0	0	0	0	0	0	0	0	0	0	0	0
Phvul.001G058900	1	6793050			0	0	0	0	0	0	0	0	0	0	0	0	0	0	0	0	0	0	0	0	0	0	0	0	0	0	0	0	0	0	0	0	0	0	0	0	0	0	0	0	0	0	0	0	0
Phvul.001G059000	1	6806857			0	0	0	0	0	0	0	0	0	0	0	0	0	0	0	0	0	0	0	0	0	0	0	0	0	0	0	0	0	0	0	0	0	0	0	0	0	0	0	0	0	0	0	0	0
Phvul.001G059100	1	6810536			0	0	0	0	0	0	0	0	0	0	0	0	0	0	0	0	0	0	0	0	0	0	0	0	0	0	0	0	0	0	0	0	0	0	0	0	0	0	0	0	0	0	0	0	0
Phvul.001G059200	1	6826674			0	0	0	0	0	0	0	0	0	0	0	0	0	0	0	0	0	0	0	0	0	0	0	0	0	0	0	0	0	0	0	0	0	0	0	0	0	0	0	0	0	0	0	0	0
Phvul.001G059300	1	6832050			0	0	0	0	0	0	0	0	0	0	0	0	0	0	0	0	0	0	0	0	0	0	0	0	0	0	0	0	0	0	0	0	0	0	0	0	0	0	0	0	0	0	0	0	0
Phvul.001G059400	1	6861224			0	0	0	0	0	0	0	0	0	0	0	0	0	0	0	0	0	0	0	0	0	0	0	0	0	0	0	0	0	0	0	0	0	0	0	0	0	0	0	0	0	0	0	0	0
Phvul.001G059500	1	6870612			0	0	0	0	0	0	0	0	0	0	0	0	0	0	0	0	0	0	0	0	0	0	0	0	0	0	0	0	0	0	0	0	0	0	0	0	0	0	0	0	0	0	0	0	0
Phvul.001G059600	1	6882279			0	0	0	0	0	0	0	0	0	0	0	0	0	0	0	0	0	0	0	0	0	0	0	0	0	0	0	0	0	0	0	0	0	0	0	0	0	0	0	0	0	0	0	0	0
Phvul.001G059700	1	6904123			0	0	0	0	0	0	0	0	0	0	0	0	0	0	0	0	0	0	0	0	0	0	0	0	0	0	0	0	0	0	0	0	0	0	0	0	0	0	0	0	0	0	0	0	0
Phvul.001G059800	1	6941908			0	0	0	0	0	0	0	0	0	0	0	0	0	0	0	0	0	0	0	0	0	0	0	0	0	0	0	0	0	0	0	0	0	0	0	0	0	0	0	0	0	0	0	0	0
Phvul.001G059900	1	6961515			0	0	0	0	0	0	0	0	0	0	0	0	0	0	0	0	0	0	0	0	0	0	0	0	0	0	0	0	0	0	0	0	0	0	0	0	0	0	0	0	0	0	0	0	0
Phvul.001G060001	1	6969776			0	0	0	0	0	0	0	0	0	0	0	0	0	0	0	0	0	0	0	0	0	0	0	0	0	0	0	0	0	0	0	0	0	0	0	0	0	0	0	0	0	0	0	0	0
Phvul.001G060100	1	6982282			0	0	0	0	0	0	0	0	0	0	0	0	0	0	0	0	0	0	0	0	0	0	0	0	0	0	0	0	0	0	0	0	0	0	0	0	0	0	0	0	0	0	0	0	0
Phvul.001G060200	1	7010369			0	0	0	0	0	0	0	0	0	0	0	0	0	0	0	0	0	0	0	0	0	0	0	0	0	0	0	0	0	0	0	0	0	0	0	0	0	0	0	0	0	0	0	0	0
Phvul.001G060300	1	7073050			0	0	0	0	0	0	0	0	0	0	0	0	0	0	0	0	0	0	0	0	0	0	0	0	0	0	0	0	0	0	0	0	0	0	0	0	0	0	0	0	0	0	0	0	0
Phvul.001G060400	1	7091080			0	0	0	0	0	0	0	0	0	0	0	0	0	0	0	0	0	0	0	0	0	0	0	0	0	0	0	0	0	0	0	0	0	0	0	0	0	0	0	0	0	0	0	0	0
Phvul.001G060500	1	7115104			0	0	0	0	0	0	0	0	0	0	0	0	0	0	0	0	0	0	0	0	0	0	0	0	0	0	0	0	0	0	0	0	0	0	0	0	0	0	0	0	0	0	0	0	0
Phvul.001G060600	1	7139043			0	0	0	0	0	0	0	0	0	0	0	0	0	0	0	0	0	0	0	0	0	0	0	0	0	0	0	0	0	0	0	0	0	0	0	0	0	0	0	0	0	0	0	0	0
Phvul.001G060700	1	7159185			0	0	0	0	0	0	0	0	0	0	0	0	0	0	0	0	0	0	0	0	0	0	0	0	0	0	0	0	0	0	0	0	0	0	0	0	0	0	0	0	0	0	0	0	0
Phvul.001G060750	1	7169227			0	0	0	0	0	0	0	0	0	0	0	0	0	0	0	0	0	0	0	0	0	0	0	0	0	0	0	0	0	0	0	0	0	0	0	0	0	0	0	0	0	0	0	0	0
Phvul.001G060800	1	7182689			0	0	0	0	0	0	0	0	0	0	0	0	0	0	0	0	0	0	0	0	0	0	0	0	0	0	0	0	0	0	0	0	0	0	0	0	0	0	0	0	0	0	0	0	0
Phvul.001G060900	1	7207299			0	0	0	0	0	0	0	0	0	0	0	0	0	0	0	0	0	0	0	0	0	0	0	0	0	0	0	0	0	0	0	0	0	0	0	0	0	0	0	0	0	0	0	0	0
Phvul.001G061000	1	7238881			0	0	0	0	0	0	0	0	0	0	0	0	0	0	0	0	0	0	0	0	0	0	0	0	0	0	0	0	0	0	0	0	0	0	0	0	0	0	0	0	0	0	0	0	0
Phvul.001G061100	1	7253018			0	0	0	0	0	0	0	0	0	0	0	0	0	0	0	0	0	0	0	0	0	0	0	0	0	0	0	0	0	0	0	0	0	0	0	0	0	0	0	0	0	0	0	0	0
Phvul.001G061200	1	7264063			0	0	0	0	0	0	0	0	0	0	0	0	0	0	0	0	0	0	0	0	0	0	0	0	0	0	0	0	0	0	0	0	0	0	0	0	0	0	0	0	0	0	0	0	0
Phvul.001G061300	1	7288775			0	0	0	0	0	0	0	0	0	0	0	0	0	0	0	0	0	0	0	0	0	0	0	0	0	0	0	0	0	0	0	0	0	0	0	0	0	0	0	0	0	0	0	0	0
Phvul.001G061400	1	7309573			0	0	0	0	0	0	0	0	0	0	0	0	0	0	0	0	0	0	0	0	0	0	0	0	0	0	0	0	0	0	0	0	0	0	0	0	0	0	0	0	0	0	0	0	0
Phvul.001G061500	1	7317474			0	0	0	0	0	0	0	0	0	0	0	0	0	0	0	0	0	0	0	0	0	0	0	0	0	0	0	0	0	0	0	0	0	0	0	0	0	0	0	0	0	0	0	0	0
Phvul.001G061600	1	7334552			0	0	0	0	0	0	0	0	0	0	0	0	0	0	0	0	0	0	0	0	0	0	0	0	0	0	0	0	0	0	0	0	0	0	0	0	0	0	0	0	0	0	0	0	0
Phvul.001G061700	1	7352969			0	0	0	0	0	0	0	0	0	0	0	0	0	0	0	0	0	0	0	0	0	0	0	0	0	0	0	0	0	0	0	0	0	0	0	0	0	0	0	0	0	0	0	0	0
Phvul.001G061900	1	7381228			0	0	0	0	0	0	0	0	0	0	0	0	0	0	0	0	0	0	0	0	0	0	0	0	0	0	0	0	0	0	0	0	0	0	0	0	0	0	0	0	0	0	0	0	0
Phvul.001G062000	1	7395287			0	0	0	0	0	0	0	0	0	0	0	0	0	0	0	0	0	0	0	0	0	0	0	0	0	0	0	0	0	0	0	0	0	0	0	0	0	0	0	0	0	0	0	0	0
Phvul.001G062100	1	7430956			0	0	0	0	0	0	0	0	0	0	0	0	0	0	0	0	0	0	0	0	0	0	0	0	0	0	0	0	0	0	0	0	0	0	0	0	0	0	0	0	0	0	0	0	0
Phvul.001G062200	1	7446247			0	0	0	0	0	0	0	0	0	0	0	0	0	0	0	0	0	0	0	0	0	0	0	0	0	0	0	0	0	0	0	0	0	0	0	0	0	0	0	0	0	0	0	0	0
Phvul.001G062300	1	7454215			0	0	0	0	0	0	0	0	0	0	0	0	0	0	0	0	0	0	0	0	0	0	0	0	0	0	0	0	0	0	0	0	0	0	0	0	0	0	0	0	0	0	0	0	0
Phvul.001G062350	1	7462195			0	0	0	0	0	0	0	0	0	0	0	0	0	0	0	0	0	0	0	0	0	0	0	0	0	0	0	0	0	0	0	0	0	0	0	0	0	0	0	0	0	0	0	0	0
Phvul.001G062400	1	7469181			0	0	0	0	0	0	0	0	0	0	0	0	0	0	0	0	0	0	0	0	0	0	0	0	0	0	0	0	0	0	0	0	0	0	0	0	0	0	0	0	0	0	0	0	0
Phvul.001G062500	1	7497470			0	0	0	0	0	0	0	0	0	0	0	0	0	0	0	0	0	0	0	0	0	0	0	0	0	0	0	0	0	0	0	0	0	0	0	0	0	0	0	0	0	0	0	0	0
Phvul.001G062600	1	7506465			0	0	0	0	0	0	0	0	0	0	0	0	0	0	0	0	0	0	0	0	0	0	0	0	0	0	0	0	0	0	0	0	0	0	0	0	0	0	0	0	0	0	0	0	0
Phvul.001G062700	1	7524302			0	0	0	0	0	0	0	0	0	0	0	0	0	0	0	0	0	0	0	0	0	0	0	0	0	0	0	0	0	0	0	0	0	0	0	0	0	0	0	0	0	0	0	0	0
Phvul.001G062800	1	7547518			0	0	0	0	0	0	0	0	0	0	0	0	0	0	0	0	0	0	0	0	0	0	0	0	0	0	0	0	0	0	0	0	0	0	0	0	0	0	0	0	0	0	0	0	0
Phvul.001G062900	1	7585269			0	0	0	0	0	0	0	0	0	0	0	0	0	0	0	0	0	0	0	0	0	0	0	0	0	0	0	0	0	0	0	0	0	0	0	0	0	0	0	0	0	0	0	0	0
Phvul.001G063050	1	7600802			0	0	0	0	0	0	0	0	0	0	0	0	0	0	0	0	0	0	0	0	0	0	0	0	0	0	0	0	0	0	0	0	0	0	0	0	0	0	0	0	0	0	0	0	0
Phvul.001G063200	1	7633769			0	0	0	0	0	0	0	0	0	0	0	0	0	0	0	0	0	0	0	0	0	0	0	0	0	0	0	0	0	0	0	0	0	0	0	0	0	0	0	0	0	0	0	0	0
Phvul.001G063300	1	7645580			0	0	0	0	0	0	0	0	0	0	0	0	0	0	0	0	0	0	0	0	0	0	0	0	0	0	0	0	0	0	0	0	0	0	0	0	0	0	0	0	0	0	0	0	0
Phvul.001G063400	1	7654395			0	0	0	0	0	0	0	0	0	0	0	0	0	0	0	0	0	0	0	0	0	0	0	0	0	0	0	0	0	0	0	0	0	0	0	0	0	0	0	0	0	0	0	0	0
Phvul.001G063500	1	7691796			0	0	0	0	0	0	0	0	0	0	0	0	0	0	0	0	0	0	0	0	0	0	0	0	0	0	0	0	0	0	0	0	0	0	0	0	0	0	0	0	0	0	0	0	0
Phvul.001G063600	1	7713830			0	0	0	0	0	0	0	0	0	0	0	0	0	0	0	0	0	0	0	0	0	0	0	0	0	0	0	0	0	0	0	0	0	0	0	0	0	0	0	0	0	0	0	0	0
Phvul.001G063700	1	7724636			0	0	0	0	0	0	0	0	0	0	0	0	0	0	0	0	0	0	0	0	0	0	0	0	0	0	0	0	0	0	0	0	0	0	0	0	0	0	0	0	0	0	0	0	0
Phvul.001G063800	1	7741113			0	0	0	0	0	0	0	0	0	0	0	0	0	0	0	0	0	0	0	0	0	0	0	0	0	0	0	0	0	0	0	0	0	0	0	0	0	0	0	0	0	0	0	0	0
Phvul.001G063900	1	7760534			0	0	0	0	0	0	0	0	0	0	0	0	0	0	0	0	0	0	0	0	0	0	0	0	0	0	0	0	0	0	0	0	0	0	0	0	0	0	0	0	0	0	0	0	0
Phvul.001G064000	1	7777595			0	0	0	0	0	0	0	0	0	0	0	0	0	0	0	0	0	0	0	0	0	0	0	0	0	0	0	0	0	0	0	0	0	0	0	0	0	0	0	0	0	0	0	0	0
Phvul.001G064100	1	7787719			0	0	0	0	0	0	0	0	0	0	0	0	0	0	0	0	0	0	0	0	0	0	0	0	0	0	0	0	0	0	0	0	0	0	0	0	0	0	0	0	0	0	0	0	0
Phvul.001G064200	1	7797855			0	0	0	0	0	0	0	0	0	0	0	0	0	0	0	0	0	0	0	0	0	0	0	0	0	0	0	0	0	0	0	0	0	0	0	0	0	0	0	0	0	0	0	0	0
Phvul.001G064300	1	7827856			0	0	0	0	0	0	0	0	0	0	0	0	0	0	0	0	0	0	0	0	0	0	0	0	0	0	0	0	0	0	0	0	0	0	0	0	0	0	0	0	0	0	0	0	0
Phvul.001G064400	1	7854333			0	0	0	0	0	0	0	0	0	0	0	0	0	0	0	0	0	0	0	0	0	0	0	0	0	0	0	0	0	0	0	0	0	0	0	0	0	0	0	0	0	0	0	0	0
Phvul.001G064500	1	7870304			0	0	0	0	0	0	0	0	0	0	0	0	0	0	0	0	0	0	0	0	0	0	0	0	0	0	0	0	0	0	0	0	0	0	0	0	0	0	0	0	0	0	0	0	0
Phvul.001G064600	1	7904199			0	0	0	0	0	0	0	0	0	0	0	0	0	0	0	0	0	0	0	0	0	0	0	0	0	0	0	0	0	0	0	0	0	0	0	0	0	0	0	0	0	0	0	0	0
Phvul.001G064700	1	7936714			0	0	0	0	0	0	0	0	0	0	0	0	0	0	0	0	0	0	0	0	0	0	0	0	0	0	0	0	0	0	0	0	0	0	0	0	0	0	0	0	0	0	0	0	0
Phvul.001G064800	1	7950093			0	0	0	0	0	0	0	0	0	0	0	0	0	0	0	0	0	0	0	0	0	0	0	0	0	0	0	0	0	0	0	0	0	0	0	0	0	0	0	0	0	0	0	0	0
Phvul.001G064900	1	7955982			0	0	0	0	0	0	0	0	0	0	0	0	0	0	0	0	0	0	0	0	0	0	0	0	0	0	0	0	0	0	0	0	0	0	0	0	0	0	0	0	0	0	0	0	0
Phvul.001G065000	1	7984623			0	0	0	0	0	0	0	0	0	0	0	0	0	0	0	0	0	0	0	0	0	0	0	0	0	0	0	0	0	0	0	0	0	0	0	0	0	0	0	0	0	0	0	0	0
Phvul.001G065100	1	7985945			0	0	0	0	0	0	0	0	0	0	0	0	0	0	0	0	0	0	0	0	0	0	0	0	0	0	0	0	0	0	0	0	0	0	0	0	0	0	0	0	0	0	0	0	0
Phvul.001G065300	1	8022734			0	0	0	0	0	0	0	0	0	0	0	0	0	0	0	0	0	0	0	0	0	0	0	0	0	0	0	0	0	0	0	0	0	0	0	0	0	0	0	0	0	0	0	0	0
Phvul.001G065400	1	8048599			0	0	0	0	0	0	0	0	0	0	0	0	0	0	0	0	0	0	0	0	0	0	0	0	0	0	0	0	0	0	0	0	0	0	0	0	0	0	0	0	0	0	0	0	0
Phvul.001G065550	1	8082093			0	0	0	0	0	0	0	0	0	0	0	0	0	0	0	0	0	0	0	0	0	0	0	0	0	0	0	0	0	0	0	0	0	0	0	0	0	0	0	0	0	0	0	0	0
Phvul.001G065700	1	8110438			0	0	0	0	0	0	0	0	0	0	0	0	0	0	0	0	0	0	0	0	0	0	0	0	0	0	0	0	0	0	0	0	0	0	0	0	0	0	0	0	0	0	0	0	0
Phvul.001G065800	1	8126487			0	0	0	0	0	0	0	0	0	0	0	0	0	0	0	0	0	0	0	0	0	0	0	0	0	0	0	0	0	0	0	0	0	0	0	0	0	0	0	0	0	0	0	0	0
Phvul.001G065900	1	8165086			0	0	0	0	0	0	0	0	0	0	0	0	0	0	0	0	0	0	0	0	0	0	0	0	0	0	0	0	0	0	0	0	0	0	0	0	0	0	0	0	0	0	0	0	0
Phvul.001G066000	1	8171435			0	0	0	0	0	0	0	0	0	0	0	0	0	0	0	0	0	0	0	0	0	0	0	0	0	0	0	0	0	0	0	0	0	0	0	0	0	0	0	0	0	0	0	0	0
Phvul.001G066100	1	8184248			0	0	0	0	0	0	0	0	0	0	0	0	0	0	0	0	0	0	0	0	0	0	0	0	0	0	0	0	0	0	0	0	0	0	0	0	0	0	0	0	0	0	0	0	0
Phvul.001G066200	1	8289634			0	0	0	0	0	0	0	0	0	0	0	0	0	0	0	0	0	0	0	0	0	0	0	0	0	0	0	0	0	0	0	0	0	0	0	0	0	0	0	0	0	0	0	0	0
Phvul.001G066300	1	8300285			0	0	0	0	0	0	0	0	0	0	0	0	0	0	0	0	0	0	0	0	0	0	0	0	0	0	0	0	0	0	0	0	0	0	0	0	0	0	0	0	0	0	0	0	0
Phvul.001G066400	1	8316036			0	0	0	0	0	0	0	0	0	0	0	0	0	0	0	0	0	0	0	0	0	0	0	0	0	0	0	0	0	0	0	0	0	0	0	0	0	0	0	0	0	0	0	0	0
Phvul.001G066500	1	8366025			0	0	0	0	0	0	0	0	0	0	0	0	0	0	0	0	0	0	0	0	0	0	0	0	0	0	0	0	0	0	0	0	0	0	0	0	0	0	0	0	0	0	0	0	0
Phvul.001G066550	1	8368919			0	0	0	0	0	0	0	0	0	0	0	0	0	0	0	0	0	0	0	0	0	0	0	0	0	0	0	0	0	0	0	0	0	0	0	0	0	0	0	0	0	0	0	0	0
Phvul.001G066600	1	8371145			0	0	0	0	0	0	0	0	0	0	0	0	0	0	0	0	0	0	0	0	0	0	0	0	0	0	0	0	0	0	0	0	0	0	0	0	0	0	0	0	0	0	0	0	0
Phvul.001G066700	1	8380749			0	0	0	0	0	0	0	0	0	0	0	0	0	0	0	0	0	0	0	0	0	0	0	0	0	0	0	0	0	0	0	0	0	0	0	0	0	0	0	0	0	0	0	0	0
Phvul.001G066800	1	8397275			0	0	0	0	0	0	0	0	0	0	0	0	0	0	0	0	0	0	0	0	0	0	0	0	0	0	0	0	0	0	0	0	0	0	0	0	0	0	0	0	0	0	0	0	0
Phvul.001G066900	1	8397441			0	0	0	0	0	0	0	0	0	0	0	0	0	0	0	0	0	0	0	0	0	0	0	0	0	0	0	0	0	0	0	0	0	0	0	0	0	0	0	0	0	0	0	0	0
Phvul.001G067001	1	8413910			0	0	0	0	0	0	0	0	0	0	0	0	0	0	0	0	0	0	0	0	0	0	0	0	0	0	0	0	0	0	0	0	0	0	0	0	0	0	0	0	0	0	0	0	0
Phvul.001G067200	1	8435880			0	0	0	0	0	0	0	0	0	0	0	0	0	0	0	0	0	0	0	0	0	0	0	0	0	0	0	0	0	0	0	0	0	0	0	0	0	0	0	0	0	0	0	0	0
Phvul.001G067300	1	8461119			0	0	0	0	0	0	0	0	0	0	0	0	0	0	0	0	0	0	0	0	0	0	0	0	0	0	0	0	0	0	0	0	0	0	0	0	0	0	0	0	0	0	0	0	0
Phvul.001G067400	1	8479702			0	0	0	0	0	0	0	0	0	0	0	0	0	0	0	0	0	0	0	0	0	0	0	0	0	0	0	0	0	0	0	0	0	0	0	0	0	0	0	0	0	0	0	0	0
Phvul.001G067500	1	8535452			0	0	0	0	0	0	0	0	0	0	0	0	0	0	0	0	0	0	0	0	0	0	0	0	0	0	0	0	0	0	0	0	0	0	0	0	0	0	0	0	0	0	0	0	0
Phvul.001G067600	1	8547471			0	0	0	0	0	0	0	0	0	0	0	0	0	0	0	0	0	0	0	0	0	0	0	0	0	0	0	0	0	0	0	0	0	0	0	0	0	0	0	0	0	0	0	0	0
Phvul.001G067700	1	8564738			0	0	0	0	0	0	0	0	0	0	0	0	0	0	0	0	0	0	0	0	0	0	0	0	0	0	0	0	0	0	0	0	0	0	0	0	0	0	0	0	0	0	0	0	0
Phvul.001G067800	1	8612565			0	0	0	0	0	0	0	0	0	0	0	0	0	0	0	0	0	0	0	0	0	0	0	0	0	0	0	0	0	0	0	0	0	0	0	0	0	0	0	0	0	0	0	0	0
Phvul.001G067950	1	8657704			0	0	0	0	0	0	0	0	0	0	0	0	0	0	0	0	0	0	0	0	0	0	0	0	0	0	0	0	0	0	0	0	0	0	0	0	0	0	0	0	0	0	0	0	0
Phvul.001G068100	1	8703326			0	0	0	0	0	0	0	0	0	0	0	0	0	0	0	0	0	0	0	0	0	0	0	0	0	0	0	0	0	0	0	0	0	0	0	0	0	0	0	0	0	0	0	0	0
Phvul.001G068200	1	8719037			0	0	0	0	0	0	0	0	0	0	0	0	0	0	0	0	0	0	0	0	0	0	0	0	0	0	0	0	0	0	0	0	0	0	0	0	0	0	0	0	0	0	0	0	0
Phvul.001G068300	1	8735028			0	0	0	0	0	0	0	0	0	0	0	0	0	0	0	0	0	0	0	0	0	0	0	0	0	0	0	0	0	0	0	0	0	0	0	0	0	0	0	0	0	0	0	0	0
Phvul.001G068400	1	8740253			0	0	0	0	0	0	0	0	0	0	0	0	0	0	0	0	0	0	0	0	0	0	0	0	0	0	0	0	0	0	0	0	0	0	0	0	0	0	0	0	0	0	0	0	0
Phvul.001G068500	1	8769453			0	0	0	0	0	0	0	0	0	0	0	0	0	0	0	0	0	0	0	0	0	0	0	0	0	0	0	0	0	0	0	0	0	0	0	0	0	0	0	0	0	0	0	0	0
Phvul.001G068600	1	8775180			0	0	0	0	0	0	0	0	0	0	0	0	0	0	0	0	0	0	0	0	0	0	0	0	0	0	0	0	0	0	0	0	0	0	0	0	0	0	0	0	0	0	0	0	0
Phvul.001G068700	1	8779120			0	0	0	0	0	0	0	0	0	0	0	0	0	0	0	0	0	0	0	0	0	0	0	0	0	0	0	0	0	0	0	0	0	0	0	0	0	0	0	0	0	0	0	0	0
Phvul.001G068800	1	8797991			0	0	0	0	0	0	0	0	0	0	0	0	0	0	0	0	0	0	0	0	0	0	0	0	0	0	0	0	0	0	0	0	0	0	0	0	0	0	0	0	0	0	0	0	0
Phvul.001G068900	1	8808967			0	0	0	0	0	0	0	0	0	0	0	0	0	0	0	0	0	0	0	0	0	0	0	0	0	0	0	0	0	0	0	0	0	0	0	0	0	0	0	0	0	0	0	0	0
Phvul.001G069001	1	8828185			0	0	0	0	0	0	0	0	0	0	0	0	0	0	0	0	0	0	0	0	0	0	0	0	0	0	0	0	0	0	0	0	0	0	0	0	0	0	0	0	0	0	0	0	0
Phvul.001G069100	1	8871359			0	0	0	0	0	0	0	0	0	0	0	0	0	0	0	0	0	0	0	0	0	0	0	0	0	0	0	0	0	0	0	0	0	0	0	0	0	0	0	0	0	0	0	0	0
Phvul.001G069200	1	8874989			0	0	0	0	0	0	0	0	0	0	0	0	0	0	0	0	0	0	0	0	0	0	0	0	0	0	0	0	0	0	0	0	0	0	0	0	0	0	0	0	0	0	0	0	0
Phvul.001G069216	1	8923169			0	0	0	0	0	0	0	0	0	0	0	0	0	0	0	0	0	0	0	0	0	0	0	0	0	0	0	0	0	0	0	0	0	0	0	0	0	0	0	0	0	0	0	0	0
Phvul.001G069232	1	8935896			0	0	0	0	0	0	0	0	0	0	0	0	0	0	0	0	0	0	0	0	0	0	0	0	0	0	0	0	0	0	0	0	0	0	0	0	0	0	0	0	0	0	0	0	0
Phvul.001G069248	1	8944953			0	0	0	0	0	0	0	0	0	0	0	0	0	0	0	0	0	0	0	0	0	0	0	0	0	0	0	0	0	0	0	0	0	0	0	0	0	0	0	0	0	0	0	0	0
Phvul.001G069264	1	8969224			0	0	0	0	0	0	0	0	0	0	0	0	0	0	0	0	0	0	0	0	0	0	0	0	0	0	0	0	0	0	0	0	0	0	0	0	0	0	0	0	0	0	0	0	0
Phvul.001G069280	1	8976542			0	0	0	0	0	0	0	0	0	0	0	0	0	0	0	0	0	0	0	0	0	0	0	0	0	0	0	0	0	0	0	0	0	0	0	0	0	0	0	0	0	0	0	0	0
Phvul.001G069300	1	9010515			0	0	0	0	0	0	0	0	0	0	0	0	0	0	0	0	0	0	0	0	0	0	0	0	0	0	0	0	0	0	0	0	0	0	0	0	0	0	0	0	0	0	0	0	0
Phvul.001G069400	1	9020035			0	0	0	0	0	0	0	0	0	0	0	0	0	0	0	0	0	0	0	0	0	0	0	0	0	0	0	0	0	0	0	0	0	0	0	0	0	0	0	0	0	0	0	0	0
Phvul.001G069500	1	9032131			0	0	0	0	0	0	0	0	0	0	0	0	0	0	0	0	0	0	0	0	0	0	0	0	0	0	0	0	0	0	0	0	0	0	0	0	0	0	0	0	0	0	0	0	0
Phvul.001G069600	1	9054285			0	0	0	0	0	0	0	0	0	0	0	0	0	0	0	0	0	0	0	0	0	0	0	0	0	0	0	0	0	0	0	0	0	0	0	0	0	0	0	0	0	0	0	0	0
Phvul.001G069700	1	9059522			0	0	0	0	0	0	0	0	0	0	0	0	0	0	0	0	0	0	0	0	0	0	0	0	0	0	0	0	0	0	0	0	0	0	0	0	0	0	0	0	0	0	0	0	0
Phvul.001G069800	1	9081172			0	0	0	0	0	0	0	0	0	0	0	0	0	0	0	0	0	0	0	0	0	0	0	0	0	0	0	0	0	0	0	0	0	0	0	0	0	0	0	0	0	0	0	0	0
Phvul.001G069900	1	9167775			0	0	0	0	0	0	0	0	0	0	0	0	0	0	0	0	0	0	0	0	0	0	0	0	0	0	0	0	0	0	0	0	0	0	0	0	0	0	0	0	0	0	0	0	0
Phvul.001G070000	1	9183864			0	0	0	0	0	0	0	0	0	0	0	0	0	0	0	0	0	0	0	0	0	0	0	0	0	0	0	0	0	0	0	0	0	0	0	0	0	0	0	0	0	0	0	0	0
Phvul.001G070100	1	9206504			0	0	0	0	0	0	0	0	0	0	0	0	0	0	0	0	0	0	0	0	0	0	0	0	0	0	0	0	0	0	0	0	0	0	0	0	0	0	0	0	0	0	0	0	0
Phvul.001G070200	1	9215448			0	0	0	0	0	0	0	0	0	0	0	0	0	0	0	0	0	0	0	0	0	0	0	0	0	0	0	0	0	0	0	0	0	0	0	0	0	0	0	0	0	0	0	0	0
Phvul.001G070300	1	9229735			0	0	0	0	0	0	0	0	0	0	0	0	0	0	0	0	0	0	0	0	0	0	0	0	0	0	0	0	0	0	0	0	0	0	0	0	0	0	0	0	0	0	0	0	0
Phvul.001G070500	1	9264740			0	0	0	0	0	0	0	0	0	0	0	0	0	0	0	0	0	0	0	0	0	0	0	0	0	0	0	0	0	0	0	0	0	0	0	0	0	0	0	0	0	0	0	0	0
Phvul.001G070600	1	9291663			0	0	0	0	0	0	0	0	0	0	0	0	0	0	0	0	0	0	0	0	0	0	0	0	0	0	0	0	0	0	0	0	0	0	0	0	0	0	0	0	0	0	0	0	0
Phvul.001G070700	1	9313407			0	0	0	0	0	0	0	0	0	0	0	0	0	0	0	0	0	0	0	0	0	0	0	0	0	0	0	0	0	0	0	0	0	0	0	0	0	0	0	0	0	0	0	0	0
Phvul.001G070900	1	9335490			0	0	0	0	0	0	0	0	0	0	0	0	0	0	0	0	0	0	0	0	0	0	0	0	0	0	0	0	0	0	0	0	0	0	0	0	0	0	0	0	0	0	0	0	0
Phvul.001G071000	1	9359437			0	0	0	0	0	0	0	0	0	0	0	0	0	0	0	0	0	0	0	0	0	0	0	0	0	0	0	0	0	0	0	0	0	0	0	0	0	0	0	0	0	0	0	0	0
Phvul.001G071100	1	9386033			0	0	0	0	0	0	0	0	0	0	0	0	0	0	0	0	0	0	0	0	0	0	0	0	0	0	0	0	0	0	0	0	0	0	0	0	0	0	0	0	0	0	0	0	0
Phvul.001G071200	1	9411997			0	0	0	0	0	0	0	0	0	0	0	0	0	0	0	0	0	0	0	0	0	0	0	0	0	0	0	0	0	0	0	0	0	0	0	0	0	0	0	0	0	0	0	0	0
Phvul.001G071300	1	9428013			0	0	0	0	0	0	0	0	0	0	0	0	0	0	0	0	0	0	0	0	0	0	0	0	0	0	0	0	0	0	0	0	0	0	0	0	0	0	0	0	0	0	0	0	0
Phvul.001G071401	1	9438060			0	0	0	0	0	0	0	0	0	0	0	0	0	0	0	0	0	0	0	0	0	0	0	0	0	0	0	0	0	0	0	0	0	0	0	0	0	0	0	0	0	0	0	0	0
Phvul.001G071500	1	9451273			0	0	0	0	0	0	0	0	0	0	0	0	0	0	0	0	0	0	0	0	0	0	0	0	0	0	0	0	0	0	0	0	0	0	0	0	0	0	0	0	0	0	0	0	0
Phvul.001G071600	1	9491223			0	0	0	0	0	0	0	0	0	0	0	0	0	0	0	0	0	0	0	0	0	0	0	0	0	0	0	0	0	0	0	0	0	0	0	0	0	0	0	0	0	0	0	0	0
Phvul.001G071700	1	9506678			0	0	0	0	0	0	0	0	0	0	0	0	0	0	0	0	0	0	0	0	0	0	0	0	0	0	0	0	0	0	0	0	0	0	0	0	0	0	0	0	0	0	0	0	0
Phvul.001G071800	1	9520334			0	0	0	0	0	0	0	0	0	0	0	0	0	0	0	0	0	0	0	0	0	0	0	0	0	0	0	0	0	0	0	0	0	0	0	0	0	0	0	0	0	0	0	0	0
Phvul.001G071900	1	9524524			0	0	0	0	0	0	0	0	0	0	0	0	0	0	0	0	0	0	0	0	0	0	0	0	0	0	0	0	0	0	0	0	0	0	0	0	0	0	0	0	0	0	0	0	0
Phvul.001G072000	1	9542157			0	0	0	0	0	0	0	0	0	0	0	0	0	0	0	0	0	0	0	0	0	0	0	0	0	0	0	0	0	0	0	0	0	0	0	0	0	0	0	0	0	0	0	0	0
Phvul.001G072100	1	9560542			0	0	0	0	0	0	0	0	0	0	0	0	0	0	0	0	0	0	0	0	0	0	0	0	0	0	0	0	0	0	0	0	0	0	0	0	0	0	0	0	0	0	0	0	0
Phvul.001G072200	1	9606545			0	0	0	0	0	0	0	0	0	0	0	0	0	0	0	0	0	0	0	0	0	0	0	0	0	0	0	0	0	0	0	0	0	0	0	0	0	0	0	0	0	0	0	0	0
Phvul.001G072300	1	9629785			0	0	0	0	0	0	0	0	0	0	0	0	0	0	0	0	0	0	0	0	0	0	0	0	0	0	0	0	0	0	0	0	0	0	0	0	0	0	0	0	0	0	0	0	0
Phvul.001G072400	1	9649485			0	0	0	0	0	0	0	0	0	0	0	0	0	0	0	0	0	0	0	0	0	0	0	0	0	0	0	0	0	0	0	0	0	0	0	0	0	0	0	0	0	0	0	0	0
Phvul.001G072500	1	9669014			0	0	0	0	0	0	0	0	0	0	0	0	0	0	0	0	0	0	0	0	0	0	0	0	0	0	0	0	0	0	0	0	0	0	0	0	0	0	0	0	0	0	0	0	0
Phvul.001G072600	1	9698266			0	0	0	0	0	0	0	0	0	0	0	0	0	0	0	0	0	0	0	0	0	0	0	0	0	0	0	0	0	0	0	0	0	0	0	0	0	0	0	0	0	0	0	0	0
Phvul.001G072800	1	9776478			0	0	0	0	0	0	0	0	0	0	0	0	0	0	0	0	0	0	0	0	0	0	0	0	0	0	0	0	0	0	0	0	0	0	0	0	0	0	0	0	0	0	0	0	0
Phvul.001G072900	1	9793250			0	0	0	0	0	0	0	0	0	0	0	0	0	0	0	0	0	0	0	0	0	0	0	0	0	0	0	0	0	0	0	0	0	0	0	0	0	0	0	0	0	0	0	0	0
Phvul.001G073000	1	9823984			0	0	0	0	0	0	0	0	0	0	0	0	0	0	0	0	0	0	0	0	0	0	0	0	0	0	0	0	0	0	0	0	0	0	0	0	0	0	0	0	0	0	0	0	0
Phvul.001G073100	1	9848319			0	0	0	0	0	0	0	0	0	0	0	0	0	0	0	0	0	0	0	0	0	0	0	0	0	0	0	0	0	0	0	0	0	0	0	0	0	0	0	0	0	0	0	0	0
Phvul.001G073200	1	9871350			0	0	0	0	0	0	0	0	0	0	0	0	0	0	0	0	0	0	0	0	0	0	0	0	0	0	0	0	0	0	0	0	0	0	0	0	0	0	0	0	0	0	0	0	0
Phvul.001G073300	1	9880651			0	0	0	0	0	0	0	0	0	0	0	0	0	0	0	0	0	0	0	0	0	0	0	0	0	0	0	0	0	0	0	0	0	0	0	0	0	0	0	0	0	0	0	0	0
Phvul.001G073400	1	9896732			0	0	0	0	0	0	0	0	0	0	0	0	0	0	0	0	0	0	0	0	0	0	0	0	0	0	0	0	0	0	0	0	0	0	0	0	0	0	0	0	0	0	0	0	0
Phvul.001G073501	1	9909673			0	0	0	0	0	0	0	0	0	0	0	0	0	0	0	0	0	0	0	0	0	0	0	0	0	0	0	0	0	0	0	0	0	0	0	0	0	0	0	0	0	0	0	0	0
Phvul.001G073600	1	9952601			0	0	0	0	0	0	0	0	0	0	0	0	0	0	0	0	0	0	0	0	0	0	0	0	0	0	0	0	0	0	0	0	0	0	0	0	0	0	0	0	0	0	0	0	0
Phvul.001G073700	1	9968697			0	0	0	0	0	0	0	0	0	0	0	0	0	0	0	0	0	0	0	0	0	0	0	0	0	0	0	0	0	0	0	0	0	0	0	0	0	0	0	0	0	0	0	0	0
Phvul.001G073800	1	10013524			0	0	0	0	0	0	0	0	0	0	0	0	0	0	0	0	0	0	0	0	0	0	0	0	0	0	0	0	0	0	0	0	0	0	0	0	0	0	0	0	0	0	0	0	0
Phvul.001G073900	1	10034968			0	0	0	0	0	0	0	0	0	0	0	0	0	0	0	0	0	0	0	0	0	0	0	0	0	0	0	0	0	0	0	0	0	0	0	0	0	0	0	0	0	0	0	0	0
Phvul.001G074000	1	10073892			0	0	0	0	0	0	0	0	0	0	0	0	0	0	0	0	0	0	0	0	0	0	0	0	0	0	0	0	0	0	0	0	0	0	0	0	0	0	0	0	0	0	0	0	0
Phvul.001G074200	1	10097384			0	0	0	0	0	0	0	0	0	0	0	0	0	0	0	0	0	0	0	0	0	0	0	0	0	0	0	0	0	0	0	0	0	0	0	0	0	0	0	0	0	0	0	0	0
Phvul.001G074300	1	10141557			0	0	0	0	0	0	0	0	0	0	0	0	0	0	0	0	0	0	0	0	0	0	0	0	0	0	0	0	0	0	0	0	0	0	0	0	0	0	0	0	0	0	0	0	0
Phvul.001G074400	1	10161789			0	0	0	0	0	0	0	0	0	0	0	0	0	0	0	0	0	0	0	0	0	0	0	0	0	0	0	0	0	0	0	0	0	0	0	0	0	0	0	0	0	0	0	0	0
Phvul.001G074500	1	10189106			0	0	0	0	0	0	0	0	0	0	0	0	0	0	0	0	0	0	0	0	0	0	0	0	0	0	0	0	0	0	0	0	0	0	0	0	0	0	0	0	0	0	0	0	0
Phvul.001G074600	1	10241430			0	0	0	0	0	0	0	0	0	0	0	0	0	0	0	0	0	0	0	0	0	0	0	0	0	0	0	0	0	0	0	0	0	0	0	0	0	0	0	0	0	0	0	0	0
Phvul.001G074700	1	10250391			0	0	0	0	0	0	0	0	0	0	0	0	0	0	0	0	0	0	0	0	0	0	0	0	0	0	0	0	0	0	0	0	0	0	0	0	0	0	0	0	0	0	0	0	0
Phvul.001G074800	1	10285603			0	0	0	0	0	0	0	0	0	0	0	0	0	0	0	0	0	0	0	0	0	0	0	0	0	0	0	0	0	0	0	0	0	0	0	0	0	0	0	0	0	0	0	0	0
Phvul.001G075900	1	10469775			0	0	0	0	0	0	0	0	0	0	0	0	0	0	0	0	0	0	0	0	0	0	0	0	0	0	0	0	0	0	0	0	0	0	0	0	0	0	0	0	0	0	0	0	0
Phvul.001G075800	1	10518956			0	0	0	0	0	0	0	0	0	0	0	0	0	0	0	0	0	0	0	0	0	0	0	0	0	0	0	0	0	0	0	0	0	0	0	0	0	0	0	0	0	0	0	0	0
Phvul.001G075866	1	10534457			0	0	0	0	0	0	0	0	0	0	0	0	0	0	0	0	0	0	0	0	0	0	0	0	0	0	0	0	0	0	0	0	0	0	0	0	0	0	0	0	0	0	0	0	0
Phvul.001G075700	1	10535753			0	0	0	0	0	0	0	0	0	0	0	0	0	0	0	0	0	0	0	0	0	0	0	0	0	0	0	0	0	0	0	0	0	0	0	0	0	0	0	0	0	0	0	0	0
Phvul.001G074900	1	10572944			0	0	0	0	0	0	0	0	0	0	0	0	0	0	0	0	0	0	0	0	0	0	0	0	0	0	0	0	0	0	0	0	0	0	0	0	0	0	0	0	0	0	0	0	0
Phvul.001G075000	1	10598794			0	0	0	0	0	0	0	0	0	0	0	0	0	0	0	0	0	0	0	0	0	0	0	0	0	0	0	0	0	0	0	0	0	0	0	0	0	0	0	0	0	0	0	0	0
Phvul.001G075100	1	10620620			0	0	0	0	0	0	0	0	0	0	0	0	0	0	0	0	0	0	0	0	0	0	0	0	0	0	0	0	0	0	0	0	0	0	0	0	0	0	0	0	0	0	0	0	0
Phvul.001G075200	1	10633702			0	0	0	0	0	0	0	0	0	0	0	0	0	0	0	0	0	0	0	0	0	0	0	0	0	0	0	0	0	0	0	0	0	0	0	0	0	0	0	0	0	0	0	0	0
Phvul.001G075300	1	10674752			0	0	0	0	0	0	0	0	0	0	0	0	0	0	0	0	0	0	0	0	0	0	0	0	0	0	0	0	0	0	0	0	0	0	0	0	0	0	0	0	0	0	0	0	0
Phvul.001G075400	1	10685630			0	0	0	0	0	0	0	0	0	0	0	0	0	0	0	0	0	0	0	0	0	0	0	0	0	0	0	0	0	0	0	0	0	0	0	0	0	0	0	0	0	0	0	0	0
Phvul.001G075500	1	10740498			0	0	0	0	0	0	0	0	0	0	0	0	0	0	0	0	0	0	0	0	0	0	0	0	0	0	0	0	0	0	0	0	0	0	0	0	0	0	0	0	0	0	0	0	0
Phvul.001G075600	1	10743055			0	0	0	0	0	0	0	0	0	0	0	0	0	0	0	0	0	0	0	0	0	0	0	0	0	0	0	0	0	0	0	0	0	0	0	0	0	0	0	0	0	0	0	0	0
Phvul.001G075666	1	10789817			0	0	0	0	0	0	0	0	0	0	0	0	0	0	0	0	0	0	0	0	0	0	0	0	0	0	0	0	0	0	0	0	0	0	0	0	0	0	0	0	0	0	0	0	0
Phvul.001G076000	1	10825518			0	0	0	0	0	0	0	0	0	0	0	0	0	0	0	0	0	0	0	0	0	0	0	0	0	0	0	0	0	0	0	0	0	0	0	0	0	0	0	0	0	0	0	0	0
Phvul.001G076100	1	10851445			0	0	0	0	0	0	0	0	0	0	0	0	0	0	0	0	0	0	0	0	0	0	0	0	0	0	0	0	0	0	0	0	0	0	0	0	0	0	0	0	0	0	0	0	0
Phvul.001G076200	1	10888383			0	0	0	0	0	0	0	0	0	0	0	0	0	0	0	0	0	0	0	0	0	0	0	0	0	0	0	0	0	0	0	0	0	0	0	0	0	0	0	0	0	0	0	0	0
Phvul.001G076300	1	10917932			0	0	0	0	0	0	0	0	0	0	0	0	0	0	0	0	0	0	0	0	0	0	0	0	0	0	0	0	0	0	0	0	0	0	0	0	0	0	0	0	0	0	0	0	0
Phvul.001G076400	1	10956972			0	0	0	0	0	0	0	0	0	0	0	0	0	0	0	0	0	0	0	0	0	0	0	0	0	0	0	0	0	0	0	0	0	0	0	0	0	0	0	0	0	0	0	0	0
Phvul.001G076600	1	11075434			0	0	0	0	0	0	0	0	0	0	0	0	0	0	0	0	0	0	0	0	0	0	0	0	0	0	0	0	0	0	0	0	0	0	0	0	0	0	0	0	0	0	0	0	0
Phvul.001G076700	1	11108549			0	0	0	0	0	0	0	0	0	0	0	0	0	0	0	0	0	0	0	0	0	0	0	0	0	0	0	0	0	0	0	0	0	0	0	0	0	0	0	0	0	0	0	0	0
Phvul.001G076750	1	11113937			0	0	0	0	0	0	0	0	0	0	0	0	0	0	0	0	0	0	0	0	0	0	0	0	0	0	0	0	0	0	0	0	0	0	0	0	0	0	0	0	0	0	0	0	0
Phvul.001G076800	1	11140157			0	0	0	0	0	0	0	0	0	0	0	0	0	0	0	0	0	0	0	0	0	0	0	0	0	0	0	0	0	0	0	0	0	0	0	0	0	0	0	0	0	0	0	0	0
Phvul.001G076900	1	11190156			0	0	0	0	0	0	0	0	0	0	0	0	0	0	0	0	0	0	0	0	0	0	0	0	0	0	0	0	0	0	0	0	0	0	0	0	0	0	0	0	0	0	0	0	0
Phvul.001G077000	1	11268809			0	0	0	0	0	0	0	0	0	0	0	0	0	0	0	0	0	0	0	0	0	0	0	0	0	0	0	0	0	0	0	0	0	0	0	0	0	0	0	0	0	0	0	0	0
Phvul.001G077100	1	11293483			0	0	0	0	0	0	0	0	0	0	0	0	0	0	0	0	0	0	0	0	0	0	0	0	0	0	0	0	0	0	0	0	0	0	0	0	0	0	0	0	0	0	0	0	0
Phvul.001G077200	1	11352419			0	0	0	0	0	0	0	0	0	0	0	0	0	0	0	0	0	0	0	0	0	0	0	0	0	0	0	0	0	0	0	0	0	0	0	0	0	0	0	0	0	0	0	0	0
Phvul.001G077300	1	11440763			0	0	0	0	0	0	0	0	0	0	0	0	0	0	0	0	0	0	0	0	0	0	0	0	0	0	0	0	0	0	0	0	0	0	0	0	0	0	0	0	0	0	0	0	0
Phvul.001G077400	1	11458141			0	0	0	0	0	0	0	0	0	0	0	0	0	0	0	0	0	0	0	0	0	0	0	0	0	0	0	0	0	0	0	0	0	0	0	0	0	0	0	0	0	0	0	0	0
Phvul.001G077500	1	11521611			0	0	0	0	0	0	0	0	0	0	0	0	0	0	0	0	0	0	0	0	0	0	0	0	0	0	0	0	0	0	0	0	0	0	0	0	0	0	0	0	0	0	0	0	0
Phvul.001G077600	1	11555230			0	0	0	0	0	0	0	0	0	0	0	0	0	0	0	0	0	0	0	0	0	0	0	0	0	0	0	0	0	0	0	0	0	0	0	0	0	0	0	0	0	0	0	0	0
Phvul.001G077700	1	11570120			0	0	0	0	0	0	0	0	0	0	0	0	0	0	0	0	0	0	0	0	0	0	0	0	0	0	0	0	0	0	0	0	0	0	0	0	0	0	0	0	0	0	0	0	0
Phvul.001G077800	1	11632558			0	0	0	0	0	0	0	0	0	0	0	0	0	0	0	0	0	0	0	0	0	0	0	0	0	0	0	0	0	0	0	0	0	0	0	0	0	0	0	0	0	0	0	0	0
Phvul.001G077900	1	11653017			0	0	0	0	0	0	0	0	0	0	0	0	0	0	0	0	0	0	0	0	0	0	0	0	0	0	0	0	0	0	0	0	0	0	0	0	0	0	0	0	0	0	0	0	0
Phvul.001G078000	1	11662417			0	0	0	0	0	0	0	0	0	0	0	0	0	0	0	0	0	0	0	0	0	0	0	0	0	0	0	0	0	0	0	0	0	0	0	0	0	0	0	0	0	0	0	0	0
Phvul.001G078100	1	11696977			0	0	0	0	0	0	0	0	0	0	0	0	0	0	0	0	0	0	0	0	0	0	0	0	0	0	0	0	0	0	0	0	0	0	0	0	0	0	0	0	0	0	0	0	0
Phvul.001G078200	1	11722371			0	0	0	0	0	0	0	0	0	0	0	0	0	0	0	0	0	0	0	0	0	0	0	0	0	0	0	0	0	0	0	0	0	0	0	0	0	0	0	0	0	0	0	0	0
Phvul.001G078300	1	11736242			0	0	0	0	0	0	0	0	0	0	0	0	0	0	0	0	0	0	0	0	0	0	0	0	0	0	0	0	0	0	0	0	0	0	0	0	0	0	0	0	0	0	0	0	0
Phvul.001G078401	1	11758100			0	0	0	0	0	0	0	0	0	0	0	0	0	0	0	0	0	0	0	0	0	0	0	0	0	0	0	0	0	0	0	0	0	0	0	0	0	0	0	0	0	0	0	0	0
Phvul.001G078501	1	11847931			0	0	0	0	0	0	0	0	0	0	0	0	0	0	0	0	0	0	0	0	0	0	0	0	0	0	0	0	0	0	0	0	0	0	0	0	0	0	0	0	0	0	0	0	0
Phvul.001G078600	1	11866515			0	0	0	0	0	0	0	0	0	0	0	0	0	0	0	0	0	0	0	0	0	0	0	0	0	0	0	0	0	0	0	0	0	0	0	0	0	0	0	0	0	0	0	0	0
Phvul.001G078701	1	11876613			0	0	0	0	0	0	0	0	0	0	0	0	0	0	0	0	0	0	0	0	0	0	0	0	0	0	0	0	0	0	0	0	0	0	0	0	0	0	0	0	0	0	0	0	0
Phvul.001G078800	1	11890052			0	0	0	0	0	0	0	0	0	0	0	0	0	0	0	0	0	0	0	0	0	0	0	0	0	0	0	0	0	0	0	0	0	0	0	0	0	0	0	0	0	0	0	0	0
Phvul.001G078900	1	11948980			0	0	0	0	0	0	0	0	0	0	0	0	0	0	0	0	0	0	0	0	0	0	0	0	0	0	0	0	0	0	0	0	0	0	0	0	0	0	0	0	0	0	0	0	0
Phvul.001G079000	1	11964432			0	0	0	0	0	0	0	0	0	0	0	0	0	0	0	0	0	0	0	0	0	0	0	0	0	0	0	0	0	0	0	0	0	0	0	0	0	0	0	0	0	0	0	0	0
Phvul.001G079100	1	11974629			0	0	0	0	0	0	0	0	0	0	0	0	0	0	0	0	0	0	0	0	0	0	0	0	0	0	0	0	0	0	0	0	0	0	0	0	0	0	0	0	0	0	0	0	0
Phvul.001G079200	1	12009949			0	0	0	0	0	0	0	0	0	0	0	0	0	0	0	0	0	0	0	0	0	0	0	0	0	0	0	0	0	0	0	0	0	0	0	0	0	0	0	0	0	0	0	0	0
Phvul.001G079300	1	12042117			0	0	0	0	0	0	0	0	0	0	0	0	0	0	0	0	0	0	0	0	0	0	0	0	0	0	0	0	0	0	0	0	0	0	0	0	0	0	0	0	0	0	0	0	0
Phvul.001G079400	1	12077966			0	0	0	0	0	0	0	0	0	0	0	0	0	0	0	0	0	0	0	0	0	0	0	0	0	0	0	0	0	0	0	0	0	0	0	0	0	0	0	0	0	0	0	0	0
Phvul.001G079500	1	12106992			0	0	0	0	0	0	0	0	0	0	0	0	0	0	0	0	0	0	0	0	0	0	0	0	0	0	0	0	0	0	0	0	0	0	0	0	0	0	0	0	0	0	0	0	0
Phvul.001G080566	1	12138099			0	0	0	0	0	0	0	0	0	0	0	0	0	0	0	0	0	0	0	0	0	0	0	0	0	0	0	0	0	0	0	0	0	0	0	0	0	0	0	0	0	0	0	0	0
Phvul.001G081632	1	12159319			0	0	0	0	0	0	0	0	0	0	0	0	0	0	0	0	0	0	0	0	0	0	0	0	0	0	0	0	0	0	0	0	0	0	0	0	0	0	0	0	0	0	0	0	0
Phvul.001G082700	1	12486755			0	0	0	0	0	0	0	0	0	0	0	0	0	0	0	0	0	0	0	0	0	0	0	0	0	0	0	0	0	0	0	0	0	0	0	0	0	0	0	0	0	0	0	0	0
Phvul.001G083000	1	12575232			0	0	0	0	0	0	0	0	0	0	0	0	0	0	0	0	0	0	0	0	0	0	0	0	0	0	0	0	0	0	0	0	0	0	0	0	0	0	0	0	0	0	0	0	0
Phvul.001G083050	1	12631665			0	0	0	0	0	0	0	0	0	0	0	0	0	0	0	0	0	0	0	0	0	0	0	0	0	0	0	0	0	0	0	0	0	0	0	0	0	0	0	0	0	0	0	0	0
Phvul.001G083100	1	12632051			0	0	0	0	0	0	0	0	0	0	0	0	0	0	0	0	0	0	0	0	0	0	0	0	0	0	0	0	0	0	0	0	0	0	0	0	0	0	0	0	0	0	0	0	0
Phvul.001G083200	1	12657741			0	0	0	0	0	0	0	0	0	0	0	0	0	0	0	0	0	0	0	0	0	0	0	0	0	0	0	0	0	0	0	0	0	0	0	0	0	0	0	0	0	0	0	0	0
Phvul.001G083300	1	12728187			0	0	0	0	0	0	0	0	0	0	0	0	0	0	0	0	0	0	0	0	0	0	0	0	0	0	0	0	0	0	0	0	0	0	0	0	0	0	0	0	0	0	0	0	0
Phvul.001G083400	1	12738562			0	0	0	0	0	0	0	0	0	0	0	0	0	0	0	0	0	0	0	0	0	0	0	0	0	0	0	0	0	0	0	0	0	0	0	0	0	0	0	0	0	0	0	0	0
Phvul.001G083533	1	12753041			0	0	0	0	0	0	0	0	0	0	0	0	0	0	0	0	0	0	0	0	0	0	0	0	0	0	0	0	0	0	0	0	0	0	0	0	0	0	0	0	0	0	0	0	0
Phvul.001G083666	1	12775020			0	0	0	0	0	0	0	0	0	0	0	0	0	0	0	0	0	0	0	0	0	0	0	0	0	0	0	0	0	0	0	0	0	0	0	0	0	0	0	0	0	0	0	0	0
Phvul.001G083800	1	12802270			0	0	0	0	0	0	0	0	0	0	0	0	0	0	0	0	0	0	0	0	0	0	0	0	0	0	0	0	0	0	0	0	0	0	0	0	0	0	0	0	0	0	0	0	0
Phvul.001G083900	1	12832423			0	0	0	0	0	0	0	0	0	0	0	0	0	0	0	0	0	0	0	0	0	0	0	0	0	0	0	0	0	0	0	0	0	0	0	0	0	0	0	0	0	0	0	0	0
Phvul.001G084000	1	12888838			0	0	0	0	0	0	0	0	0	0	0	0	0	0	0	0	0	0	0	0	0	0	0	0	0	0	0	0	0	0	0	0	0	0	0	0	0	0	0	0	0	0	0	0	0
Phvul.001G084100	1	12947978			0	0	0	0	0	0	0	0	0	0	0	0	0	0	0	0	0	0	0	0	0	0	0	0	0	0	0	0	0	0	0	0	0	0	0	0	0	0	0	0	0	0	0	0	0
Phvul.001G084200	1	12957528			0	0	0	0	0	0	0	0	0	0	0	0	0	0	0	0	0	0	0	0	0	0	0	0	0	0	0	0	0	0	0	0	0	0	0	0	0	0	0	0	0	0	0	0	0
Phvul.001G084300	1	12975729			0	0	0	0	0	0	0	0	0	0	0	0	0	0	0	0	0	0	0	0	0	0	0	0	0	0	0	0	0	0	0	0	0	0	0	0	0	0	0	0	0	0	0	0	0
Phvul.001G084501	1	12983313			0	0	0	0	0	0	0	0	0	0	0	0	0	0	0	0	0	0	0	0	0	0	0	0	0	0	0	0	0	0	0	0	0	0	0	0	0	0	0	0	0	0	0	0	0
Phvul.001G084700	1	13057356			0	0	0	0	0	0	0	0	0	0	0	0	0	0	0	0	0	0	0	0	0	0	0	0	0	0	0	0	0	0	0	0	0	0	0	0	0	0	0	0	0	0	0	0	0
Phvul.001G084800	1	13084803			0	0	0	0	0	0	0	0	0	0	0	0	0	0	0	0	0	0	0	0	0	0	0	0	0	0	0	0	0	0	0	0	0	0	0	0	0	0	0	0	0	0	0	0	0
Phvul.001G084900	1	13113771			0	0	0	0	0	0	0	0	0	0	0	0	0	0	0	0	0	0	0	0	0	0	0	0	0	0	0	0	0	0	0	0	0	0	0	0	0	0	0	0	0	0	0	0	0
Phvul.001G085000	1	13117371			0	0	0	0	0	0	0	0	0	0	0	0	0	0	0	0	0	0	0	0	0	0	0	0	0	0	0	0	0	0	0	0	0	0	0	0	0	0	0	0	0	0	0	0	0
Phvul.001G085200	1	13124127			0	0	0	0	0	0	0	0	0	0	0	0	0	0	0	0	0	0	0	0	0	0	0	0	0	0	0	0	0	0	0	0	0	0	0	0	0	0	0	0	0	0	0	0	0
Phvul.001G085300	1	13150330			0	0	0	0	0	0	0	0	0	0	0	0	0	0	0	0	0	0	0	0	0	0	0	0	0	0	0	0	0	0	0	0	0	0	0	0	0	0	0	0	0	0	0	0	0
Phvul.001G085400	1	13154099			0	0	0	0	0	0	0	0	0	0	0	0	0	0	0	0	0	0	0	0	0	0	0	0	0	0	0	0	0	0	0	0	0	0	0	0	0	0	0	0	0	0	0	0	0
Phvul.001G085500	1	13171213			0	0	0	0	0	0	0	0	0	0	0	0	0	0	0	0	0	0	0	0	0	0	0	0	0	0	0	0	0	0	0	0	0	0	0	0	0	0	0	0	0	0	0	0	0
Phvul.001G085600	1	13185368			0	0	0	0	0	0	0	0	0	0	0	0	0	0	0	0	0	0	0	0	0	0	0	0	0	0	0	0	0	0	0	0	0	0	0	0	0	0	0	0	0	0	0	0	0
Phvul.001G085700	1	13231232			0	0	0	0	0	0	0	0	0	0	0	0	0	0	0	0	0	0	0	0	0	0	0	0	0	0	0	0	0	0	0	0	0	0	0	0	0	0	0	0	0	0	0	0	0
Phvul.001G085800	1	13272623			0	0	0	0	0	0	0	0	0	0	0	0	0	0	0	0	0	0	0	0	0	0	0	0	0	0	0	0	0	0	0	0	0	0	0	0	0	0	0	0	0	0	0	0	0
Phvul.001G085900	1	13276960			0	0	0	0	0	0	0	0	0	0	0	0	0	0	0	0	0	0	0	0	0	0	0	0	0	0	0	0	0	0	0	0	0	0	0	0	0	0	0	0	0	0	0	0	0
Phvul.001G086000	1	13279105			0	0	0	0	0	0	0	0	0	0	0	0	0	0	0	0	0	0	0	0	0	0	0	0	0	0	0	0	0	0	0	0	0	0	0	0	0	0	0	0	0	0	0	0	0
Phvul.001G086100	1	13306625			0	0	0	0	0	0	0	0	0	0	0	0	0	0	0	0	0	0	0	0	0	0	0	0	0	0	0	0	0	0	0	0	0	0	0	0	0	0	0	0	0	0	0	0	0
Phvul.001G086133	1	13322342			0	0	0	0	0	0	0	0	0	0	0	0	0	0	0	0	0	0	0	0	0	0	0	0	0	0	0	0	0	0	0	0	0	0	0	0	0	0	0	0	0	0	0	0	0
Phvul.001G086166	1	13322713			0	0	0	0	0	0	0	0	0	0	0	0	0	0	0	0	0	0	0	0	0	0	0	0	0	0	0	0	0	0	0	0	0	0	0	0	0	0	0	0	0	0	0	0	0
Phvul.001G086200	1	13331646			0	0	0	0	0	0	0	0	0	0	0	0	0	0	0	0	0	0	0	0	0	0	0	0	0	0	0	0	0	0	0	0	0	0	0	0	0	0	0	0	0	0	0	0	0
Phvul.001G086300	1	13351398			0	0	0	0	0	0	0	0	0	0	0	0	0	0	0	0	0	0	0	0	0	0	0	0	0	0	0	0	0	0	0	0	0	0	0	0	0	0	0	0	0	0	0	0	0
Phvul.001G086400	1	13354605			0	0	0	0	0	0	0	0	0	0	0	0	0	0	0	0	0	0	0	0	0	0	0	0	0	0	0	0	0	0	0	0	0	0	0	0	0	0	0	0	0	0	0	0	0
Phvul.001G086466	1	13386847			0	0	0	0	0	0	0	0	0	0	0	0	0	0	0	0	0	0	0	0	0	0	0	0	0	0	0	0	0	0	0	0	0	0	0	0	0	0	0	0	0	0	0	0	0
Phvul.001G086532	1	13391208			0	0	0	0	0	0	0	0	0	0	0	0	0	0	0	0	0	0	0	0	0	0	0	0	0	0	0	0	0	0	0	0	0	0	0	0	0	0	0	0	0	0	0	0	0
Phvul.001G086600	1	13407118			0	0	0	0	0	0	0	0	0	0	0	0	0	0	0	0	0	0	0	0	0	0	0	0	0	0	0	0	0	0	0	0	0	0	0	0	0	0	0	0	0	0	0	0	0
Phvul.001G086700	1	13420742			0	0	0	0	0	0	0	0	0	0	0	0	0	0	0	0	0	0	0	0	0	0	0	0	0	0	0	0	0	0	0	0	0	0	0	0	0	0	0	0	0	0	0	0	0
Phvul.001G086800	1	13447900			0	0	0	0	0	0	0	0	0	0	0	0	0	0	0	0	0	0	0	0	0	0	0	0	0	0	0	0	0	0	0	0	0	0	0	0	0	0	0	0	0	0	0	0	0
Phvul.001G086900	1	13470909			0	0	0	0	0	0	0	0	0	0	0	0	0	0	0	0	0	0	0	0	0	0	0	0	0	0	0	0	0	0	0	0	0	0	0	0	0	0	0	0	0	0	0	0	0
Phvul.001G087000	1	13499958			0	0	0	0	0	0	0	0	0	0	0	0	0	0	0	0	0	0	0	0	0	0	0	0	0	0	0	0	0	0	0	0	0	0	0	0	0	0	0	0	0	0	0	0	0
Phvul.001G087100	1	13512744			0	0	0	0	0	0	0	0	0	0	0	0	0	0	0	0	0	0	0	0	0	0	0	0	0	0	0	0	0	0	0	0	0	0	0	0	0	0	0	0	0	0	0	0	0
Phvul.001G087200	1	13526554			0	0	0	0	0	0	0	0	0	0	0	0	0	0	0	0	0	0	0	0	0	0	0	0	0	0	0	0	0	0	0	0	0	0	0	0	0	0	0	0	0	0	0	0	0
Phvul.001G087300	1	13547691			0	0	0	0	0	0	0	0	0	0	0	0	0	0	0	0	0	0	0	0	0	0	0	0	0	0	0	0	0	0	0	0	0	0	0	0	0	0	0	0	0	0	0	0	0
Phvul.001G087500	1	13586669			0	0	0	0	0	0	0	0	0	0	0	0	0	0	0	0	0	0	0	0	0	0	0	0	0	0	0	0	0	0	0	0	0	0	0	0	0	0	0	0	0	0	0	0	0
Phvul.001G087600	1	13639243			0	0	0	0	0	0	0	0	0	0	0	0	0	0	0	0	0	0	0	0	0	0	0	0	0	0	0	0	0	0	0	0	0	0	0	0	0	0	0	0	0	0	0	0	0
Phvul.001G087700	1	13660927			0	0	0	0	0	0	0	0	0	0	0	0	0	0	0	0	0	0	0	0	0	0	0	0	0	0	0	0	0	0	0	0	0	0	0	0	0	0	0	0	0	0	0	0	0
Phvul.001G087800	1	13723499			0	0	0	0	0	0	0	0	0	0	0	0	0	0	0	0	0	0	0	0	0	0	0	0	0	0	0	0	0	0	0	0	0	0	0	0	0	0	0	0	0	0	0	0	0
Phvul.001G087900	1	13759455			0	0	0	0	0	0	0	0	0	0	0	0	0	0	0	0	0	0	0	0	0	0	0	0	0	0	0	0	0	0	0	0	0	0	0	0	0	0	0	0	0	0	0	0	0
Phvul.001G088000	1	13784220			0	0	0	0	0	0	0	0	0	0	0	0	0	0	0	0	0	0	0	0	0	0	0	0	0	0	0	0	0	0	0	0	0	0	0	0	0	0	0	0	0	0	0	0	0
Phvul.001G088100	1	13837408			0	0	0	0	0	0	0	0	0	0	0	0	0	0	0	0	0	0	0	0	0	0	0	0	0	0	0	0	0	0	0	0	0	0	0	0	0	0	0	0	0	0	0	0	0
Phvul.001G088200	1	13863296			0	0	0	0	0	0	0	0	0	0	0	0	0	0	0	0	0	0	0	0	0	0	0	0	0	0	0	0	0	0	0	0	0	0	0	0	0	0	0	0	0	0	0	0	0
Phvul.001G088300	1	13891259			0	0	0	0	0	0	0	0	0	0	0	0	0	0	0	0	0	0	0	0	0	0	0	0	0	0	0	0	0	0	0	0	0	0	0	0	0	0	0	0	0	0	0	0	0
Phvul.001G088400	1	13936115			0	0	0	0	0	0	0	0	0	0	0	0	0	0	0	0	0	0	0	0	0	0	0	0	0	0	0	0	0	0	0	0	0	0	0	0	0	0	0	0	0	0	0	0	0
Phvul.001G088500	1	13948725			0	0	0	0	0	0	0	0	0	0	0	0	0	0	0	0	0	0	0	0	0	0	0	0	0	0	0	0	0	0	0	0	0	0	0	0	0	0	0	0	0	0	0	0	0
Phvul.001G088600	1	13953680			0	0	0	0	0	0	0	0	0	0	0	0	0	0	0	0	0	0	0	0	0	0	0	0	0	0	0	0	0	0	0	0	0	0	0	0	0	0	0	0	0	0	0	0	0
Phvul.001G088700	1	14063629			0	0	0	0	0	0	0	0	0	0	0	0	0	0	0	0	0	0	0	0	0	0	0	0	0	0	0	0	0	0	0	0	0	0	0	0	0	0	0	0	0	0	0	0	0
Phvul.001G088800	1	14069615			0	0	0	0	0	0	0	0	0	0	0	0	0	0	0	0	0	0	0	0	0	0	0	0	0	0	0	0	0	0	0	0	0	0	0	0	0	0	0	0	0	0	0	0	0
Phvul.001G088900	1	14088551			0	0	0	0	0	0	0	0	0	0	0	0	0	0	0	0	0	0	0	0	0	0	0	0	0	0	0	0	0	0	0	0	0	0	0	0	0	0	0	0	0	0	0	0	0
Phvul.001G089000	1	14201075			0	0	0	0	0	0	0	0	0	0	0	0	0	0	0	0	0	0	0	0	0	0	0	0	0	0	0	0	0	0	0	0	0	0	0	0	0	0	0	0	0	0	0	0	0
Phvul.001G089100	1	14226384			0	0	0	0	0	0	0	0	0	0	0	0	0	0	0	0	0	0	0	0	0	0	0	0	0	0	0	0	0	0	0	0	0	0	0	0	0	0	0	0	0	0	0	0	0
Phvul.001G089200	1	14268595			0	0	0	0	0	0	0	0	0	0	0	0	0	0	0	0	0	0	0	0	0	0	0	0	0	0	0	0	0	0	0	0	0	0	0	0	0	0	0	0	0	0	0	0	0
Phvul.001G089400	1	14351761			0	0	0	0	0	0	0	0	0	0	0	0	0	0	0	0	0	0	0	0	0	0	0	0	0	0	0	0	0	0	0	0	0	0	0	0	0	0	0	0	0	0	0	0	0
Phvul.001G089500	1	14465378			0	0	0	0	0	0	0	0	0	0	0	0	0	0	0	0	0	0	0	0	0	0	0	0	0	0	0	0	0	0	0	0	0	0	0	0	0	0	0	0	0	0	0	0	0
Phvul.001G089600	1	14523662			0	0	0	0	0	0	0	0	0	0	0	0	0	0	0	0	0	0	0	0	0	0	0	0	0	0	0	0	0	0	0	0	0	0	0	0	0	0	0	0	0	0	0	0	0
Phvul.001G089700	1	14563432			0	0	0	0	0	0	0	0	0	0	0	0	0	0	0	0	0	0	0	0	0	0	0	0	0	0	0	0	0	0	0	0	0	0	0	0	0	0	0	0	0	0	0	0	0
Phvul.001G089800	1	14615782			0	0	0	0	0	0	0	0	0	0	0	0	0	0	0	0	0	0	0	0	0	0	0	0	0	0	0	0	0	0	0	0	0	0	0	0	0	0	0	0	0	0	0	0	0
Phvul.001G089900	1	14661481			0	0	0	0	0	0	0	0	0	0	0	0	0	0	0	0	0	0	0	0	0	0	0	0	0	0	0	0	0	0	0	0	0	0	0	0	0	0	0	0	0	0	0	0	0
Phvul.001G090000	1	14686318			0	0	0	0	0	0	0	0	0	0	0	0	0	0	0	0	0	0	0	0	0	0	0	0	0	0	0	0	0	0	0	0	0	0	0	0	0	0	0	0	0	0	0	0	0
Phvul.001G090100	1	14693474			0	0	0	0	0	0	0	0	0	0	0	0	0	0	0	0	0	0	0	0	0	0	0	0	0	0	0	0	0	0	0	0	0	0	0	0	0	0	0	0	0	0	0	0	0
Phvul.001G090200	1	14782557			0	0	0	0	0	0	0	0	0	0	0	0	0	0	0	0	0	0	0	0	0	0	0	0	0	0	0	0	0	0	0	0	0	0	0	0	0	0	0	0	0	0	0	0	0
Phvul.001G090300	1	14829563			0	0	0	0	0	0	0	0	0	0	0	0	0	0	0	0	0	0	0	0	0	0	0	0	0	0	0	0	0	0	0	0	0	0	0	0	0	0	0	0	0	0	0	0	0
Phvul.001G090400	1	14834877			0	0	0	0	0	0	0	0	0	0	0	0	0	0	0	0	0	0	0	0	0	0	0	0	0	0	0	0	0	0	0	0	0	0	0	0	0	0	0	0	0	0	0	0	0
Phvul.001G090500	1	14853497			0	0	0	0	0	0	0	0	0	0	0	0	0	0	0	0	0	0	0	0	0	0	0	0	0	0	0	0	0	0	0	0	0	0	0	0	0	0	0	0	0	0	0	0	0
Phvul.001G090600	1	14867016			0	0	0	0	0	0	0	0	0	0	0	0	0	0	0	0	0	0	0	0	0	0	0	0	0	0	0	0	0	0	0	0	0	0	0	0	0	0	0	0	0	0	0	0	0
Phvul.001G090700	1	14879912			0	0	0	0	0	0	0	0	0	0	0	0	0	0	0	0	0	0	0	0	0	0	0	0	0	0	0	0	0	0	0	0	0	0	0	0	0	0	0	0	0	0	0	0	0
Phvul.001G090800	1	14976075			0	0	0	0	0	0	0	0	0	0	0	0	0	0	0	0	0	0	0	0	0	0	0	0	0	0	0	0	0	0	0	0	0	0	0	0	0	0	0	0	0	0	0	0	0
Phvul.001G090900	1	14989858			0	0	0	0	0	0	0	0	0	0	0	0	0	0	0	0	0	0	0	0	0	0	0	0	0	0	0	0	0	0	0	0	0	0	0	0	0	0	0	0	0	0	0	0	0
Phvul.001G091000	1	15011769			0	0	0	0	0	0	0	0	0	0	0	0	0	0	0	0	0	0	0	0	0	0	0	0	0	0	0	0	0	0	0	0	0	0	0	0	0	0	0	0	0	0	0	0	0
Phvul.001G091100	1	15322507			0	0	0	0	0	0	0	0	0	0	0	0	0	0	0	0	0	0	0	0	0	0	0	0	0	0	0	0	0	0	0	0	0	0	0	0	0	0	0	0	0	0	0	0	0
Phvul.001G091150	1	15332004			0	0	0	0	0	0	0	0	0	0	0	0	0	0	0	0	0	0	0	0	0	0	0	0	0	0	0	0	0	0	0	0	0	0	0	0	0	0	0	0	0	0	0	0	0
Phvul.001G091200	1	15398605			0	0	0	0	0	0	0	0	0	0	0	0	0	0	0	0	0	0	0	0	0	0	0	0	0	0	0	0	0	0	0	0	0	0	0	0	0	0	0	0	0	0	0	0	0
Phvul.001G091300	1	15531918			0	0	0	0	0	0	0	0	0	0	0	0	0	0	0	0	0	0	0	0	0	0	0	0	0	0	0	0	0	0	0	0	0	0	0	0	0	0	0	0	0	0	0	0	0
Phvul.001G091400	1	15552500			0	0	0	0	0	0	0	0	0	0	0	0	0	0	0	0	0	0	0	0	0	0	0	0	0	0	0	0	0	0	0	0	0	0	0	0	0	0	0	0	0	0	0	0	0
Phvul.001G091500	1	15635491			0	0	0	0	0	0	0	0	0	0	0	0	0	0	0	0	0	0	0	0	0	0	0	0	0	0	0	0	0	0	0	0	0	0	0	0	0	0	0	0	0	0	0	0	0
Phvul.001G091900	1	15759697			0	0	0	0	0	0	0	0	0	0	0	0	0	0	0	0	0	0	0	0	0	0	0	0	0	0	0	0	0	0	0	0	0	0	0	0	0	0	0	0	0	0	0	0	0
Phvul.001G092000	1	15822750			0	0	0	0	0	0	0	0	0	0	0	0	0	0	0	0	0	0	0	0	0	0	0	0	0	0	0	0	0	0	0	0	0	0	0	0	0	0	0	0	0	0	0	0	0
Phvul.001G092100	1	15934310			0	0	0	0	0	0	0	0	0	0	0	0	0	0	0	0	0	0	0	0	0	0	0	0	0	0	0	0	0	0	0	0	0	0	0	0	0	0	0	0	0	0	0	0	0
Phvul.001G092200	1	15966735			0	0	0	0	0	0	0	0	0	0	0	0	0	0	0	0	0	0	0	0	0	0	0	0	0	0	0	0	0	0	0	0	0	0	0	0	0	0	0	0	0	0	0	0	0
Phvul.001G092300	1	15977233			0	0	0	0	0	0	0	0	0	0	0	0	0	0	0	0	0	0	0	0	0	0	0	0	0	0	0	0	0	0	0	0	0	0	0	0	0	0	0	0	0	0	0	0	0
Phvul.001G092400	1	15982504			0	0	0	0	0	0	0	0	0	0	0	0	0	0	0	0	0	0	0	0	0	0	0	0	0	0	0	0	0	0	0	0	0	0	0	0	0	0	0	0	0	0	0	0	0
Phvul.001G092500	1	16002309			0	0	0	0	0	0	0	0	0	0	0	0	0	0	0	0	0	0	0	0	0	0	0	0	0	0	0	0	0	0	0	0	0	0	0	0	0	0	0	0	0	0	0	0	0
Phvul.001G038100	1	16151457			0	0	0	0	0	0	0	0	0	0	0	0	0	0	0	0	0	0	0	0	0	0	0	0	0	0	0	0	0	0	0	0	0	0	0	0	0	0	0	0	0	0	0	0	0
Phvul.001G093900	1	16463979			0	0	0	0	0	0	0	0	0	0	0	0	0	0	0	0	0	0	0	0	0	0	0	0	0	0	0	0	0	0	0	0	0	0	0	0	0	0	0	0	0	0	0	0	0
Phvul.001G094000	1	16531226			0	0	0	0	0	0	0	0	0	0	0	0	0	0	0	0	0	0	0	0	0	0	0	0	0	0	0	0	0	0	0	0	0	0	0	0	0	0	0	0	0	0	0	0	0
Phvul.001G094100	1	16651928			0	0	0	0	0	0	0	0	0	0	0	0	0	0	0	0	0	0	0	0	0	0	0	0	0	0	0	0	0	0	0	0	0	0	0	0	0	0	0	0	0	0	0	0	0
Phvul.001G094200	1	16825981			0	0	0	0	0	0	0	0	0	0	0	0	0	0	0	0	0	0	0	0	0	0	0	0	0	0	0	0	0	0	0	0	0	0	0	0	0	0	0	0	0	0	0	0	0
Phvul.001G094300	1	16831121			0	0	0	0	0	0	0	0	0	0	0	0	0	0	0	0	0	0	0	0	0	0	0	0	0	0	0	0	0	0	0	0	0	0	0	0	0	0	0	0	0	0	0	0	0
Phvul.001G092800	1	17080759			0	0	0	0	0	0	0	0	0	0	0	0	0	0	0	0	0	0	0	0	0	0	0	0	0	0	0	0	0	0	0	0	0	0	0	0	0	0	0	0	0	0	0	0	0
Phvul.001G092900	1	17124459			0	0	0	0	0	0	0	0	0	0	0	0	0	0	0	0	0	0	0	0	0	0	0	0	0	0	0	0	0	0	0	0	0	0	0	0	0	0	0	0	0	0	0	0	0
Phvul.001G093000	1	17164183			0	0	0	0	0	0	0	0	0	0	0	0	0	0	0	0	0	0	0	0	0	0	0	0	0	0	0	0	0	0	0	0	0	0	0	0	0	0	0	0	0	0	0	0	0
Phvul.001G093100	1	17168013			0	0	0	0	0	0	0	0	0	0	0	0	0	0	0	0	0	0	0	0	0	0	0	0	0	0	0	0	0	0	0	0	0	0	0	0	0	0	0	0	0	0	0	0	0
Phvul.001G093200	1	17175803			0	0	0	0	0	0	0	0	0	0	0	0	0	0	0	0	0	0	0	0	0	0	0	0	0	0	0	0	0	0	0	0	0	0	0	0	0	0	0	0	0	0	0	0	0
Phvul.001G093300	1	17186445			0	0	0	0	0	0	0	0	0	0	0	0	0	0	0	0	0	0	0	0	0	0	0	0	0	0	0	0	0	0	0	0	0	0	0	0	0	0	0	0	0	0	0	0	0
Phvul.001G093400	1	17236969			0	0	0	0	0	0	0	0	0	0	0	0	0	0	0	0	0	0	0	0	0	0	0	0	0	0	0	0	0	0	0	0	0	0	0	0	0	0	0	0	0	0	0	0	0
Phvul.001G093500	1	17245658			0	0	0	0	0	0	0	0	0	0	0	0	0	0	0	0	0	0	0	0	0	0	0	0	0	0	0	0	0	0	0	0	0	0	0	0	0	0	0	0	0	0	0	0	0
Phvul.001G093700	1	17338107			0	0	0	0	0	0	0	0	0	0	0	0	0	0	0	0	0	0	0	0	0	0	0	0	0	0	0	0	0	0	0	0	0	0	0	0	0	0	0	0	0	0	0	0	0
Phvul.001G093800	1	17422195			0	0	0	0	0	0	0	0	0	0	0	0	0	0	0	0	0	0	0	0	0	0	0	0	0	0	0	0	0	0	0	0	0	0	0	0	0	0	0	0	0	0	0	0	0
Phvul.001G094400	1	17566409			0	0	0	0	0	0	0	0	0	0	0	0	0	0	0	0	0	0	0	0	0	0	0	0	0	0	0	0	0	0	0	0	0	0	0	0	0	0	0	0	0	0	0	0	0
Phvul.001G094500	1	17653098			0	0	0	0	0	0	0	0	0	0	0	0	0	0	0	0	0	0	0	0	0	0	0	0	0	0	0	0	0	0	0	0	0	0	0	0	0	0	0	0	0	0	0	0	0
Phvul.001G094600	1	17656314			0	0	0	0	0	0	0	0	0	0	0	0	0	0	0	0	0	0	0	0	0	0	0	0	0	0	0	0	0	0	0	0	0	0	0	0	0	0	0	0	0	0	0	0	0
Phvul.001G094700	1	17680816			0	0	0	0	0	0	0	0	0	0	0	0	0	0	0	0	0	0	0	0	0	0	0	0	0	0	0	0	0	0	0	0	0	0	0	0	0	0	0	0	0	0	0	0	0
Phvul.001G094800	1	17685812			0	0	0	0	0	0	0	0	0	0	0	0	0	0	0	0	0	0	0	0	0	0	0	0	0	0	0	0	0	0	0	0	0	0	0	0	0	0	0	0	0	0	0	0	0
Phvul.001G094900	1	17700616			0	0	0	0	0	0	0	0	0	0	0	0	0	0	0	0	0	0	0	0	0	0	0	0	0	0	0	0	0	0	0	0	0	0	0	0	0	0	0	0	0	0	0	0	0
Phvul.001G095000	1	17729788			0	0	0	0	0	0	0	0	0	0	0	0	0	0	0	0	0	0	0	0	0	0	0	0	0	0	0	0	0	0	0	0	0	0	0	0	0	0	0	0	0	0	0	0	0
Phvul.001G095100	1	17741267			0	0	0	0	0	0	0	0	0	0	0	0	0	0	0	0	0	0	0	0	0	0	0	0	0	0	0	0	0	0	0	0	0	0	0	0	0	0	0	0	0	0	0	0	0
Phvul.001G095200	1	17749654			0	0	0	0	0	0	0	0	0	0	0	0	0	0	0	0	0	0	0	0	0	0	0	0	0	0	0	0	0	0	0	0	0	0	0	0	0	0	0	0	0	0	0	0	0
Phvul.001G095300	1	17761595			0	0	0	0	0	0	0	0	0	0	0	0	0	0	0	0	0	0	0	0	0	0	0	0	0	0	0	0	0	0	0	0	0	0	0	0	0	0	0	0	0	0	0	0	0
Phvul.001G095350	1	17820840			0	0	0	0	0	0	0	0	0	0	0	0	0	0	0	0	0	0	0	0	0	0	0	0	0	0	0	0	0	0	0	0	0	0	0	0	0	0	0	0	0	0	0	0	0
Phvul.001G095400	1	17874334			0	0	0	0	0	0	0	0	0	0	0	0	0	0	0	0	0	0	0	0	0	0	0	0	0	0	0	0	0	0	0	0	0	0	0	0	0	0	0	0	0	0	0	0	0
Phvul.001G095500	1	17890598			0	0	0	0	0	0	0	0	0	0	0	0	0	0	0	0	0	0	0	0	0	0	0	0	0	0	0	0	0	0	0	0	0	0	0	0	0	0	0	0	0	0	0	0	0
Phvul.001G095600	1	17908398			0	0	0	0	0	0	0	0	0	0	0	0	0	0	0	0	0	0	0	0	0	0	0	0	0	0	0	0	0	0	0	0	0	0	0	0	0	0	0	0	0	0	0	0	0
Phvul.001G095650	1	17981323			0	0	0	0	0	0	0	0	0	0	0	0	0	0	0	0	0	0	0	0	0	0	0	0	0	0	0	0	0	0	0	0	0	0	0	0	0	0	0	0	0	0	0	0	0
Phvul.001G095700	1	18028931			0	0	0	0	0	0	0	0	0	0	0	0	0	0	0	0	0	0	0	0	0	0	0	0	0	0	0	0	0	0	0	0	0	0	0	0	0	0	0	0	0	0	0	0	0
Phvul.001G095800	1	18072152			0	0	0	0	0	0	0	0	0	0	0	0	0	0	0	0	0	0	0	0	0	0	0	0	0	0	0	0	0	0	0	0	0	0	0	0	0	0	0	0	0	0	0	0	0
Phvul.001G096000	1	18113935			0	0	0	0	0	0	0	0	0	0	0	0	0	0	0	0	0	0	0	0	0	0	0	0	0	0	0	0	0	0	0	0	0	0	0	0	0	0	0	0	0	0	0	0	0
Phvul.001G096100	1	18209118			0	0	0	0	0	0	0	0	0	0	0	0	0	0	0	0	0	0	0	0	0	0	0	0	0	0	0	0	0	0	0	0	0	0	0	0	0	0	0	0	0	0	0	0	0
Phvul.001G096200	1	18267400			0	0	0	0	0	0	0	0	0	0	0	0	0	0	0	0	0	0	0	0	0	0	0	0	0	0	0	0	0	0	0	0	0	0	0	0	0	0	0	0	0	0	0	0	0
Phvul.001G096300	1	18304649			0	0	0	0	0	0	0	0	0	0	0	0	0	0	0	0	0	0	0	0	0	0	0	0	0	0	0	0	0	0	0	0	0	0	0	0	0	0	0	0	0	0	0	0	0
Phvul.001G096400	1	18369933			0	0	0	0	0	0	0	0	0	0	0	0	0	0	0	0	0	0	0	0	0	0	0	0	0	0	0	0	0	0	0	0	0	0	0	0	0	0	0	0	0	0	0	0	0
Phvul.001G096500	1	18381467			0	0	0	0	0	0	0	0	0	0	0	0	0	0	0	0	0	0	0	0	0	0	0	0	0	0	0	0	0	0	0	0	0	0	0	0	0	0	0	0	0	0	0	0	0
Phvul.001G096600	1	18383638			0	0	0	0	0	0	0	0	0	0	0	0	0	0	0	0	0	0	0	0	0	0	0	0	0	0	0	0	0	0	0	0	0	0	0	0	0	0	0	0	0	0	0	0	0
Phvul.001G096700	1	18441268			0	0	0	0	0	0	0	0	0	0	0	0	0	0	0	0	0	0	0	0	0	0	0	0	0	0	0	0	0	0	0	0	0	0	0	0	0	0	0	0	0	0	0	0	0
Phvul.001G096800	1	18472837			0	0	0	0	0	0	0	0	0	0	0	0	0	0	0	0	0	0	0	0	0	0	0	0	0	0	0	0	0	0	0	0	0	0	0	0	0	0	0	0	0	0	0	0	0
Phvul.001G096900	1	18489944			0	0	0	0	0	0	0	0	0	0	0	0	0	0	0	0	0	0	0	0	0	0	0	0	0	0	0	0	0	0	0	0	0	0	0	0	0	0	0	0	0	0	0	0	0
Phvul.001G097000	1	18518193			0	0	0	0	0	0	0	0	0	0	0	0	0	0	0	0	0	0	0	0	0	0	0	0	0	0	0	0	0	0	0	0	0	0	0	0	0	0	0	0	0	0	0	0	0
Phvul.001G097100	1	18566026			0	0	0	0	0	0	0	0	0	0	0	0	0	0	0	0	0	0	0	0	0	0	0	0	0	0	0	0	0	0	0	0	0	0	0	0	0	0	0	0	0	0	0	0	0
Phvul.001G097200	1	18585107			0	0	0	0	0	0	0	0	0	0	0	0	0	0	0	0	0	0	0	0	0	0	0	0	0	0	0	0	0	0	0	0	0	0	0	0	0	0	0	0	0	0	0	0	0
Phvul.001G097300	1	18602292			0	0	0	0	0	0	0	0	0	0	0	0	0	0	0	0	0	0	0	0	0	0	0	0	0	0	0	0	0	0	0	0	0	0	0	0	0	0	0	0	0	0	0	0	0
Phvul.001G097400	1	18670254			0	0	0	0	0	0	0	0	0	0	0	0	0	0	0	0	0	0	0	0	0	0	0	0	0	0	0	0	0	0	0	0	0	0	0	0	0	0	0	0	0	0	0	0	0
Phvul.001G097500	1	18678312			0	0	0	0	0	0	0	0	0	0	0	0	0	0	0	0	0	0	0	0	0	0	0	0	0	0	0	0	0	0	0	0	0	0	0	0	0	0	0	0	0	0	0	0	0
Phvul.001G097600	1	18690177			0	0	0	0	0	0	0	0	0	0	0	0	0	0	0	0	0	0	0	0	0	0	0	0	0	0	0	0	0	0	0	0	0	0	0	0	0	0	0	0	0	0	0	0	0
Phvul.001G097700	1	18746120			0	0	0	0	0	0	0	0	0	0	0	0	0	0	0	0	0	0	0	0	0	0	0	0	0	0	0	0	0	0	0	0	0	0	0	0	0	0	0	0	0	0	0	0	0
Phvul.001G097800	1	18757571			0	0	0	0	0	0	0	0	0	0	0	0	0	0	0	0	0	0	0	0	0	0	0	0	0	0	0	0	0	0	0	0	0	0	0	0	0	0	0	0	0	0	0	0	0
Phvul.001G097900	1	18842807			0	0	0	0	0	0	0	0	0	0	0	0	0	0	0	0	0	0	0	0	0	0	0	0	0	0	0	0	0	0	0	0	0	0	0	0	0	0	0	0	0	0	0	0	0
Phvul.001G098000	1	18875569			0	0	0	0	0	0	0	0	0	0	0	0	0	0	0	0	0	0	0	0	0	0	0	0	0	0	0	0	0	0	0	0	0	0	0	0	0	0	0	0	0	0	0	0	0
Phvul.001G098100	1	18907322			0	0	0	0	0	0	0	0	0	0	0	0	0	0	0	0	0	0	0	0	0	0	0	0	0	0	0	0	0	0	0	0	0	0	0	0	0	0	0	0	0	0	0	0	0
Phvul.001G098200	1	18918811			0	0	0	0	0	0	0	0	0	0	0	0	0	0	0	0	0	0	0	0	0	0	0	0	0	0	0	0	0	0	0	0	0	0	0	0	0	0	0	0	0	0	0	0	0
Phvul.001G098300	1	18931313			0	0	0	0	0	0	0	0	0	0	0	0	0	0	0	0	0	0	0	0	0	0	0	0	0	0	0	0	0	0	0	0	0	0	0	0	0	0	0	0	0	0	0	0	0
Phvul.001G098400	1	19015813			0	0	0	0	0	0	0	0	0	0	0	0	0	0	0	0	0	0	0	0	0	0	0	0	0	0	0	0	0	0	0	0	0	0	0	0	0	0	0	0	0	0	0	0	0
Phvul.001G098500	1	19029894			0	0	0	0	0	0	0	0	0	0	0	0	0	0	0	0	0	0	0	0	0	0	0	0	0	0	0	0	0	0	0	0	0	0	0	0	0	0	0	0	0	0	0	0	0
Phvul.001G098600	1	19078610			0	0	0	0	0	0	0	0	0	0	0	0	0	0	0	0	0	0	0	0	0	0	0	0	0	0	0	0	0	0	0	0	0	0	0	0	0	0	0	0	0	0	0	0	0
Phvul.001G098700	1	19131375			0	0	0	0	0	0	0	0	0	0	0	0	0	0	0	0	0	0	0	0	0	0	0	0	0	0	0	0	0	0	0	0	0	0	0	0	0	0	0	0	0	0	0	0	0
Phvul.001G098801	1	19156892			0	0	0	0	0	0	0	0	0	0	0	0	0	0	0	0	0	0	0	0	0	0	0	0	0	0	0	0	0	0	0	0	0	0	0	0	0	0	0	0	0	0	0	0	0
Phvul.001G098900	1	19185314			0	0	0	0	0	0	0	0	0	0	0	0	0	0	0	0	0	0	0	0	0	0	0	0	0	0	0	0	0	0	0	0	0	0	0	0	0	0	0	0	0	0	0	0	0
Phvul.001G099000	1	19219165			0	0	0	0	0	0	0	0	0	0	0	0	0	0	0	0	0	0	0	0	0	0	0	0	0	0	0	0	0	0	0	0	0	0	0	0	0	0	0	0	0	0	0	0	0
Phvul.001G099200	1	19292481			0	0	0	0	0	0	0	0	0	0	0	0	0	0	0	0	0	0	0	0	0	0	0	0	0	0	0	0	0	0	0	0	0	0	0	0	0	0	0	0	0	0	0	0	0
Phvul.001G099300	1	19307177			0	0	0	0	0	0	0	0	0	0	0	0	0	0	0	0	0	0	0	0	0	0	0	0	0	0	0	0	0	0	0	0	0	0	0	0	0	0	0	0	0	0	0	0	0
Phvul.001G099500	1	19328812			0	0	0	0	0	0	0	0	0	0	0	0	0	0	0	0	0	0	0	0	0	0	0	0	0	0	0	0	0	0	0	0	0	0	0	0	0	0	0	0	0	0	0	0	0
Phvul.001G099600	1	19372179			0	0	0	0	0	0	0	0	0	0	0	0	0	0	0	0	0	0	0	0	0	0	0	0	0	0	0	0	0	0	0	0	0	0	0	0	0	0	0	0	0	0	0	0	0
Phvul.001G099700	1	19568490			0	0	0	0	0	0	0	0	0	0	0	0	0	0	0	0	0	0	0	0	0	0	0	0	0	0	0	0	0	0	0	0	0	0	0	0	0	0	0	0	0	0	0	0	0
Phvul.001G099800	1	19833436			0	0	0	0	0	0	0	0	0	0	0	0	0	0	0	0	0	0	0	0	0	0	0	0	0	0	0	0	0	0	0	0	0	0	0	0	0	0	0	0	0	0	0	0	0
Phvul.001G099900	1	19872432			0	0	0	0	0	0	0	0	0	0	0	0	0	0	0	0	0	0	0	0	0	0	0	0	0	0	0	0	0	0	0	0	0	0	0	0	0	0	0	0	0	0	0	0	0
Phvul.001G100000	1	19883334			0	0	0	0	0	0	0	0	0	0	0	0	0	0	0	0	0	0	0	0	0	0	0	0	0	0	0	0	0	0	0	0	0	0	0	0	0	0	0	0	0	0	0	0	0
Phvul.001G100100	1	20014677			0	0	0	0	0	0	0	0	0	0	0	0	0	0	0	0	0	0	0	0	0	0	0	0	0	0	0	0	0	0	0	0	0	0	0	0	0	0	0	0	0	0	0	0	0
Phvul.001G100200	1	20330786			0	0	0	0	0	0	0	0	0	0	0	0	0	0	0	0	0	0	0	0	0	0	0	0	0	0	0	0	0	0	0	0	0	0	0	0	0	0	0	0	0	0	0	0	0
Phvul.001G100400	1	20392627			0	0	0	0	0	0	0	0	0	0	0	0	0	0	0	0	0	0	0	0	0	0	0	0	0	0	0	0	0	0	0	0	0	0	0	0	0	0	0	0	0	0	0	0	0
Phvul.001G100500	1	20437456			0	0	0	0	0	0	0	0	0	0	0	0	0	0	0	0	0	0	0	0	0	0	0	0	0	0	0	0	0	0	0	0	0	0	0	0	0	0	0	0	0	0	0	0	0
Phvul.001G100600	1	20459496			0	0	0	0	0	0	0	0	0	0	0	0	0	0	0	0	0	0	0	0	0	0	0	0	0	0	0	0	0	0	0	0	0	0	0	0	0	0	0	0	0	0	0	0	0
Phvul.001G100700	1	20533892			0	0	0	0	0	0	0	0	0	0	0	0	0	0	0	0	0	0	0	0	0	0	0	0	0	0	0	0	0	0	0	0	0	0	0	0	0	0	0	0	0	0	0	0	0
Phvul.001G100800	1	20556093			0	0	0	0	0	0	0	0	0	0	0	0	0	0	0	0	0	0	0	0	0	0	0	0	0	0	0	0	0	0	0	0	0	0	0	0	0	0	0	0	0	0	0	0	0
Phvul.001G100900	1	20620761			0	0	0	0	0	0	0	0	0	0	0	0	0	0	0	0	0	0	0	0	0	0	0	0	0	0	0	0	0	0	0	0	0	0	0	0	0	0	0	0	0	0	0	0	0
Phvul.001G101000	1	20663584			0	0	0	0	0	0	0	0	0	0	0	0	0	0	0	0	0	0	0	0	0	0	0	0	0	0	0	0	0	0	0	0	0	0	0	0	0	0	0	0	0	0	0	0	0
Phvul.001G101100	1	20669625			0	0	0	0	0	0	0	0	0	0	0	0	0	0	0	0	0	0	0	0	0	0	0	0	0	0	0	0	0	0	0	0	0	0	0	0	0	0	0	0	0	0	0	0	0
Phvul.001G101200	1	20674328			0	0	0	0	0	0	0	0	0	0	0	0	0	0	0	0	0	0	0	0	0	0	0	0	0	0	0	0	0	0	0	0	0	0	0	0	0	0	0	0	0	0	0	0	0
Phvul.001G101300	1	20681470			0	0	0	0	0	0	0	0	0	0	0	0	0	0	0	0	0	0	0	0	0	0	0	0	0	0	0	0	0	0	0	0	0	0	0	0	0	0	0	0	0	0	0	0	0
Phvul.001G101400	1	20707341			0	0	0	0	0	0	0	0	0	0	0	0	0	0	0	0	0	0	0	0	0	0	0	0	0	0	0	0	0	0	0	0	0	0	0	0	0	0	0	0	0	0	0	0	0
Phvul.001G101500	1	20777800			0	0	0	0	0	0	0	0	0	0	0	0	0	0	0	0	0	0	0	0	0	0	0	0	0	0	0	0	0	0	0	0	0	0	0	0	0	0	0	0	0	0	0	0	0
Phvul.001G101600	1	20823504			0	0	0	0	0	0	0	0	0	0	0	0	0	0	0	0	0	0	0	0	0	0	0	0	0	0	0	0	0	0	0	0	0	0	0	0	0	0	0	0	0	0	0	0	0
Phvul.001G101700	1	20836540			0	0	0	0	0	0	0	0	0	0	0	0	0	0	0	0	0	0	0	0	0	0	0	0	0	0	0	0	0	0	0	0	0	0	0	0	0	0	0	0	0	0	0	0	0
Phvul.001G101800	1	20839747			0	0	0	0	0	0	0	0	0	0	0	0	0	0	0	0	0	0	0	0	0	0	0	0	0	0	0	0	0	0	0	0	0	0	0	0	0	0	0	0	0	0	0	0	0
Phvul.001G101900	1	20854044			0	0	0	0	0	0	0	0	0	0	0	0	0	0	0	0	0	0	0	0	0	0	0	0	0	0	0	0	0	0	0	0	0	0	0	0	0	0	0	0	0	0	0	0	0
Phvul.001G102000	1	20875195			0	0	0	0	0	0	0	0	0	0	0	0	0	0	0	0	0	0	0	0	0	0	0	0	0	0	0	0	0	0	0	0	0	0	0	0	0	0	0	0	0	0	0	0	0
Phvul.001G102100	1	20885950			0	0	0	0	0	0	0	0	0	0	0	0	0	0	0	0	0	0	0	0	0	0	0	0	0	0	0	0	0	0	0	0	0	0	0	0	0	0	0	0	0	0	0	0	0
Phvul.001G102200	1	20905581			0	0	0	0	0	0	0	0	0	0	0	0	0	0	0	0	0	0	0	0	0	0	0	0	0	0	0	0	0	0	0	0	0	0	0	0	0	0	0	0	0	0	0	0	0
Phvul.001G102300	1	20911113			0	0	0	0	0	0	0	0	0	0	0	0	0	0	0	0	0	0	0	0	0	0	0	0	0	0	0	0	0	0	0	0	0	0	0	0	0	0	0	0	0	0	0	0	0
Phvul.001G102600	1	20982930			0	0	0	0	0	0	0	0	0	0	0	0	0	0	0	0	0	0	0	0	0	0	0	0	0	0	0	0	0	0	0	0	0	0	0	0	0	0	0	0	0	0	0	0	0
Phvul.001G102700	1	21020494			0	0	0	0	0	0	0	0	0	0	0	0	0	0	0	0	0	0	0	0	0	0	0	0	0	0	0	0	0	0	0	0	0	0	0	0	0	0	0	0	0	0	0	0	0
Phvul.001G102901	1	21067789			0	0	0	0	0	0	0	0	0	0	0	0	0	0	0	0	0	0	0	0	0	0	0	0	0	0	0	0	0	0	0	0	0	0	0	0	0	0	0	0	0	0	0	0	0
Phvul.001G103100	1	21238058			0	0	0	0	0	0	0	0	0	0	0	0	0	0	0	0	0	0	0	0	0	0	0	0	0	0	0	0	0	0	0	0	0	0	0	0	0	0	0	0	0	0	0	0	0
Phvul.001G103200	1	21360112			0	0	0	0	0	0	0	0	0	0	0	0	0	0	0	0	0	0	0	0	0	0	0	0	0	0	0	0	0	0	0	0	0	0	0	0	0	0	0	0	0	0	0	0	0
Phvul.001G103300	1	21696985			0	0	0	0	0	0	0	0	0	0	0	0	0	0	0	0	0	0	0	0	0	0	0	0	0	0	0	0	0	0	0	0	0	0	0	0	0	0	0	0	0	0	0	0	0
Phvul.001G105101	1	21931280			0	0	0	0	0	0	0	0	0	0	0	0	0	0	0	0	0	0	0	0	0	0	0	0	0	0	0	0	0	0	0	0	0	0	0	0	0	0	0	0	0	0	0	0	0
Phvul.001G106900	1	22197687			0	0	0	0	0	0	0	0	0	0	0	0	0	0	0	0	0	0	0	0	0	0	0	0	0	0	0	0	0	0	0	0	0	0	0	0	0	0	0	0	0	0	0	0	0
Phvul.001G107000	1	22271526			0	0	0	0	0	0	0	0	0	0	0	0	0	0	0	0	0	0	0	0	0	0	0	0	0	0	0	0	0	0	0	0	0	0	0	0	0	0	0	0	0	0	0	0	0
Phvul.001G107100	1	22347136			0	0	0	0	0	0	0	0	0	0	0	0	0	0	0	0	0	0	0	0	0	0	0	0	0	0	0	0	0	0	0	0	0	0	0	0	0	0	0	0	0	0	0	0	0
Phvul.001G107200	1	22397508			0	0	0	0	0	0	0	0	0	0	0	0	0	0	0	0	0	0	0	0	0	0	0	0	0	0	0	0	0	0	0	0	0	0	0	0	0	0	0	0	0	0	0	0	0
Phvul.001G107300	1	22456453			0	0	0	0	0	0	0	0	0	0	0	0	0	0	0	0	0	0	0	0	0	0	0	0	0	0	0	0	0	0	0	0	0	0	0	0	0	0	0	0	0	0	0	0	0
Phvul.001G107400	1	22501754			0	0	0	0	0	0	0	0	0	0	0	0	0	0	0	0	0	0	0	0	0	0	0	0	0	0	0	0	0	0	0	0	0	0	0	0	0	0	0	0	0	0	0	0	0
Phvul.001G107500	1	22505318			0	0	0	0	0	0	0	0	0	0	0	0	0	0	0	0	0	0	0	0	0	0	0	0	0	0	0	0	0	0	0	0	0	0	0	0	0	0	0	0	0	0	0	0	0
Phvul.001G107600	1	22536974			0	0	0	0	0	0	0	0	0	0	0	0	0	0	0	0	0	0	0	0	0	0	0	0	0	0	0	0	0	0	0	0	0	0	0	0	0	0	0	0	0	0	0	0	0
Phvul.001G107700	1	22596808			0	0	0	0	0	0	0	0	0	0	0	0	0	0	0	0	0	0	0	0	0	0	0	0	0	0	0	0	0	0	0	0	0	0	0	0	0	0	0	0	0	0	0	0	0
Phvul.001G107800	1	22623834			0	0	0	0	0	0	0	0	0	0	0	0	0	0	0	0	0	0	0	0	0	0	0	0	0	0	0	0	0	0	0	0	0	0	0	0	0	0	0	0	0	0	0	0	0
Phvul.001G107900	1	22625926			0	0	0	0	0	0	0	0	0	0	0	0	0	0	0	0	0	0	0	0	0	0	0	0	0	0	0	0	0	0	0	0	0	0	0	0	0	0	0	0	0	0	0	0	0
Phvul.001G108000	1	22644830			0	0	0	0	0	0	0	0	0	0	0	0	0	0	0	0	0	0	0	0	0	0	0	0	0	0	0	0	0	0	0	0	0	0	0	0	0	0	0	0	0	0	0	0	0
Phvul.001G108101	1	23191560			0	0	0	0	0	0	0	0	0	0	0	0	0	0	0	0	0	0	0	0	0	0	0	0	0	0	0	0	0	0	0	0	0	0	0	0	0	0	0	0	0	0	0	0	0
Phvul.001G108200	1	23373309			0	0	0	0	0	0	0	0	0	0	0	0	0	0	0	0	0	0	0	0	0	0	0	0	0	0	0	0	0	0	0	0	0	0	0	0	0	0	0	0	0	0	0	0	0
Phvul.001G108100	1	23513382			0	0	0	0	0	0	0	0	0	0	0	0	0	0	0	0	0	0	0	0	0	0	0	0	0	0	0	0	0	0	0	0	0	0	0	0	0	0	0	0	0	0	0	0	0
Phvul.001G091600	1	24026690			0	0	0	0	0	0	0	0	0	0	0	0	0	0	0	0	0	0	0	0	0	0	0	0	0	0	0	0	0	0	0	0	0	0	0	0	0	0	0	0	0	0	0	0	0
Phvul.001G091700	1	24052183			0	0	0	0	0	0	0	0	0	0	0	0	0	0	0	0	0	0	0	0	0	0	0	0	0	0	0	0	0	0	0	0	0	0	0	0	0	0	0	0	0	0	0	0	0
Phvul.001G091800	1	24140607			0	0	0	0	0	0	0	0	0	0	0	0	0	0	0	0	0	0	0	0	0	0	0	0	0	0	0	0	0	0	0	0	0	0	0	0	0	0	0	0	0	0	0	0	0
Phvul.001G094701	1	25168044			0	0	0	0	0	0	0	0	0	0	0	0	0	0	0	0	0	0	0	0	0	0	0	0	0	0	0	0	0	0	0	0	0	0	0	0	0	0	0	0	0	0	0	0	0
Phvul.001G097601	1	25196441			0	0	0	0	0	0	0	0	0	0	0	0	0	0	0	0	0	0	0	0	0	0	0	0	0	0	0	0	0	0	0	0	0	0	0	0	0	0	0	0	0	0	0	0	0
Phvul.001G100501	1	25259272			0	0	0	0	0	0	0	0	0	0	0	0	0	0	0	0	0	0	0	0	0	0	0	0	0	0	0	0	0	0	0	0	0	0	0	0	0	0	0	0	0	0	0	0	0
Phvul.001G103400	1	25260576			0	0	0	0	0	0	0	0	0	0	0	0	0	0	0	0	0	0	0	0	0	0	0	0	0	0	0	0	0	0	0	0	0	0	0	0	0	0	0	0	0	0	0	0	0
Phvul.001G105102	1	25471772			0	0	0	0	0	0	0	0	0	0	0	0	0	0	0	0	0	0	0	0	0	0	0	0	0	0	0	0	0	0	0	0	0	0	0	0	0	0	0	0	0	0	0	0	0
Phvul.001G106800	1	25497271			0	0	0	0	0	0	0	0	0	0	0	0	0	0	0	0	0	0	0	0	0	0	0	0	0	0	0	0	0	0	0	0	0	0	0	0	0	0	0	0	0	0	0	0	0
Phvul.001G106700	1	25567127			0	0	0	0	0	0	0	0	0	0	0	0	0	0	0	0	0	0	0	0	0	0	0	0	0	0	0	0	0	0	0	0	0	0	0	0	0	0	0	0	0	0	0	0	0
Phvul.001G106600	1	25623944			0	0	0	0	0	0	0	0	0	0	0	0	0	0	0	0	0	0	0	0	0	0	0	0	0	0	0	0	0	0	0	0	0	0	0	0	0	0	0	0	0	0	0	0	0
Phvul.001G106933	1	25640138			0	0	0	0	0	0	0	0	0	0	0	0	0	0	0	0	0	0	0	0	0	0	0	0	0	0	0	0	0	0	0	0	0	0	0	0	0	0	0	0	0	0	0	0	0
Phvul.001G106500	1	25680314			0	0	0	0	0	0	0	0	0	0	0	0	0	0	0	0	0	0	0	0	0	0	0	0	0	0	0	0	0	0	0	0	0	0	0	0	0	0	0	0	0	0	0	0	0
Phvul.001G106400	1	25706906			0	0	0	0	0	0	0	0	0	0	0	0	0	0	0	0	0	0	0	0	0	0	0	0	0	0	0	0	0	0	0	0	0	0	0	0	0	0	0	0	0	0	0	0	0
Phvul.001G106300	1	25891007			0	0	0	0	0	0	0	0	0	0	0	0	0	0	0	0	0	0	0	0	0	0	0	0	0	0	0	0	0	0	0	0	0	0	0	0	0	0	0	0	0	0	0	0	0
Phvul.001G106200	1	25965278			0	0	0	0	0	0	0	0	0	0	0	0	0	0	0	0	0	0	0	0	0	0	0	0	0	0	0	0	0	0	0	0	0	0	0	0	0	0	0	0	0	0	0	0	0
Phvul.001G106000	1	26033783			0	0	0	0	0	0	0	0	0	0	0	0	0	0	0	0	0	0	0	0	0	0	0	0	0	0	0	0	0	0	0	0	0	0	0	0	0	0	0	0	0	0	0	0	0
Phvul.001G106100	1	26035273			0	0	0	0	0	0	0	0	0	0	0	0	0	0	0	0	0	0	0	0	0	0	0	0	0	0	0	0	0	0	0	0	0	0	0	0	0	0	0	0	0	0	0	0	0
Phvul.001G106433	1	26046440			0	0	0	0	0	0	0	0	0	0	0	0	0	0	0	0	0	0	0	0	0	0	0	0	0	0	0	0	0	0	0	0	0	0	0	0	0	0	0	0	0	0	0	0	0
Phvul.001G105800	1	26074622			0	0	0	0	0	0	0	0	0	0	0	0	0	0	0	0	0	0	0	0	0	0	0	0	0	0	0	0	0	0	0	0	0	0	0	0	0	0	0	0	0	0	0	0	0
Phvul.001G105700	1	26153691			0	0	0	0	0	0	0	0	0	0	0	0	0	0	0	0	0	0	0	0	0	0	0	0	0	0	0	0	0	0	0	0	0	0	0	0	0	0	0	0	0	0	0	0	0
Phvul.001G105600	1	26156693			0	0	0	0	0	0	0	0	0	0	0	0	0	0	0	0	0	0	0	0	0	0	0	0	0	0	0	0	0	0	0	0	0	0	0	0	0	0	0	0	0	0	0	0	0
Phvul.001G105500	1	26231065			0	0	0	0	0	0	0	0	0	0	0	0	0	0	0	0	0	0	0	0	0	0	0	0	0	0	0	0	0	0	0	0	0	0	0	0	0	0	0	0	0	0	0	0	0
Phvul.001G105400	1	26290093			0	0	0	0	0	0	0	0	0	0	0	0	0	0	0	0	0	0	0	0	0	0	0	0	0	0	0	0	0	0	0	0	0	0	0	0	0	0	0	0	0	0	0	0	0
Phvul.001G105300	1	26326717			0	0	0	0	0	0	0	0	0	0	0	0	0	0	0	0	0	0	0	0	0	0	0	0	0	0	0	0	0	0	0	0	0	0	0	0	0	0	0	0	0	0	0	0	0
Phvul.001G105633	1	26348243			0	0	0	0	0	0	0	0	0	0	0	0	0	0	0	0	0	0	0	0	0	0	0	0	0	0	0	0	0	0	0	0	0	0	0	0	0	0	0	0	0	0	0	0	0
Phvul.001G105000	1	26452589			0	0	0	0	0	0	0	0	0	0	0	0	0	0	0	0	0	0	0	0	0	0	0	0	0	0	0	0	0	0	0	0	0	0	0	0	0	0	0	0	0	0	0	0	0
Phvul.001G104900	1	26459136			0	0	0	0	0	0	0	0	0	0	0	0	0	0	0	0	0	0	0	0	0	0	0	0	0	0	0	0	0	0	0	0	0	0	0	0	0	0	0	0	0	0	0	0	0
Phvul.001G104800	1	26474155			0	0	0	0	0	0	0	0	0	0	0	0	0	0	0	0	0	0	0	0	0	0	0	0	0	0	0	0	0	0	0	0	0	0	0	0	0	0	0	0	0	0	0	0	0
Phvul.001G104700	1	26480809			0	0	0	0	0	0	0	0	0	0	0	0	0	0	0	0	0	0	0	0	0	0	0	0	0	0	0	0	0	0	0	0	0	0	0	0	0	0	0	0	0	0	0	0	0
Phvul.001G104600	1	26496240			0	0	0	0	0	0	0	0	0	0	0	0	0	0	0	0	0	0	0	0	0	0	0	0	0	0	0	0	0	0	0	0	0	0	0	0	0	0	0	0	0	0	0	0	0
Phvul.001G104500	1	26567141			0	0	0	0	0	0	0	0	0	0	0	0	0	0	0	0	0	0	0	0	0	0	0	0	0	0	0	0	0	0	0	0	0	0	0	0	0	0	0	0	0	0	0	0	0
Phvul.001G104400	1	26579262			0	0	0	0	0	0	0	0	0	0	0	0	0	0	0	0	0	0	0	0	0	0	0	0	0	0	0	0	0	0	0	0	0	0	0	0	0	0	0	0	0	0	0	0	0
Phvul.001G103600	1	26649007			0	0	0	0	0	0	0	0	0	0	0	0	0	0	0	0	0	0	0	0	0	0	0	0	0	0	0	0	0	0	0	0	0	0	0	0	0	0	0	0	0	0	0	0	0
Phvul.001G103700	1	26726642			0	0	0	0	0	0	0	0	0	0	0	0	0	0	0	0	0	0	0	0	0	0	0	0	0	0	0	0	0	0	0	0	0	0	0	0	0	0	0	0	0	0	0	0	0
Phvul.001G104033	1	26741217			0	0	0	0	0	0	0	0	0	0	0	0	0	0	0	0	0	0	0	0	0	0	0	0	0	0	0	0	0	0	0	0	0	0	0	0	0	0	0	0	0	0	0	0	0
Phvul.001G103900	1	26750287			0	0	0	0	0	0	0	0	0	0	0	0	0	0	0	0	0	0	0	0	0	0	0	0	0	0	0	0	0	0	0	0	0	0	0	0	0	0	0	0	0	0	0	0	0
Phvul.001G104000	1	26755753			0	0	0	0	0	0	0	0	0	0	0	0	0	0	0	0	0	0	0	0	0	0	0	0	0	0	0	0	0	0	0	0	0	0	0	0	0	0	0	0	0	0	0	0	0
Phvul.001G104100	1	27046848			0	0	0	0	0	0	0	0	0	0	0	0	0	0	0	0	0	0	0	0	0	0	0	0	0	0	0	0	0	0	0	0	0	0	0	0	0	0	0	0	0	0	0	0	0
Phvul.001G104200	1	27317893			0	0	0	0	0	0	0	0	0	0	0	0	0	0	0	0	0	0	0	0	0	0	0	0	0	0	0	0	0	0	0	0	0	0	0	0	0	0	0	0	0	0	0	0	0
Phvul.001G104300	1	27359629			0	0	0	0	0	0	0	0	0	0	0	0	0	0	0	0	0	0	0	0	0	0	0	0	0	0	0	0	0	0	0	0	0	0	0	0	0	0	0	0	0	0	0	0	0
Phvul.001G103500	1	27490346			0	0	0	0	0	0	0	0	0	0	0	0	0	0	0	0	0	0	0	0	0	0	0	0	0	0	0	0	0	0	0	0	0	0	0	0	0	0	0	0	0	0	0	0	0
Phvul.001G103833	1	27532029			0	0	0	0	0	0	0	0	0	0	0	0	0	0	0	0	0	0	0	0	0	0	0	0	0	0	0	0	0	0	0	0	0	0	0	0	0	0	0	0	0	0	0	0	0
Phvul.001G108600	1	28128758			0	0	0	0	0	0	0	0	0	0	0	0	0	0	0	0	0	0	0	0	0	0	0	0	0	0	0	0	0	0	0	0	0	0	0	0	0	0	0	0	0	0	0	0	0
Phvul.001G108700	1	28135967			0	0	0	0	0	0	0	0	0	0	0	0	0	0	0	0	0	0	0	0	0	0	0	0	0	0	0	0	0	0	0	0	0	0	0	0	0	0	0	0	0	0	0	0	0
Phvul.001G108800	1	28183706			0	0	0	0	0	0	0	0	0	0	0	0	0	0	0	0	0	0	0	0	0	0	0	0	0	0	0	0	0	0	0	0	0	0	0	0	0	0	0	0	0	0	0	0	0
Phvul.001G108900	1	28274314			0	0	0	0	0	0	0	0	0	0	0	0	0	0	0	0	0	0	0	0	0	0	0	0	0	0	0	0	0	0	0	0	0	0	0	0	0	0	0	0	0	0	0	0	0
Phvul.001G109000	1	28285478			0	0	0	0	0	0	0	0	0	0	0	0	0	0	0	0	0	0	0	0	0	0	0	0	0	0	0	0	0	0	0	0	0	0	0	0	0	0	0	0	0	0	0	0	0
Phvul.001G109100	1	28392183			0	0	0	0	0	0	0	0	0	0	0	0	0	0	0	0	0	0	0	0	0	0	0	0	0	0	0	0	0	0	0	0	0	0	0	0	0	0	0	0	0	0	0	0	0
Phvul.001G109200	1	28495365			0	0	0	0	0	0	0	0	0	0	0	0	0	0	0	0	0	0	0	0	0	0	0	0	0	0	0	0	0	0	0	0	0	0	0	0	0	0	0	0	0	0	0	0	0
Phvul.001G109300	1	28580748			0	0	0	0	0	0	0	0	0	0	0	0	0	0	0	0	0	0	0	0	0	0	0	0	0	0	0	0	0	0	0	0	0	0	0	0	0	0	0	0	0	0	0	0	0
Phvul.001G109400	1	28646659			0	0	0	0	0	0	0	0	0	0	0	0	0	0	0	0	0	0	0	0	0	0	0	0	0	0	0	0	0	0	0	0	0	0	0	0	0	0	0	0	0	0	0	0	0
Phvul.001G109500	1	28671293			0	0	0	0	0	0	0	0	0	0	0	0	0	0	0	0	0	0	0	0	0	0	0	0	0	0	0	0	0	0	0	0	0	0	0	0	0	0	0	0	0	0	0	0	0
Phvul.001G109600	1	28679408			0	0	0	0	0	0	0	0	0	0	0	0	0	0	0	0	0	0	0	0	0	0	0	0	0	0	0	0	0	0	0	0	0	0	0	0	0	0	0	0	0	0	0	0	0
Phvul.001G109700	1	28729956			0	0	0	0	0	0	0	0	0	0	0	0	0	0	0	0	0	0	0	0	0	0	0	0	0	0	0	0	0	0	0	0	0	0	0	0	0	0	0	0	0	0	0	0	0
Phvul.001G109800	1	28792205			0	0	0	0	0	0	0	0	0	0	0	0	0	0	0	0	0	0	0	0	0	0	0	0	0	0	0	0	0	0	0	0	0	0	0	0	0	0	0	0	0	0	0	0	0
Phvul.001G109900	1	28802987			0	0	0	0	0	0	0	0	0	0	0	0	0	0	0	0	0	0	0	0	0	0	0	0	0	0	0	0	0	0	0	0	0	0	0	0	0	0	0	0	0	0	0	0	0
Phvul.001G110000	1	28839833			0	0	0	0	0	0	0	0	0	0	0	0	0	0	0	0	0	0	0	0	0	0	0	0	0	0	0	0	0	0	0	0	0	0	0	0	0	0	0	0	0	0	0	0	0
Phvul.001G110100	1	28847739			0	0	0	0	0	0	0	0	0	0	0	0	0	0	0	0	0	0	0	0	0	0	0	0	0	0	0	0	0	0	0	0	0	0	0	0	0	0	0	0	0	0	0	0	0
Phvul.001G110200	1	28850743			0	0	0	0	0	0	0	0	0	0	0	0	0	0	0	0	0	0	0	0	0	0	0	0	0	0	0	0	0	0	0	0	0	0	0	0	0	0	0	0	0	0	0	0	0
Phvul.001G110300	1	28916106			0	0	0	0	0	0	0	0	0	0	0	0	0	0	0	0	0	0	0	0	0	0	0	0	0	0	0	0	0	0	0	0	0	0	0	0	0	0	0	0	0	0	0	0	0
Phvul.001G110400	1	28946281			0	0	0	0	0	0	0	0	0	0	0	0	0	0	0	0	0	0	0	0	0	0	0	0	0	0	0	0	0	0	0	0	0	0	0	0	0	0	0	0	0	0	0	0	0
Phvul.001G110500	1	28955524			0	0	0	0	0	0	0	0	0	0	0	0	0	0	0	0	0	0	0	0	0	0	0	0	0	0	0	0	0	0	0	0	0	0	0	0	0	0	0	0	0	0	0	0	0
Phvul.001G110601	1	28982312			0	0	0	0	0	0	0	0	0	0	0	0	0	0	0	0	0	0	0	0	0	0	0	0	0	0	0	0	0	0	0	0	0	0	0	0	0	0	0	0	0	0	0	0	0
Phvul.001G110700	1	28992478			0	0	0	0	0	0	0	0	0	0	0	0	0	0	0	0	0	0	0	0	0	0	0	0	0	0	0	0	0	0	0	0	0	0	0	0	0	0	0	0	0	0	0	0	0
Phvul.001G110800	1	28993429			0	0	0	0	0	0	0	0	0	0	0	0	0	0	0	0	0	0	0	0	0	0	0	0	0	0	0	0	0	0	0	0	0	0	0	0	0	0	0	0	0	0	0	0	0
Phvul.001G110900	1	28997710			0	0	0	0	0	0	0	0	0	0	0	0	0	0	0	0	0	0	0	0	0	0	0	0	0	0	0	0	0	0	0	0	0	0	0	0	0	0	0	0	0	0	0	0	0
Phvul.001G114500	1	29309229			0	0	0	0	0	0	0	0	0	0	0	0	0	0	0	0	0	0	0	0	0	0	0	0	0	0	0	0	0	0	0	0	0	0	0	0	0	0	0	0	0	0	0	0	0
Phvul.001G114600	1	29317669			0	0	0	0	0	0	0	0	0	0	0	0	0	0	0	0	0	0	0	0	0	0	0	0	0	0	0	0	0	0	0	0	0	0	0	0	0	0	0	0	0	0	0	0	0
Phvul.001G114700	1	29331796			0	0	0	0	0	0	0	0	0	0	0	0	0	0	0	0	0	0	0	0	0	0	0	0	0	0	0	0	0	0	0	0	0	0	0	0	0	0	0	0	0	0	0	0	0
Phvul.001G114800	1	29340922			0	0	0	0	0	0	0	0	0	0	0	0	0	0	0	0	0	0	0	0	0	0	0	0	0	0	0	0	0	0	0	0	0	0	0	0	0	0	0	0	0	0	0	0	0
Phvul.001G114900	1	29355568			0	0	0	0	0	0	0	0	0	0	0	0	0	0	0	0	0	0	0	0	0	0	0	0	0	0	0	0	0	0	0	0	0	0	0	0	0	0	0	0	0	0	0	0	0
Phvul.001G115000	1	29357523			0	0	0	0	0	0	0	0	0	0	0	0	0	0	0	0	0	0	0	0	0	0	0	0	0	0	0	0	0	0	0	0	0	0	0	0	0	0	0	0	0	0	0	0	0
Phvul.001G115100	1	29389329			0	0	0	0	0	0	0	0	0	0	0	0	0	0	0	0	0	0	0	0	0	0	0	0	0	0	0	0	0	0	0	0	0	0	0	0	0	0	0	0	0	0	0	0	0
Phvul.001G115200	1	29436431			0	0	0	0	0	0	0	0	0	0	0	0	0	0	0	0	0	0	0	0	0	0	0	0	0	0	0	0	0	0	0	0	0	0	0	0	0	0	0	0	0	0	0	0	0
Phvul.001G115300	1	29471370			0	0	0	0	0	0	0	0	0	0	0	0	0	0	0	0	0	0	0	0	0	0	0	0	0	0	0	0	0	0	0	0	0	0	0	0	0	0	0	0	0	0	0	0	0
Phvul.001G115400	1	29478819			0	0	0	0	0	0	0	0	0	0	0	0	0	0	0	0	0	0	0	0	0	0	0	0	0	0	0	0	0	0	0	0	0	0	0	0	0	0	0	0	0	0	0	0	0
Phvul.001G115500	1	29538757			0	0	0	0	0	0	0	0	0	0	0	0	0	0	0	0	0	0	0	0	0	0	0	0	0	0	0	0	0	0	0	0	0	0	0	0	0	0	0	0	0	0	0	0	0
Phvul.001G115600	1	29545176			0	0	0	0	0	0	0	0	0	0	0	0	0	0	0	0	0	0	0	0	0	0	0	0	0	0	0	0	0	0	0	0	0	0	0	0	0	0	0	0	0	0	0	0	0
Phvul.001G115700	1	29625624			0	0	0	0	0	0	0	0	0	0	0	0	0	0	0	0	0	0	0	0	0	0	0	0	0	0	0	0	0	0	0	0	0	0	0	0	0	0	0	0	0	0	0	0	0
Phvul.001G116100	1	29673931			0	0	0	0	0	0	0	0	0	0	0	0	0	0	0	0	0	0	0	0	0	0	0	0	0	0	0	0	0	0	0	0	0	0	0	0	0	0	0	0	0	0	0	0	0
Phvul.001G116150	1	29703371			0	0	0	0	0	0	0	0	0	0	0	0	0	0	0	0	0	0	0	0	0	0	0	0	0	0	0	0	0	0	0	0	0	0	0	0	0	0	0	0	0	0	0	0	0
Phvul.001G116200	1	29751256			0	0	0	0	0	0	0	0	0	0	0	0	0	0	0	0	0	0	0	0	0	0	0	0	0	0	0	0	0	0	0	0	0	0	0	0	0	0	0	0	0	0	0	0	0
Phvul.001G116300	1	29757629			0	0	0	0	0	0	0	0	0	0	0	0	0	0	0	0	0	0	0	0	0	0	0	0	0	0	0	0	0	0	0	0	0	0	0	0	0	0	0	0	0	0	0	0	0
Phvul.001G116400	1	29767068			0	0	0	0	0	0	0	0	0	0	0	0	0	0	0	0	0	0	0	0	0	0	0	0	0	0	0	0	0	0	0	0	0	0	0	0	0	0	0	0	0	0	0	0	0
Phvul.001G116500	1	29772026			0	0	0	0	0	0	0	0	0	0	0	0	0	0	0	0	0	0	0	0	0	0	0	0	0	0	0	0	0	0	0	0	0	0	0	0	0	0	0	0	0	0	0	0	0
Phvul.001G116600	1	29774180			0	0	0	0	0	0	0	0	0	0	0	0	0	0	0	0	0	0	0	0	0	0	0	0	0	0	0	0	0	0	0	0	0	0	0	0	0	0	0	0	0	0	0	0	0
Phvul.001G116700	1	29780785			0	0	0	0	0	0	0	0	0	0	0	0	0	0	0	0	0	0	0	0	0	0	0	0	0	0	0	0	0	0	0	0	0	0	0	0	0	0	0	0	0	0	0	0	0
Phvul.001G116800	1	29790701			0	0	0	0	0	0	0	0	0	0	0	0	0	0	0	0	0	0	0	0	0	0	0	0	0	0	0	0	0	0	0	0	0	0	0	0	0	0	0	0	0	0	0	0	0
Phvul.001G116900	1	29827949			0	0	0	0	0	0	0	0	0	0	0	0	0	0	0	0	0	0	0	0	0	0	0	0	0	0	0	0	0	0	0	0	0	0	0	0	0	0	0	0	0	0	0	0	0
Phvul.001G117000	1	29878832			0	0	0	0	0	0	0	0	0	0	0	0	0	0	0	0	0	0	0	0	0	0	0	0	0	0	0	0	0	0	0	0	0	0	0	0	0	0	0	0	0	0	0	0	0
Phvul.001G117100	1	29922688			0	0	0	0	0	0	0	0	0	0	0	0	0	0	0	0	0	0	0	0	0	0	0	0	0	0	0	0	0	0	0	0	0	0	0	0	0	0	0	0	0	0	0	0	0
Phvul.001G117200	1	29926898			0	0	0	0	0	0	0	0	0	0	0	0	0	0	0	0	0	0	0	0	0	0	0	0	0	0	0	0	0	0	0	0	0	0	0	0	0	0	0	0	0	0	0	0	0
Phvul.001G117300	1	29963099			0	0	0	0	0	0	0	0	0	0	0	0	0	0	0	0	0	0	0	0	0	0	0	0	0	0	0	0	0	0	0	0	0	0	0	0	0	0	0	0	0	0	0	0	0
Phvul.001G117400	1	29974240			0	0	0	0	0	0	0	0	0	0	0	0	0	0	0	0	0	0	0	0	0	0	0	0	0	0	0	0	0	0	0	0	0	0	0	0	0	0	0	0	0	0	0	0	0
Phvul.001G117500	1	29987005			0	0	0	0	0	0	0	0	0	0	0	0	0	0	0	0	0	0	0	0	0	0	0	0	0	0	0	0	0	0	0	0	0	0	0	0	0	0	0	0	0	0	0	0	0
Phvul.001G117600	1	29999413			0	0	0	0	0	0	0	0	0	0	0	0	0	0	0	0	0	0	0	0	0	0	0	0	0	0	0	0	0	0	0	0	0	0	0	0	0	0	0	0	0	0	0	0	0
Phvul.001G117700	1	30000437			0	0	0	0	0	0	0	0	0	0	0	0	0	0	0	0	0	0	0	0	0	0	0	0	0	0	0	0	0	0	0	0	0	0	0	0	0	0	0	0	0	0	0	0	0
Phvul.001G117800	1	30045423			0	0	0	0	0	0	0	0	0	0	0	0	0	0	0	0	0	0	0	0	0	0	0	0	0	0	0	0	0	0	0	0	0	0	0	0	0	0	0	0	0	0	0	0	0
Phvul.001G117900	1	30132861			0	0	0	0	0	0	0	0	0	0	0	0	0	0	0	0	0	0	0	0	0	0	0	0	0	0	0	0	0	0	0	0	0	0	0	0	0	0	0	0	0	0	0	0	0
Phvul.001G118100	1	30185025			0	0	0	0	0	0	0	0	0	0	0	0	0	0	0	0	0	0	0	0	0	0	0	0	0	0	0	0	0	0	0	0	0	0	0	0	0	0	0	0	0	0	0	0	0
Phvul.001G118200	1	30198223			0	0	0	0	0	0	0	0	0	0	0	0	0	0	0	0	0	0	0	0	0	0	0	0	0	0	0	0	0	0	0	0	0	0	0	0	0	0	0	0	0	0	0	0	0
Phvul.001G118300	1	30222425			0	0	0	0	0	0	0	0	0	0	0	0	0	0	0	0	0	0	0	0	0	0	0	0	0	0	0	0	0	0	0	0	0	0	0	0	0	0	0	0	0	0	0	0	0
Phvul.001G118400	1	30322955			0	0	0	0	0	0	0	0	0	0	0	0	0	0	0	0	0	0	0	0	0	0	0	0	0	0	0	0	0	0	0	0	0	0	0	0	0	0	0	0	0	0	0	0	0
Phvul.001G118500	1	30444512			0	0	0	0	0	0	0	0	0	0	0	0	0	0	0	0	0	0	0	0	0	0	0	0	0	0	0	0	0	0	0	0	0	0	0	0	0	0	0	0	0	0	0	0	0
Phvul.001G118600	1	30493308			0	0	0	0	0	0	0	0	0	0	0	0	0	0	0	0	0	0	0	0	0	0	0	0	0	0	0	0	0	0	0	0	0	0	0	0	0	0	0	0	0	0	0	0	0
Phvul.001G118800	1	30518285			0	0	0	0	0	0	0	0	0	0	0	0	0	0	0	0	0	0	0	0	0	0	0	0	0	0	0	0	0	0	0	0	0	0	0	0	0	0	0	0	0	0	0	0	0
Phvul.001G118900	1	30550670			0	0	0	0	0	0	0	0	0	0	0	0	0	0	0	0	0	0	0	0	0	0	0	0	0	0	0	0	0	0	0	0	0	0	0	0	0	0	0	0	0	0	0	0	0
Phvul.001G119000	1	30602388			0	0	0	0	0	0	0	0	0	0	0	0	0	0	0	0	0	0	0	0	0	0	0	0	0	0	0	0	0	0	0	0	0	0	0	0	0	0	0	0	0	0	0	0	0
Phvul.001G119100	1	30684822			0	0	0	0	0	0	0	0	0	0	0	0	0	0	0	0	0	0	0	0	0	0	0	0	0	0	0	0	0	0	0	0	0	0	0	0	0	0	0	0	0	0	0	0	0
Phvul.001G119200	1	30716629			0	0	0	0	0	0	0	0	0	0	0	0	0	0	0	0	0	0	0	0	0	0	0	0	0	0	0	0	0	0	0	0	0	0	0	0	0	0	0	0	0	0	0	0	0
Phvul.001G119300	1	30727201			0	0	0	0	0	0	0	0	0	0	0	0	0	0	0	0	0	0	0	0	0	0	0	0	0	0	0	0	0	0	0	0	0	0	0	0	0	0	0	0	0	0	0	0	0
Phvul.001G119400	1	30747631			0	0	0	0	0	0	0	0	0	0	0	0	0	0	0	0	0	0	0	0	0	0	0	0	0	0	0	0	0	0	0	0	0	0	0	0	0	0	0	0	0	0	0	0	0
Phvul.001G119500	1	30757442			0	0	0	0	0	0	0	0	0	0	0	0	0	0	0	0	0	0	0	0	0	0	0	0	0	0	0	0	0	0	0	0	0	0	0	0	0	0	0	0	0	0	0	0	0
Phvul.001G119600	1	30760652			0	0	0	0	0	0	0	0	0	0	0	0	0	0	0	0	0	0	0	0	0	0	0	0	0	0	0	0	0	0	0	0	0	0	0	0	0	0	0	0	0	0	0	0	0
Phvul.001G119700	1	30771970			0	0	0	0	0	0	0	0	0	0	0	0	0	0	0	0	0	0	0	0	0	0	0	0	0	0	0	0	0	0	0	0	0	0	0	0	0	0	0	0	0	0	0	0	0
Phvul.001G119800	1	30792359			0	0	0	0	0	0	0	0	0	0	0	0	0	0	0	0	0	0	0	0	0	0	0	0	0	0	0	0	0	0	0	0	0	0	0	0	0	0	0	0	0	0	0	0	0
Phvul.001G119900	1	30842475			0	0	0	0	0	0	0	0	0	0	0	0	0	0	0	0	0	0	0	0	0	0	0	0	0	0	0	0	0	0	0	0	0	0	0	0	0	0	0	0	0	0	0	0	0
Phvul.001G120000	1	30897941			0	0	0	0	0	0	0	0	0	0	0	0	0	0	0	0	0	0	0	0	0	0	0	0	0	0	0	0	0	0	0	0	0	0	0	0	0	0	0	0	0	0	0	0	0
Phvul.001G120100	1	30902462			0	0	0	0	0	0	0	0	0	0	0	0	0	0	0	0	0	0	0	0	0	0	0	0	0	0	0	0	0	0	0	0	0	0	0	0	0	0	0	0	0	0	0	0	0
Phvul.001G120200	1	30953944			0	0	0	0	0	0	0	0	0	0	0	0	0	0	0	0	0	0	0	0	0	0	0	0	0	0	0	0	0	0	0	0	0	0	0	0	0	0	0	0	0	0	0	0	0
Phvul.001G120300	1	31041876			0	0	0	0	0	0	0	0	0	0	0	0	0	0	0	0	0	0	0	0	0	0	0	0	0	0	0	0	0	0	0	0	0	0	0	0	0	0	0	0	0	0	0	0	0
Phvul.001G114400	1	31076328			0	0	0	0	0	0	0	0	0	0	0	0	0	0	0	0	0	0	0	0	0	0	0	0	0	0	0	0	0	0	0	0	0	0	0	0	0	0	0	0	0	0	0	0	0
Phvul.001G114300	1	31161598			0	0	0	0	0	0	0	0	0	0	0	0	0	0	0	0	0	0	0	0	0	0	0	0	0	0	0	0	0	0	0	0	0	0	0	0	0	0	0	0	0	0	0	0	0
Phvul.001G114200	1	31229924			0	0	0	0	0	0	0	0	0	0	0	0	0	0	0	0	0	0	0	0	0	0	0	0	0	0	0	0	0	0	0	0	0	0	0	0	0	0	0	0	0	0	0	0	0
Phvul.001G114100	1	31246026			0	0	0	0	0	0	0	0	0	0	0	0	0	0	0	0	0	0	0	0	0	0	0	0	0	0	0	0	0	0	0	0	0	0	0	0	0	0	0	0	0	0	0	0	0
Phvul.001G114000	1	31275211			0	0	0	0	0	0	0	0	0	0	0	0	0	0	0	0	0	0	0	0	0	0	0	0	0	0	0	0	0	0	0	0	0	0	0	0	0	0	0	0	0	0	0	0	0
Phvul.001G113900	1	31281444			0	0	0	0	0	0	0	0	0	0	0	0	0	0	0	0	0	0	0	0	0	0	0	0	0	0	0	0	0	0	0	0	0	0	0	0	0	0	0	0	0	0	0	0	0
Phvul.001G113800	1	31409134			0	0	0	0	0	0	0	0	0	0	0	0	0	0	0	0	0	0	0	0	0	0	0	0	0	0	0	0	0	0	0	0	0	0	0	0	0	0	0	0	0	0	0	0	0
Phvul.001G113700	1	31415991			0	0	0	0	0	0	0	0	0	0	0	0	0	0	0	0	0	0	0	0	0	0	0	0	0	0	0	0	0	0	0	0	0	0	0	0	0	0	0	0	0	0	0	0	0
Phvul.001G113600	1	31446422			0	0	0	0	0	0	0	0	0	0	0	0	0	0	0	0	0	0	0	0	0	0	0	0	0	0	0	0	0	0	0	0	0	0	0	0	0	0	0	0	0	0	0	0	0
Phvul.001G113500	1	31451191			0	0	0	0	0	0	0	0	0	0	0	0	0	0	0	0	0	0	0	0	0	0	0	0	0	0	0	0	0	0	0	0	0	0	0	0	0	0	0	0	0	0	0	0	0
Phvul.001G114880	1	31453968			0	0	0	0	0	0	0	0	0	0	0	0	0	0	0	0	0	0	0	0	0	0	0	0	0	0	0	0	0	0	0	0	0	0	0	0	0	0	0	0	0	0	0	0	0
Phvul.001G113400	1	31473655			0	0	0	0	0	0	0	0	0	0	0	0	0	0	0	0	0	0	0	0	0	0	0	0	0	0	0	0	0	0	0	0	0	0	0	0	0	0	0	0	0	0	0	0	0
Phvul.001G113300	1	31492537			0	0	0	0	0	0	0	0	0	0	0	0	0	0	0	0	0	0	0	0	0	0	0	0	0	0	0	0	0	0	0	0	0	0	0	0	0	0	0	0	0	0	0	0	0
Phvul.001G113200	1	31551087			0	0	0	0	0	0	0	0	0	0	0	0	0	0	0	0	0	0	0	0	0	0	0	0	0	0	0	0	0	0	0	0	0	0	0	0	0	0	0	0	0	0	0	0	0
Phvul.001G114580	1	31589447			0	0	0	0	0	0	0	0	0	0	0	0	0	0	0	0	0	0	0	0	0	0	0	0	0	0	0	0	0	0	0	0	0	0	0	0	0	0	0	0	0	0	0	0	0
Phvul.001G112700	1	31777663			0	0	0	0	0	0	0	0	0	0	0	0	0	0	0	0	0	0	0	0	0	0	0	0	0	0	0	0	0	0	0	0	0	0	0	0	0	0	0	0	0	0	0	0	0
Phvul.001G112600	1	31814812			0	0	0	0	0	0	0	0	0	0	0	0	0	0	0	0	0	0	0	0	0	0	0	0	0	0	0	0	0	0	0	0	0	0	0	0	0	0	0	0	0	0	0	0	0
Phvul.001G112500	1	31880625			0	0	0	0	0	0	0	0	0	0	0	0	0	0	0	0	0	0	0	0	0	0	0	0	0	0	0	0	0	0	0	0	0	0	0	0	0	0	0	0	0	0	0	0	0
Phvul.001G112400	1	32062902			0	0	0	0	0	0	0	0	0	0	0	0	0	0	0	0	0	0	0	0	0	0	0	0	0	0	0	0	0	0	0	0	0	0	0	0	0	0	0	0	0	0	0	0	0
Phvul.001G112300	1	32172276			0	0	0	0	0	0	0	0	0	0	0	0	0	0	0	0	0	0	0	0	0	0	0	0	0	0	0	0	0	0	0	0	0	0	0	0	0	0	0	0	0	0	0	0	0
Phvul.001G112200	1	32271969			0	0	0	0	0	0	0	0	0	0	0	0	0	0	0	0	0	0	0	0	0	0	0	0	0	0	0	0	0	0	0	0	0	0	0	0	0	0	0	0	0	0	0	0	0
Phvul.001G112100	1	32402482			0	0	0	0	0	0	0	0	0	0	0	0	0	0	0	0	0	0	0	0	0	0	0	0	0	0	0	0	0	0	0	0	0	0	0	0	0	0	0	0	0	0	0	0	0
Phvul.001G113480	1	32409244			0	0	0	0	0	0	0	0	0	0	0	0	0	0	0	0	0	0	0	0	0	0	0	0	0	0	0	0	0	0	0	0	0	0	0	0	0	0	0	0	0	0	0	0	0
Phvul.001G111900	1	32432676			0	0	0	0	0	0	0	0	0	0	0	0	0	0	0	0	0	0	0	0	0	0	0	0	0	0	0	0	0	0	0	0	0	0	0	0	0	0	0	0	0	0	0	0	0
Phvul.001G111800	1	32466194			0	0	0	0	0	0	0	0	0	0	0	0	0	0	0	0	0	0	0	0	0	0	0	0	0	0	0	0	0	0	0	0	0	0	0	0	0	0	0	0	0	0	0	0	0
Phvul.001G111700	1	32469460			0	0	0	0	0	0	0	0	0	0	0	0	0	0	0	0	0	0	0	0	0	0	0	0	0	0	0	0	0	0	0	0	0	0	0	0	0	0	0	0	0	0	0	0	0
Phvul.001G111600	1	32494307			0	0	0	0	0	0	0	0	0	0	0	0	0	0	0	0	0	0	0	0	0	0	0	0	0	0	0	0	0	0	0	0	0	0	0	0	0	0	0	0	0	0	0	0	0
Phvul.001G111500	1	32516233			0	0	0	0	0	0	0	0	0	0	0	0	0	0	0	0	0	0	0	0	0	0	0	0	0	0	0	0	0	0	0	0	0	0	0	0	0	0	0	0	0	0	0	0	0
Phvul.001G111400	1	32576838			0	0	0	0	0	0	0	0	0	0	0	0	0	0	0	0	0	0	0	0	0	0	0	0	0	0	0	0	0	0	0	0	0	0	0	0	0	0	0	0	0	0	0	0	0
Phvul.001G111300	1	32645765			0	0	0	0	0	0	0	0	0	0	0	0	0	0	0	0	0	0	0	0	0	0	0	0	0	0	0	0	0	0	0	0	0	0	0	0	0	0	0	0	0	0	0	0	0
Phvul.001G111200	1	32650091			0	0	0	0	0	0	0	0	0	0	0	0	0	0	0	0	0	0	0	0	0	0	0	0	0	0	0	0	0	0	0	0	0	0	0	0	0	0	0	0	0	0	0	0	0
Phvul.001G111100	1	32663105			0	0	0	0	0	0	0	0	0	0	0	0	0	0	0	0	0	0	0	0	0	0	0	0	0	0	0	0	0	0	0	0	0	0	0	0	0	0	0	0	0	0	0	0	0
Phvul.001G111000	1	32762233			0	0	0	0	0	0	0	0	0	0	0	0	0	0	0	0	0	0	0	0	0	0	0	0	0	0	0	0	0	0	0	0	0	0	0	0	0	0	0	0	0	0	0	0	0
Phvul.001G108400	1	32994317			0	0	0	0	0	0	0	0	0	0	0	0	0	0	0	0	0	0	0	0	0	0	0	0	0	0	0	0	0	0	0	0	0	0	0	0	0	0	0	0	0	0	0	0	0
Phvul.001G109780	1	33037297			0	0	0	0	0	0	0	0	0	0	0	0	0	0	0	0	0	0	0	0	0	0	0	0	0	0	0	0	0	0	0	0	0	0	0	0	0	0	0	0	0	0	0	0	0
Phvul.001G120400	1	33325227			0	0	0	0	0	0	0	0	0	0	0	0	0	0	0	0	0	0	0	0	0	0	0	0	0	0	0	0	0	0	0	0	0	0	0	0	0	0	0	0	0	0	0	0	0
Phvul.001G120500	1	33410908			0	0	0	0	0	0	0	0	0	0	0	0	0	0	0	0	0	0	0	0	0	0	0	0	0	0	0	0	0	0	0	0	0	0	0	0	0	0	0	0	0	0	0	0	0
Phvul.001G120600	1	33413391			0	0	0	0	0	0	0	0	0	0	0	0	0	0	0	0	0	0	0	0	0	0	0	0	0	0	0	0	0	0	0	0	0	0	0	0	0	0	0	0	0	0	0	0	0
Phvul.001G120700	1	33418375			0	0	0	0	0	0	0	0	0	0	0	0	0	0	0	0	0	0	0	0	0	0	0	0	0	0	0	0	0	0	0	0	0	0	0	0	0	0	0	0	0	0	0	0	0
Phvul.001G120800	1	33422704			0	0	0	0	0	0	0	0	0	0	0	0	0	0	0	0	0	0	0	0	0	0	0	0	0	0	0	0	0	0	0	0	0	0	0	0	0	0	0	0	0	0	0	0	0
Phvul.001G120900	1	33448422			0	0	0	0	0	0	0	0	0	0	0	0	0	0	0	0	0	0	0	0	0	0	0	0	0	0	0	0	0	0	0	0	0	0	0	0	0	0	0	0	0	0	0	0	0
Phvul.001G121000	1	33453845			0	0	0	0	0	0	0	0	0	0	0	0	0	0	0	0	0	0	0	0	0	0	0	0	0	0	0	0	0	0	0	0	0	0	0	0	0	0	0	0	0	0	0	0	0
Phvul.001G121100	1	33537124			0	0	0	0	0	0	0	0	0	0	0	0	0	0	0	0	0	0	0	0	0	0	0	0	0	0	0	0	0	0	0	0	0	0	0	0	0	0	0	0	0	0	0	0	0
Phvul.001G121200	1	33553691			0	0	0	0	0	0	0	0	0	0	0	0	0	0	0	0	0	0	0	0	0	0	0	0	0	0	0	0	0	0	0	0	0	0	0	0	0	0	0	0	0	0	0	0	0
Phvul.001G121300	1	33567134			0	0	0	0	0	0	0	0	0	0	0	0	0	0	0	0	0	0	0	0	0	0	0	0	0	0	0	0	0	0	0	0	0	0	0	0	0	0	0	0	0	0	0	0	0
Phvul.001G121400	1	33627151			0	0	0	0	0	0	0	0	0	0	0	0	0	0	0	0	0	0	0	0	0	0	0	0	0	0	0	0	0	0	0	0	0	0	0	0	0	0	0	0	0	0	0	0	0
Phvul.001G121501	1	33646955			0	0	0	0	0	0	0	0	0	0	0	0	0	0	0	0	0	0	0	0	0	0	0	0	0	0	0	0	0	0	0	0	0	0	0	0	0	0	0	0	0	0	0	0	0
Phvul.001G121600	1	33704632			0	0	0	0	0	0	0	0	0	0	0	0	0	0	0	0	0	0	0	0	0	0	0	0	0	0	0	0	0	0	0	0	0	0	0	0	0	0	0	0	0	0	0	0	0
Phvul.001G121700	1	33710161			0	0	0	0	0	0	0	0	0	0	0	0	0	0	0	0	0	0	0	0	0	0	0	0	0	0	0	0	0	0	0	0	0	0	0	0	0	0	0	0	0	0	0	0	0
Phvul.001G121800	1	33716848			0	0	0	0	0	0	0	0	0	0	0	0	0	0	0	0	0	0	0	0	0	0	0	0	0	0	0	0	0	0	0	0	0	0	0	0	0	0	0	0	0	0	0	0	0
Phvul.001G121900	1	33759749			0	0	0	0	0	0	0	0	0	0	0	0	0	0	0	0	0	0	0	0	0	0	0	0	0	0	0	0	0	0	0	0	0	0	0	0	0	0	0	0	0	0	0	0	0
Phvul.001G122000	1	33776725			0	0	0	0	0	0	0	0	0	0	0	0	0	0	0	0	0	0	0	0	0	0	0	0	0	0	0	0	0	0	0	0	0	0	0	0	0	0	0	0	0	0	0	0	0
Phvul.001G122100	1	33803162			0	0	0	0	0	0	0	0	0	0	0	0	0	0	0	0	0	0	0	0	0	0	0	0	0	0	0	0	0	0	0	0	0	0	0	0	0	0	0	0	0	0	0	0	0
Phvul.001G122200	1	33816622			0	0	0	0	0	0	0	0	0	0	0	0	0	0	0	0	0	0	0	0	0	0	0	0	0	0	0	0	0	0	0	0	0	0	0	0	0	0	0	0	0	0	0	0	0
Phvul.001G122300	1	33828334			0	0	0	0	0	0	0	0	0	0	0	0	0	0	0	0	0	0	0	0	0	0	0	0	0	0	0	0	0	0	0	0	0	0	0	0	0	0	0	0	0	0	0	0	0
Phvul.001G122400	1	33839406			0	0	0	0	0	0	0	0	0	0	0	0	0	0	0	0	0	0	0	0	0	0	0	0	0	0	0	0	0	0	0	0	0	0	0	0	0	0	0	0	0	0	0	0	0
Phvul.001G122500	1	33856661			0	0	0	0	0	0	0	0	0	0	0	0	0	0	0	0	0	0	0	0	0	0	0	0	0	0	0	0	0	0	0	0	0	0	0	0	0	0	0	0	0	0	0	0	0
Phvul.001G122550	1	33856692			0	0	0	0	0	0	0	0	0	0	0	0	0	0	0	0	0	0	0	0	0	0	0	0	0	0	0	0	0	0	0	0	0	0	0	0	0	0	0	0	0	0	0	0	0
Phvul.001G122600	1	33871372			0	0	0	0	0	0	0	0	0	0	0	0	0	0	0	0	0	0	0	0	0	0	0	0	0	0	0	0	0	0	0	0	0	0	0	0	0	0	0	0	0	0	0	0	0
Phvul.001G122700	1	33887214			0	0	0	0	0	0	0	0	0	0	0	0	0	0	0	0	0	0	0	0	0	0	0	0	0	0	0	0	0	0	0	0	0	0	0	0	0	0	0	0	0	0	0	0	0
Phvul.001G122800	1	33902446			0	0	0	0	0	0	0	0	0	0	0	0	0	0	0	0	0	0	0	0	0	0	0	0	0	0	0	0	0	0	0	0	0	0	0	0	0	0	0	0	0	0	0	0	0
Phvul.001G122900	1	33910001			0	0	0	0	0	0	0	0	0	0	0	0	0	0	0	0	0	0	0	0	0	0	0	0	0	0	0	0	0	0	0	0	0	0	0	0	0	0	0	0	0	0	0	0	0
Phvul.001G123000	1	33920771			0	0	0	0	0	0	0	0	0	0	0	0	0	0	0	0	0	0	0	0	0	0	0	0	0	0	0	0	0	0	0	0	0	0	0	0	0	0	0	0	0	0	0	0	0
Phvul.001G123100	1	33928070			0	0	0	0	0	0	0	0	0	0	0	0	0	0	0	0	0	0	0	0	0	0	0	0	0	0	0	0	0	0	0	0	0	0	0	0	0	0	0	0	0	0	0	0	0
Phvul.001G123200	1	33959567			0	0	0	0	0	0	0	0	0	0	0	0	0	0	0	0	0	0	0	0	0	0	0	0	0	0	0	0	0	0	0	0	0	0	0	0	0	0	0	0	0	0	0	0	0
Phvul.001G123300	1	34014909			0	0	0	0	0	0	0	0	0	0	0	0	0	0	0	0	0	0	0	0	0	0	0	0	0	0	0	0	0	0	0	0	0	0	0	0	0	0	0	0	0	0	0	0	0
Phvul.001G123400	1	34113388			0	0	0	0	0	0	0	0	0	0	0	0	0	0	0	0	0	0	0	0	0	0	0	0	0	0	0	0	0	0	0	0	0	0	0	0	0	0	0	0	0	0	0	0	0
Phvul.001G123500	1	34123955			0	0	0	0	0	0	0	0	0	0	0	0	0	0	0	0	0	0	0	0	0	0	0	0	0	0	0	0	0	0	0	0	0	0	0	0	0	0	0	0	0	0	0	0	0
Phvul.001G123600	1	34153284			0	0	0	0	0	0	0	0	0	0	0	0	0	0	0	0	0	0	0	0	0	0	0	0	0	0	0	0	0	0	0	0	0	0	0	0	0	0	0	0	0	0	0	0	0
Phvul.001G123700	1	34164534			0	0	0	0	0	0	0	0	0	0	0	0	0	0	0	0	0	0	0	0	0	0	0	0	0	0	0	0	0	0	0	0	0	0	0	0	0	0	0	0	0	0	0	0	0
Phvul.001G123800	1	34174662			0	0	0	0	0	0	0	0	0	0	0	0	0	0	0	0	0	0	0	0	0	0	0	0	0	0	0	0	0	0	0	0	0	0	0	0	0	0	0	0	0	0	0	0	0
Phvul.001G123900	1	34203165			0	0	0	0	0	0	0	0	0	0	0	0	0	0	0	0	0	0	0	0	0	0	0	0	0	0	0	0	0	0	0	0	0	0	0	0	0	0	0	0	0	0	0	0	0
Phvul.001G124000	1	34235111			0	0	0	0	0	0	0	0	0	0	0	0	0	0	0	0	0	0	0	0	0	0	0	0	0	0	0	0	0	0	0	0	0	0	0	0	0	0	0	0	0	0	0	0	0
Phvul.001G124100	1	34332873			0	0	0	0	0	0	0	0	0	0	0	0	0	0	0	0	0	0	0	0	0	0	0	0	0	0	0	0	0	0	0	0	0	0	0	0	0	0	0	0	0	0	0	0	0
Phvul.001G124150	1	34432157			0	0	0	0	0	0	0	0	0	0	0	0	0	0	0	0	0	0	0	0	0	0	0	0	0	0	0	0	0	0	0	0	0	0	0	0	0	0	0	0	0	0	0	0	0
Phvul.001G124200	1	34434601			0	0	0	0	0	0	0	0	0	0	0	0	0	0	0	0	0	0	0	0	0	0	0	0	0	0	0	0	0	0	0	0	0	0	0	0	0	0	0	0	0	0	0	0	0
Phvul.001G124300	1	34453641			0	0	0	0	0	0	0	0	0	0	0	0	0	0	0	0	0	0	0	0	0	0	0	0	0	0	0	0	0	0	0	0	0	0	0	0	0	0	0	0	0	0	0	0	0
Phvul.001G124400	1	34458499			0	0	0	0	0	0	0	0	0	0	0	0	0	0	0	0	0	0	0	0	0	0	0	0	0	0	0	0	0	0	0	0	0	0	0	0	0	0	0	0	0	0	0	0	0
Phvul.001G124500	1	34461637			0	0	0	0	0	0	0	0	0	0	0	0	0	0	0	0	0	0	0	0	0	0	0	0	0	0	0	0	0	0	0	0	0	0	0	0	0	0	0	0	0	0	0	0	0
Phvul.001G124600	1	34464712			0	0	0	0	0	0	0	0	0	0	0	0	0	0	0	0	0	0	0	0	0	0	0	0	0	0	0	0	0	0	0	0	0	0	0	0	0	0	0	0	0	0	0	0	0
Phvul.001G124700	1	34524714			0	0	0	0	0	0	0	0	0	0	0	0	0	0	0	0	0	0	0	0	0	0	0	0	0	0	0	0	0	0	0	0	0	0	0	0	0	0	0	0	0	0	0	0	0
Phvul.001G124800	1	34538510			0	0	0	0	0	0	0	0	0	0	0	0	0	0	0	0	0	0	0	0	0	0	0	0	0	0	0	0	0	0	0	0	0	0	0	0	0	0	0	0	0	0	0	0	0
Phvul.001G124900	1	34548683			0	0	0	0	0	0	0	0	0	0	0	0	0	0	0	0	0	0	0	0	0	0	0	0	0	0	0	0	0	0	0	0	0	0	0	0	0	0	0	0	0	0	0	0	0
Phvul.001G125000	1	34561417			0	0	0	0	0	0	0	0	0	0	0	0	0	0	0	0	0	0	0	0	0	0	0	0	0	0	0	0	0	0	0	0	0	0	0	0	0	0	0	0	0	0	0	0	0
Phvul.001G125100	1	34588842			0	0	0	0	0	0	0	0	0	0	0	0	0	0	0	0	0	0	0	0	0	0	0	0	0	0	0	0	0	0	0	0	0	0	0	0	0	0	0	0	0	0	0	0	0
Phvul.001G125200	1	34593473			0	0	0	0	0	0	0	0	0	0	0	0	0	0	0	0	0	0	0	0	0	0	0	0	0	0	0	0	0	0	0	0	0	0	0	0	0	0	0	0	0	0	0	0	0
Phvul.001G125300	1	34609128			0	0	0	0	0	0	0	0	0	0	0	0	0	0	0	0	0	0	0	0	0	0	0	0	0	0	0	0	0	0	0	0	0	0	0	0	0	0	0	0	0	0	0	0	0
Phvul.001G125400	1	34615717			0	0	0	0	0	0	0	0	0	0	0	0	0	0	0	0	0	0	0	0	0	0	0	0	0	0	0	0	0	0	0	0	0	0	0	0	0	0	0	0	0	0	0	0	0
Phvul.001G125500	1	34618000			0	0	0	0	0	0	0	0	0	0	0	0	0	0	0	0	0	0	0	0	0	0	0	0	0	0	0	0	0	0	0	0	0	0	0	0	0	0	0	0	0	0	0	0	0
Phvul.001G125600	1	34665456			0	0	0	0	0	0	0	0	0	0	0	0	0	0	0	0	0	0	0	0	0	0	0	0	0	0	0	0	0	0	0	0	0	0	0	0	0	0	0	0	0	0	0	0	0
Phvul.001G125700	1	34670656			0	0	0	0	0	0	0	0	0	0	0	0	0	0	0	0	0	0	0	0	0	0	0	0	0	0	0	0	0	0	0	0	0	0	0	0	0	0	0	0	0	0	0	0	0
Phvul.001G125800	1	34724683			0	0	0	0	0	0	0	0	0	0	0	0	0	0	0	0	0	0	0	0	0	0	0	0	0	0	0	0	0	0	0	0	0	0	0	0	0	0	0	0	0	0	0	0	0
Phvul.001G125900	1	34805896			0	0	0	0	0	0	0	0	0	0	0	0	0	0	0	0	0	0	0	0	0	0	0	0	0	0	0	0	0	0	0	0	0	0	0	0	0	0	0	0	0	0	0	0	0
Phvul.001G126000	1	34837850			0	0	0	0	0	0	0	0	0	0	0	0	0	0	0	0	0	0	0	0	0	0	0	0	0	0	0	0	0	0	0	0	0	0	0	0	0	0	0	0	0	0	0	0	0
Phvul.001G126100	1	34855611			0	0	0	0	0	0	0	0	0	0	0	0	0	0	0	0	0	0	0	0	0	0	0	0	0	0	0	0	0	0	0	0	0	0	0	0	0	0	0	0	0	0	0	0	0
Phvul.001G126200	1	34876510			0	0	0	0	0	0	0	0	0	0	0	0	0	0	0	0	0	0	0	0	0	0	0	0	0	0	0	0	0	0	0	0	0	0	0	0	0	0	0	0	0	0	0	0	0
Phvul.001G126300	1	34886912			0	0	0	0	0	0	0	0	0	0	0	0	0	0	0	0	0	0	0	0	0	0	0	0	0	0	0	0	0	0	0	0	0	0	0	0	0	0	0	0	0	0	0	0	0
Phvul.001G126400	1	34902350			0	0	0	0	0	0	0	0	0	0	0	0	0	0	0	0	0	0	0	0	0	0	0	0	0	0	0	0	0	0	0	0	0	0	0	0	0	0	0	0	0	0	0	0	0
Phvul.001G126500	1	35031243			0	0	0	0	0	0	0	0	0	0	0	0	0	0	0	0	0	0	0	0	0	0	0	0	0	0	0	0	0	0	0	0	0	0	0	0	0	0	0	0	0	0	0	0	0
Phvul.001G126600	1	35036632			0	0	0	0	0	0	0	0	0	0	0	0	0	0	0	0	0	0	0	0	0	0	0	0	0	0	0	0	0	0	0	0	0	0	0	0	0	0	0	0	0	0	0	0	0
Phvul.001G126700	1	35205476			0	0	0	0	0	0	0	0	0	0	0	0	0	0	0	0	0	0	0	0	0	0	0	0	0	0	0	0	0	0	0	0	0	0	0	0	0	0	0	0	0	0	0	0	0
Phvul.001G126800	1	35269847			0	0	0	0	0	0	0	0	0	0	0	0	0	0	0	0	0	0	0	0	0	0	0	0	0	0	0	0	0	0	0	0	0	0	0	0	0	0	0	0	0	0	0	0	0
Phvul.001G126900	1	35295568			0	0	0	0	0	0	0	0	0	0	0	0	0	0	0	0	0	0	0	0	0	0	0	0	0	0	0	0	0	0	0	0	0	0	0	0	0	0	0	0	0	0	0	0	0
Phvul.001G127000	1	35304076			0	0	0	0	0	0	0	0	0	0	0	0	0	0	0	0	0	0	0	0	0	0	0	0	0	0	0	0	0	0	0	0	0	0	0	0	0	0	0	0	0	0	0	0	0
Phvul.001G127100	1	35313843			0	0	0	0	0	0	0	0	0	0	0	0	0	0	0	0	0	0	0	0	0	0	0	0	0	0	0	0	0	0	0	0	0	0	0	0	0	0	0	0	0	0	0	0	0
Phvul.001G127200	1	35347737			0	0	0	0	0	0	0	0	0	0	0	0	0	0	0	0	0	0	0	0	0	0	0	0	0	0	0	0	0	0	0	0	0	0	0	0	0	0	0	0	0	0	0	0	0
Phvul.001G127300	1	35360325			0	0	0	0	0	0	0	0	0	0	0	0	0	0	0	0	0	0	0	0	0	0	0	0	0	0	0	0	0	0	0	0	0	0	0	0	0	0	0	0	0	0	0	0	0
Phvul.001G127400	1	35362770			0	0	0	0	0	0	0	0	0	0	0	0	0	0	0	0	0	0	0	0	0	0	0	0	0	0	0	0	0	0	0	0	0	0	0	0	0	0	0	0	0	0	0	0	0
Phvul.001G127500	1	35384186			0	0	0	0	0	0	0	0	0	0	0	0	0	0	0	0	0	0	0	0	0	0	0	0	0	0	0	0	0	0	0	0	0	0	0	0	0	0	0	0	0	0	0	0	0
Phvul.001G127601	1	35431638			0	0	0	0	0	0	0	0	0	0	0	0	0	0	0	0	0	0	0	0	0	0	0	0	0	0	0	0	0	0	0	0	0	0	0	0	0	0	0	0	0	0	0	0	0
Phvul.001G127700	1	35455533			0	0	0	0	0	0	0	0	0	0	0	0	0	0	0	0	0	0	0	0	0	0	0	0	0	0	0	0	0	0	0	0	0	0	0	0	0	0	0	0	0	0	0	0	0
Phvul.001G127800	1	35470990			0	0	0	0	0	0	0	0	0	0	0	0	0	0	0	0	0	0	0	0	0	0	0	0	0	0	0	0	0	0	0	0	0	0	0	0	0	0	0	0	0	0	0	0	0
Phvul.001G127900	1	35499267			0	0	0	0	0	0	0	0	0	0	0	0	0	0	0	0	0	0	0	0	0	0	0	0	0	0	0	0	0	0	0	0	0	0	0	0	0	0	0	0	0	0	0	0	0
Phvul.001G128000	1	35501097			0	0	0	0	0	0	0	0	0	0	0	0	0	0	0	0	0	0	0	0	0	0	0	0	0	0	0	0	0	0	0	0	0	0	0	0	0	0	0	0	0	0	0	0	0
Phvul.001G128100	1	35530177			0	0	0	0	0	0	0	0	0	0	0	0	0	0	0	0	0	0	0	0	0	0	0	0	0	0	0	0	0	0	0	0	0	0	0	0	0	0	0	0	0	0	0	0	0
Phvul.001G128200	1	35568119			0	0	0	0	0	0	0	0	0	0	0	0	0	0	0	0	0	0	0	0	0	0	0	0	0	0	0	0	0	0	0	0	0	0	0	0	0	0	0	0	0	0	0	0	0
Phvul.001G128300	1	35590679			0	0	0	0	0	0	0	0	0	0	0	0	0	0	0	0	0	0	0	0	0	0	0	0	0	0	0	0	0	0	0	0	0	0	0	0	0	0	0	0	0	0	0	0	0
Phvul.001G128400	1	35646037			0	0	0	0	0	0	0	0	0	0	0	0	0	0	0	0	0	0	0	0	0	0	0	0	0	0	0	0	0	0	0	0	0	0	0	0	0	0	0	0	0	0	0	0	0
Phvul.001G128500	1	35694657			0	0	0	0	0	0	0	0	0	0	0	0	0	0	0	0	0	0	0	0	0	0	0	0	0	0	0	0	0	0	0	0	0	0	0	0	0	0	0	0	0	0	0	0	0
Phvul.001G128550	1	35783884			0	0	0	0	0	0	0	0	0	0	0	0	0	0	0	0	0	0	0	0	0	0	0	0	0	0	0	0	0	0	0	0	0	0	0	0	0	0	0	0	0	0	0	0	0
Phvul.001G128600	1	35796741			0	0	0	0	0	0	0	0	0	0	0	0	0	0	0	0	0	0	0	0	0	0	0	0	0	0	0	0	0	0	0	0	0	0	0	0	0	0	0	0	0	0	0	0	0
Phvul.001G128700	1	35803251			0	0	0	0	0	0	0	0	0	0	0	0	0	0	0	0	0	0	0	0	0	0	0	0	0	0	0	0	0	0	0	0	0	0	0	0	0	0	0	0	0	0	0	0	0
Phvul.001G128800	1	35997847			0	0	0	0	0	0	0	0	0	0	0	0	0	0	0	0	0	0	0	0	0	0	0	0	0	0	0	0	0	0	0	0	0	0	0	0	0	0	0	0	0	0	0	0	0
Phvul.001G128900	1	36001502			0	0	0	0	0	0	0	0	0	0	0	0	0	0	0	0	0	0	0	0	0	0	0	0	0	0	0	0	0	0	0	0	0	0	0	0	0	0	0	0	0	0	0	0	0
Phvul.001G129000	1	36013297			0	0	0	0	0	0	0	0	0	0	0	0	0	0	0	0	0	0	0	0	0	0	0	0	0	0	0	0	0	0	0	0	0	0	0	0	0	0	0	0	0	0	0	0	0
Phvul.001G129100	1	36046292			0	0	0	0	0	0	0	0	0	0	0	0	0	0	0	0	0	0	0	0	0	0	0	0	0	0	0	0	0	0	0	0	0	0	0	0	0	0	0	0	0	0	0	0	0
Phvul.001G129200	1	36050911			0	0	0	0	0	0	0	0	0	0	0	0	0	0	0	0	0	0	0	0	0	0	0	0	0	0	0	0	0	0	0	0	0	0	0	0	0	0	0	0	0	0	0	0	0
Phvul.001G129300	1	36072135			0	0	0	0	0	0	0	0	0	0	0	0	0	0	0	0	0	0	0	0	0	0	0	0	0	0	0	0	0	0	0	0	0	0	0	0	0	0	0	0	0	0	0	0	0
Phvul.001G129400	1	36085376			0	0	0	0	0	0	0	0	0	0	0	0	0	0	0	0	0	0	0	0	0	0	0	0	0	0	0	0	0	0	0	0	0	0	0	0	0	0	0	0	0	0	0	0	0
Phvul.001G129500	1	36102202			0	0	0	0	0	0	0	0	0	0	0	0	0	0	0	0	0	0	0	0	0	0	0	0	0	0	0	0	0	0	0	0	0	0	0	0	0	0	0	0	0	0	0	0	0
Phvul.001G129600	1	36109266			0	0	0	0	0	0	0	0	0	0	0	0	0	0	0	0	0	0	0	0	0	0	0	0	0	0	0	0	0	0	0	0	0	0	0	0	0	0	0	0	0	0	0	0	0
Phvul.001G130000	1	36135232			0	0	0	0	0	0	0	0	0	0	0	0	0	0	0	0	0	0	0	0	0	0	0	0	0	0	0	0	0	0	0	0	0	0	0	0	0	0	0	0	0	0	0	0	0
Phvul.001G130100	1	36153377			0	0	0	0	0	0	0	0	0	0	0	0	0	0	0	0	0	0	0	0	0	0	0	0	0	0	0	0	0	0	0	0	0	0	0	0	0	0	0	0	0	0	0	0	0
Phvul.001G130200	1	36170150			0	0	0	0	0	0	0	0	0	0	0	0	0	0	0	0	0	0	0	0	0	0	0	0	0	0	0	0	0	0	0	0	0	0	0	0	0	0	0	0	0	0	0	0	0
Phvul.001G130300	1	36174422			0	0	0	0	0	0	0	0	0	0	0	0	0	0	0	0	0	0	0	0	0	0	0	0	0	0	0	0	0	0	0	0	0	0	0	0	0	0	0	0	0	0	0	0	0
Phvul.001G130400	1	36202474			0	0	0	0	0	0	0	0	0	0	0	0	0	0	0	0	0	0	0	0	0	0	0	0	0	0	0	0	0	0	0	0	0	0	0	0	0	0	0	0	0	0	0	0	0
Phvul.001G130500	1	36209025			0	0	0	0	0	0	0	0	0	0	0	0	0	0	0	0	0	0	0	0	0	0	0	0	0	0	0	0	0	0	0	0	0	0	0	0	0	0	0	0	0	0	0	0	0
Phvul.001G130700	1	36235622			0	0	0	0	0	0	0	0	0	0	0	0	0	0	0	0	0	0	0	0	0	0	0	0	0	0	0	0	0	0	0	0	0	0	0	0	0	0	0	0	0	0	0	0	0
Phvul.001G130800	1	36268095			0	0	0	0	0	0	0	0	0	0	0	0	0	0	0	0	0	0	0	0	0	0	0	0	0	0	0	0	0	0	0	0	0	0	0	0	0	0	0	0	0	0	0	0	0
Phvul.001G130900	1	36300537			0	0	0	0	0	0	0	0	0	0	0	0	0	0	0	0	0	0	0	0	0	0	0	0	0	0	0	0	0	0	0	0	0	0	0	0	0	0	0	0	0	0	0	0	0
Phvul.001G131000	1	36356216			0	0	0	0	0	0	0	0	0	0	0	0	0	0	0	0	0	0	0	0	0	0	0	0	0	0	0	0	0	0	0	0	0	0	0	0	0	0	0	0	0	0	0	0	0
Phvul.001G131150	1	36373855			0	0	0	0	0	0	0	0	0	0	0	0	0	0	0	0	0	0	0	0	0	0	0	0	0	0	0	0	0	0	0	0	0	0	0	0	0	0	0	0	0	0	0	0	0
Phvul.001G131300	1	36479120			0	0	0	0	0	0	0	0	0	0	0	0	0	0	0	0	0	0	0	0	0	0	0	0	0	0	0	0	0	0	0	0	0	0	0	0	0	0	0	0	0	0	0	0	0
Phvul.001G131400	1	36501694			0	0	0	0	0	0	0	0	0	0	0	0	0	0	0	0	0	0	0	0	0	0	0	0	0	0	0	0	0	0	0	0	0	0	0	0	0	0	0	0	0	0	0	0	0
Phvul.001G131450	1	36509895			0	0	0	0	0	0	0	0	0	0	0	0	0	0	0	0	0	0	0	0	0	0	0	0	0	0	0	0	0	0	0	0	0	0	0	0	0	0	0	0	0	0	0	0	0
Phvul.001G131500	1	36520072			0	0	0	0	0	0	0	0	0	0	0	0	0	0	0	0	0	0	0	0	0	0	0	0	0	0	0	0	0	0	0	0	0	0	0	0	0	0	0	0	0	0	0	0	0
Phvul.001G131600	1	36571897			0	0	0	0	0	0	0	0	0	0	0	0	0	0	0	0	0	0	0	0	0	0	0	0	0	0	0	0	0	0	0	0	0	0	0	0	0	0	0	0	0	0	0	0	0
Phvul.001G131700	1	36584910			0	0	0	0	0	0	0	0	0	0	0	0	0	0	0	0	0	0	0	0	0	0	0	0	0	0	0	0	0	0	0	0	0	0	0	0	0	0	0	0	0	0	0	0	0
Phvul.001G131800	1	36621078			0	0	0	0	0	0	0	0	0	0	0	0	0	0	0	0	0	0	0	0	0	0	0	0	0	0	0	0	0	0	0	0	0	0	0	0	0	0	0	0	0	0	0	0	0
Phvul.001G131900	1	36625810			0	0	0	0	0	0	0	0	0	0	0	0	0	0	0	0	0	0	0	0	0	0	0	0	0	0	0	0	0	0	0	0	0	0	0	0	0	0	0	0	0	0	0	0	0
Phvul.001G132000	1	36632828			0	0	0	0	0	0	0	0	0	0	0	0	0	0	0	0	0	0	0	0	0	0	0	0	0	0	0	0	0	0	0	0	0	0	0	0	0	0	0	0	0	0	0	0	0
Phvul.001G132100	1	36639607			0	0	0	0	0	0	0	0	0	0	0	0	0	0	0	0	0	0	0	0	0	0	0	0	0	0	0	0	0	0	0	0	0	0	0	0	0	0	0	0	0	0	0	0	0
Phvul.001G132200	1	36661337			0	0	0	0	0	0	0	0	0	0	0	0	0	0	0	0	0	0	0	0	0	0	0	0	0	0	0	0	0	0	0	0	0	0	0	0	0	0	0	0	0	0	0	0	0
Phvul.001G132301	1	36668704			0	0	0	0	0	0	0	0	0	0	0	0	0	0	0	0	0	0	0	0	0	0	0	0	0	0	0	0	0	0	0	0	0	0	0	0	0	0	0	0	0	0	0	0	0
Phvul.001G132400	1	36687478			0	0	0	0	0	0	0	0	0	0	0	0	0	0	0	0	0	0	0	0	0	0	0	0	0	0	0	0	0	0	0	0	0	0	0	0	0	0	0	0	0	0	0	0	0
Phvul.001G132516	1	36711067			0	0	0	0	0	0	0	0	0	0	0	0	0	0	0	0	0	0	0	0	0	0	0	0	0	0	0	0	0	0	0	0	0	0	0	0	0	0	0	0	0	0	0	0	0
Phvul.001G132632	1	36746099			0	0	0	0	0	0	0	0	0	0	0	0	0	0	0	0	0	0	0	0	0	0	0	0	0	0	0	0	0	0	0	0	0	0	0	0	0	0	0	0	0	0	0	0	0
Phvul.001G132748	1	36754526			0	0	0	0	0	0	0	0	0	0	0	0	0	0	0	0	0	0	0	0	0	0	0	0	0	0	0	0	0	0	0	0	0	0	0	0	0	0	0	0	0	0	0	0	0
Phvul.001G132864	1	36778384			0	0	0	0	0	0	0	0	0	0	0	0	0	0	0	0	0	0	0	0	0	0	0	0	0	0	0	0	0	0	0	0	0	0	0	0	0	0	0	0	0	0	0	0	0
Phvul.001G132980	1	36797956			0	0	0	0	0	0	0	0	0	0	0	0	0	0	0	0	0	0	0	0	0	0	0	0	0	0	0	0	0	0	0	0	0	0	0	0	0	0	0	0	0	0	0	0	0
Phvul.001G133100	1	36814122			0	0	0	0	0	0	0	0	0	0	0	0	0	0	0	0	0	0	0	0	0	0	0	0	0	0	0	0	0	0	0	0	0	0	0	0	0	0	0	0	0	0	0	0	0
Phvul.001G132600	1	36843403			0	0	0	0	0	0	0	0	0	0	0	0	0	0	0	0	0	0	0	0	0	0	0	0	0	0	0	0	0	0	0	0	0	0	0	0	0	0	0	0	0	0	0	0	0
Phvul.001G132701	1	36886262			0	0	0	0	0	0	0	0	0	0	0	0	0	0	0	0	0	0	0	0	0	0	0	0	0	0	0	0	0	0	0	0	0	0	0	0	0	0	0	0	0	0	0	0	0
Phvul.001G132800	1	36921109			0	0	0	0	0	0	0	0	0	0	0	0	0	0	0	0	0	0	0	0	0	0	0	0	0	0	0	0	0	0	0	0	0	0	0	0	0	0	0	0	0	0	0	0	0
Phvul.001G132900	1	36923269			0	0	0	0	0	0	0	0	0	0	0	0	0	0	0	0	0	0	0	0	0	0	0	0	0	0	0	0	0	0	0	0	0	0	0	0	0	0	0	0	0	0	0	0	0
Phvul.001G133000	1	36940700			0	0	0	0	0	0	0	0	0	0	0	0	0	0	0	0	0	0	0	0	0	0	0	0	0	0	0	0	0	0	0	0	0	0	0	0	0	0	0	0	0	0	0	0	0
Phvul.001G133101	1	36952670			0	0	0	0	0	0	0	0	0	0	0	0	0	0	0	0	0	0	0	0	0	0	0	0	0	0	0	0	0	0	0	0	0	0	0	0	0	0	0	0	0	0	0	0	0
Phvul.001G133200	1	36972701			0	0	0	0	0	0	0	0	0	0	0	0	0	0	0	0	0	0	0	0	0	0	0	0	0	0	0	0	0	0	0	0	0	0	0	0	0	0	0	0	0	0	0	0	0
Phvul.001G133400	1	37039856			0	0	0	0	0	0	0	0	0	0	0	0	0	0	0	0	0	0	0	0	0	0	0	0	0	0	0	0	0	0	0	0	0	0	0	0	0	0	0	0	0	0	4	0	0
Phvul.001G133500	1	37056809			0	0	0	0	0	0	0	0	0	0	0	0	0	0	0	0	0	0	0	0	0	0	0	0	0	0	0	0	0	0	0	0	0	0	0	0	0	0	0	0	0	0	0	0	0
Phvul.001G133601	1	37073007			0	0	0	0	0	0	0	0	0	0	0	0	0	0	0	0	0	0	0	0	0	0	0	0	0	0	0	0	0	0	0	0	0	0	0	0	0	0	0	0	0	0	0	0	0
Phvul.001G133700	1	37112732			0	0	0	0	0	0	0	0	0	0	0	0	0	0	0	0	0	0	0	0	0	0	0	0	0	0	0	0	0	0	0	0	0	0	0	0	0	0	0	0	0	0	0	0	0
Phvul.001G133800	1	37113755			0	0	0	0	0	0	0	0	0	0	0	0	0	0	0	0	0	0	0	0	0	0	0	0	0	0	0	0	0	0	0	0	0	0	0	0	0	0	0	0	0	0	0	0	0
Phvul.001G133900	1	37130192			0	0	0	0	0	0	0	0	0	0	0	0	0	0	0	0	0	0	0	0	0	0	0	0	0	0	0	0	0	0	0	0	0	0	0	0	0	0	0	0	0	0	0	0	0
Phvul.001G134000	1	37162358			0	0	0	0	0	0	0	0	0	0	0	0	0	0	0	0	0	0	0	0	0	0	0	0	0	0	0	0	0	0	0	0	0	0	0	0	0	0	0	0	0	0	0	0	0
Phvul.001G134100	1	37171535			0	0	0	0	0	0	0	0	0	0	0	0	0	0	0	0	0	0	0	0	0	0	0	0	0	0	0	0	0	0	0	0	0	0	0	0	0	0	0	0	0	0	0	0	0
Phvul.001G134200	1	37192719			0	0	0	0	0	0	0	0	0	0	0	0	0	0	0	0	0	0	0	0	0	0	0	0	0	0	0	0	0	0	0	0	0	0	0	0	0	0	0	0	0	0	0	0	0
Phvul.001G134300	1	37195150			0	0	0	0	0	0	0	0	0	0	0	0	0	0	0	0	0	0	0	0	0	0	0	0	0	0	0	0	0	0	0	0	0	0	0	0	0	0	0	0	0	0	0	0	0
Phvul.001G134400	1	37236728			0	0	0	0	0	0	0	0	0	0	0	0	0	0	0	0	0	0	0	0	0	0	0	0	0	0	0	0	0	0	0	0	0	0	0	0	0	0	0	0	0	0	0	0	0
Phvul.001G134500	1	37266065			0	0	0	0	0	0	0	0	0	0	0	0	0	0	0	0	0	0	0	0	0	0	0	0	0	0	0	0	0	0	0	0	0	0	0	0	0	0	0	0	0	0	0	0	0
Phvul.001G134600	1	37296819			0	0	0	0	0	0	0	0	0	0	0	0	0	0	0	0	0	0	0	0	0	0	0	0	0	0	0	0	0	0	0	0	0	0	0	0	0	0	0	0	0	0	0	0	0
Phvul.001G134700	1	37303160			0	0	0	0	0	0	0	0	0	0	0	0	0	0	0	0	0	0	0	0	0	0	0	0	0	0	0	0	0	0	0	0	0	0	0	0	0	0	0	0	0	0	0	0	0
Phvul.001G134766	1	37307676			0	0	0	0	0	0	0	0	0	0	0	0	0	0	0	0	0	0	0	0	0	0	0	0	0	0	0	0	0	0	0	0	0	0	0	0	0	0	0	0	0	0	0	0	0
Phvul.001G134832	1	37309825			0	0	0	0	0	0	0	0	0	0	0	0	0	0	0	0	0	0	0	0	0	0	0	0	0	0	0	0	0	0	0	0	0	0	0	0	0	0	0	0	0	0	0	0	0
Phvul.001G134900	1	37318399			0	0	0	0	0	0	0	0	0	0	0	0	0	0	0	0	0	0	0	0	0	0	0	0	0	0	0	0	0	0	0	0	0	0	0	0	0	0	0	0	0	0	0	0	0
Phvul.001G135000	1	37333355			0	0	0	0	0	0	0	0	0	0	0	0	0	0	0	0	0	0	0	0	0	0	0	0	0	0	0	0	0	0	0	0	0	0	0	0	0	0	0	0	0	0	0	0	0
Phvul.001G135100	1	37340540			0	0	0	0	0	0	0	0	0	0	0	0	0	0	0	0	0	0	0	0	0	0	0	0	0	0	0	0	0	0	0	0	0	0	0	0	0	0	0	0	0	0	0	0	0
Phvul.001G135200	1	37355782			0	0	0	0	0	0	0	0	0	0	0	0	0	0	0	0	0	0	0	0	0	0	0	0	0	0	0	0	0	0	0	0	0	0	0	0	0	0	0	0	0	0	0	0	0
Phvul.001G135300	1	37388615			0	0	0	0	0	0	0	0	0	0	0	0	0	0	0	0	0	0	0	0	0	0	0	0	0	0	0	0	0	0	0	0	0	0	0	0	0	0	0	0	0	0	0	0	0
Phvul.001G135400	1	37429627			0	0	0	0	0	0	0	0	0	0	0	0	0	0	0	0	0	0	0	0	0	0	0	0	0	0	0	0	0	0	0	0	0	0	0	0	0	0	0	0	0	0	0	0	0
Phvul.001G135500	1	37443675			0	0	0	0	0	0	0	0	0	0	0	0	0	0	0	0	0	0	0	0	0	0	0	0	0	0	0	0	0	0	0	0	0	0	0	0	0	0	0	0	0	0	0	0	0
Phvul.001G135600	1	37469095			0	0	0	0	0	0	0	0	0	0	0	0	0	0	0	0	0	0	0	0	0	0	0	0	0	0	0	0	0	0	0	0	0	0	0	0	0	0	0	0	0	0	0	0	0
Phvul.001G135700	1	37480735			0	0	0	0	0	0	0	0	0	0	0	0	0	0	0	0	0	0	0	0	0	0	0	0	0	0	0	0	0	0	0	0	0	0	0	0	0	0	0	0	0	0	0	0	0
Phvul.001G135800	1	37509661			0	0	0	0	0	0	0	0	0	0	0	0	0	0	0	0	0	0	0	0	0	0	0	0	0	0	0	0	0	0	0	0	0	0	0	0	0	0	0	0	0	0	0	0	0
Phvul.001G135900	1	37512406			0	0	0	0	0	0	0	0	0	0	0	0	0	0	0	0	0	0	0	0	0	0	0	0	0	0	0	0	0	0	0	0	0	0	0	0	0	0	0	0	0	0	0	0	0
Phvul.001G136000	1	37526208			0	0	0	0	0	0	0	0	0	0	0	0	0	0	0	0	0	0	0	0	0	0	0	0	0	0	0	0	0	0	0	0	0	0	0	0	0	0	0	0	0	0	0	0	0
Phvul.001G136100	1	37543614			0	0	0	0	0	0	0	0	0	0	0	0	0	0	0	0	0	0	0	0	0	0	0	0	0	0	0	0	0	0	0	0	0	0	0	0	0	0	0	0	0	0	0	0	0
Phvul.001G136200	1	37545982			0	0	0	0	0	0	0	0	0	0	0	0	0	0	0	0	0	0	0	0	0	0	0	0	0	0	0	0	0	0	0	0	0	0	0	0	0	0	0	0	0	0	0	0	0
Phvul.001G136300	1	37566435			0	0	0	0	0	0	0	0	0	0	0	0	0	0	0	0	0	0	0	0	0	0	0	0	0	0	0	0	0	0	0	0	0	0	0	0	0	0	0	0	0	0	0	0	0
Phvul.001G136400	1	37574965			0	0	0	0	0	0	0	0	0	0	0	0	0	0	0	0	0	0	0	0	0	0	0	0	0	0	0	0	0	0	0	0	0	0	0	0	0	0	0	0	0	0	0	0	0
Phvul.001G136500	1	37602055			0	0	0	0	0	0	0	0	0	0	0	0	0	0	0	0	0	0	0	0	0	0	0	0	0	0	0	0	0	0	0	0	0	0	0	0	0	0	0	0	0	0	0	0	0
Phvul.001G136600	1	37622183			0	0	0	0	0	0	0	0	0	0	0	0	0	0	0	0	0	0	0	0	0	0	0	0	0	0	0	0	0	0	0	0	0	0	0	0	0	0	0	0	0	0	0	0	0
Phvul.001G136700	1	37662912			0	0	0	0	0	0	0	0	0	0	0	0	0	0	0	0	0	0	0	0	0	0	0	0	0	0	0	0	0	0	0	0	0	0	0	0	0	0	0	0	0	0	0	0	0
Phvul.001G136800	1	37709619			0	0	0	0	0	0	0	0	0	0	0	0	0	0	0	0	0	0	0	0	0	0	0	0	0	0	0	0	0	0	0	0	0	0	0	0	0	0	0	0	0	0	0	0	0
Phvul.001G136900	1	37723540			0	0	0	0	0	0	0	0	0	0	0	0	0	0	0	0	0	0	0	0	0	0	0	0	0	0	0	0	0	0	0	0	0	0	0	0	0	0	0	0	0	0	0	0	0
Phvul.001G137000	1	37727447			0	0	0	0	0	0	0	0	0	0	0	0	0	0	0	0	0	0	0	0	0	0	0	0	0	0	0	0	0	0	0	0	0	0	0	0	0	0	0	0	0	0	0	0	0
Phvul.001G137100	1	37727831			0	0	0	0	0	0	0	0	0	0	0	0	0	0	0	0	0	0	0	0	0	0	0	0	0	0	0	0	0	0	0	0	0	0	0	0	0	0	0	0	0	0	0	0	0
Phvul.001G137200	1	37737211			0	0	0	0	0	0	0	0	0	0	0	0	0	0	0	0	0	0	0	0	0	0	0	0	0	0	0	0	0	0	0	0	0	0	0	0	0	0	0	0	0	0	0	0	0
Phvul.001G137300	1	37764307			0	0	0	0	0	0	0	0	0	0	0	0	0	0	0	0	0	0	0	0	0	0	0	0	0	0	0	0	0	0	0	0	0	0	0	0	0	0	0	0	0	0	0	0	0
Phvul.001G137400	1	37773830			0	0	0	0	0	0	0	0	0	0	0	0	0	0	0	0	0	0	0	0	0	0	0	0	0	0	0	0	0	0	0	0	0	0	0	0	0	0	0	0	0	0	0	0	0
Phvul.001G137500	1	37797424			0	0	0	0	0	0	0	0	0	0	0	0	0	0	0	0	0	0	0	0	0	0	0	0	0	0	0	0	0	0	0	0	0	0	0	0	0	0	0	0	0	0	0	0	0
Phvul.001G137600	1	37812250			0	0	0	0	0	0	0	0	0	0	0	0	0	0	0	0	0	0	0	0	0	0	0	0	0	0	0	0	0	0	0	0	0	0	0	0	0	0	0	0	0	0	0	0	0
Phvul.001G137700	1	37816444			0	0	0	0	0	0	0	0	0	0	0	0	0	0	0	0	0	0	0	0	0	0	0	0	0	0	0	0	0	0	0	0	0	0	0	0	0	0	0	0	0	0	0	0	0
Phvul.001G138000	1	37855215			0	0	0	0	0	0	0	0	0	0	0	0	0	0	0	0	0	0	0	0	0	0	0	0	0	0	0	0	0	0	0	0	0	0	0	0	0	0	0	0	0	0	0	0	0
Phvul.001G138100	1	37860279			0	0	0	0	0	0	0	0	0	0	0	0	0	0	0	0	0	0	0	0	0	0	0	0	0	0	0	0	0	0	0	0	0	0	0	0	0	0	0	0	0	0	0	0	0
Phvul.001G138125	1	37861892			0	0	0	0	0	0	0	0	0	0	0	0	0	0	0	0	0	0	0	0	0	0	0	0	0	0	0	0	0	0	0	0	0	0	0	0	0	0	0	0	0	0	0	0	0
Phvul.001G137900	1	37873063			0	0	0	0	0	0	0	0	0	0	0	0	0	0	0	0	0	0	0	0	0	0	0	0	0	0	0	0	0	0	0	0	0	0	0	0	0	0	0	0	0	0	0	0	0
Phvul.001G137925	1	37880870			0	0	0	0	0	0	0	0	0	0	0	0	0	0	0	0	0	0	0	0	0	0	0	0	0	0	0	0	0	0	0	0	0	0	0	0	0	0	0	0	0	0	0	0	0
Phvul.001G137800	1	37887155			0	0	0	0	0	0	0	0	0	0	0	0	0	0	0	0	0	0	0	0	0	0	0	0	0	0	0	0	0	0	0	0	0	0	0	0	0	0	0	0	0	0	0	0	0
Phvul.001G137825	1	37900776			0	0	0	0	0	0	0	0	0	0	0	0	0	0	0	0	0	0	0	0	0	0	0	0	0	0	0	0	0	0	0	0	0	0	0	0	0	0	0	0	0	0	0	0	0
Phvul.001G138200	1	37904867			0	0	0	0	0	0	0	0	0	0	0	0	0	0	0	0	0	0	0	0	0	0	0	0	0	0	0	0	0	0	0	0	0	0	0	0	0	0	0	0	0	0	0	0	0
Phvul.001G138300	1	37909385			0	0	0	0	0	0	0	0	0	0	0	0	0	0	0	0	0	0	0	0	0	0	0	0	0	0	0	0	0	0	0	0	0	0	0	0	0	0	0	0	0	0	0	0	0
Phvul.001G138400	1	37949626			0	0	0	0	0	0	0	0	0	0	0	0	0	0	0	0	0	0	0	0	0	0	0	0	0	0	0	0	0	0	0	0	0	0	0	0	0	0	0	0	0	0	0	0	0
Phvul.001G138500	1	37960764			0	0	0	0	0	0	0	0	0	0	0	0	0	0	0	0	0	0	0	0	0	0	0	0	0	0	0	0	0	0	0	0	0	0	0	0	0	0	0	0	0	0	0	0	0
Phvul.001G138600	1	37974644	Seed color_Gray Value_SV		0	0	0	0	0	0	0	0	0	0	0	0	0	0	0	0	0	0	0	0	0	0	0	0	0	0	0	0	0	0	0	0	0	0	0	0	0	0	0	0	0	0	0	0	0
Phvul.001G138700	1	37984374			0	0	0	0	0	0	0	0	0	0	0	0	0	0	0	0	0	0	0	0	0	0	0	0	0	0	0	0	0	0	0	0	0	0	0	0	0	0	0	0	0	0	0	0	0
Phvul.001G138800	1	38008182			4	1	0	0	0	0	0	0	0	0	0	0	0	0	0	0	0	0	0	0	0	0	0	0	0	0	0	0	0	0	0	0	0	0	4	1	0	0	4	1	0	0	0	0	0
Phvul.001G138900	1	38029586	Seed color_Gray Value_SV		0	0	0	0	0	0	0	0	0	0	0	0	0	0	0	0	0	0	0	0	0	0	0	0	0	0	0	0	0	0	0	0	0	0	0	0	0	0	0	0	0	0	0	0	0
Phvul.001G139000	1	38068963	Seed color_Gray Value_SV	Phvul.001G139000	0	0	0	0	0	0	0	0	0	0	0	0	0	0	0	0	0	0	0	0	0	0	0	0	0	0	0	0	0	0	0	0	0	0	0	0	0	0	0	0	0	0	0	0	0
Phvul.001G139100	1	38091043	Seed color_Gray Value_SV	Phvul.001G139100	0	0	0	0	0	0	0	0	0	0	0	0	0	0	0	0	0	0	0	0	0	0	0	0	0	0	0	0	0	0	0	0	0	0	0	0	0	0	0	0	0	0	0	0	0
Phvul.001G139200	1	38110389	Seed color_Gray Value_SV	Phvul.001G139200	0	0	0	0	0	0	0	0	0	0	0	0	0	0	0	0	0	0	0	0	0	0	0	0	0	0	0	0	0	0	0	0	0	0	0	0	0	0	0	0	0	0	0	0	0
Phvul.001G139250	1	38112176	Seed color_Gray Value_SV	Phvul.001G139250	0	0	0	0	0	0	0	0	0	0	0	0	0	0	0	0	0	0	0	0	0	0	0	0	0	0	0	0	0	0	0	0	0	0	0	0	0	0	0	0	0	0	0	0	0
Phvul.001G139300	1	38114938			0	0	0	0	0	0	0	0	0	0	0	0	0	0	0	0	0	0	0	0	0	0	0	0	0	0	0	0	0	0	0	0	0	0	0	0	0	0	0	0	0	0	0	0	0
Phvul.001G139400	1	38120127	Seed color_Gray Value_SV	Phvul.001G139400	0	0	0	0	0	0	0	0	0	0	0	0	0	0	0	0	0	0	0	0	0	0	0	0	0	0	0	0	0	0	0	0	0	0	0	0	0	0	0	0	0	0	0	0	0
Phvul.001G139500	1	38129083	Seed color_Gray Value_SV		0	0	0	0	0	0	0	0	0	0	0	0	0	0	0	0	0	0	0	0	0	0	0	0	0	0	0	0	0	0	0	0	0	0	0	0	0	0	0	0	0	0	0	0	0
Phvul.001G139600	1	38131769	Seed color_Gray Value_SV		0	0	0	0	0	0	0	0	0	0	0	0	0	0	0	0	0	0	0	0	0	0	0	0	0	0	0	0	0	0	0	0	0	0	0	0	0	0	0	0	0	0	0	0	0
Phvul.001G139700	1	38135061	Seed color_Gray Value_SV		0	0	0	0	0	0	0	0	0	0	0	0	0	0	0	0	0	0	0	0	0	0	0	0	0	0	0	0	0	0	0	0	0	0	0	0	0	0	0	0	0	0	0	0	0
Phvul.001G139800	1	38140381			0	0	0	0	0	0	0	0	0	0	0	0	0	0	0	0	0	0	0	0	0	0	0	0	0	0	0	0	0	0	0	0	0	0	0	0	0	0	0	0	0	0	0	0	0
Phvul.001G139900	1	38148011			0	0	0	0	0	0	0	0	0	0	0	0	0	0	0	0	0	0	0	0	0	0	0	0	0	0	0	0	0	0	0	0	0	0	0	0	0	0	0	0	0	0	0	0	0
Phvul.001G140000	1	38150770			0	0	0	0	0	0	0	0	0	0	0	0	0	0	0	0	0	0	0	0	0	0	0	0	0	0	0	0	0	0	0	0	0	0	0	0	0	0	0	0	0	0	0	0	0
Phvul.001G140100	1	38174055			0	0	0	0	0	0	0	0	0	0	0	0	0	0	0	0	0	0	0	0	0	0	0	0	0	0	0	0	0	0	0	0	0	0	0	0	0	0	0	0	0	0	0	0	0
Phvul.001G140200	1	38213998			0	0	0	0	0	0	0	0	0	0	0	0	0	0	0	0	0	0	0	0	0	0	0	0	0	0	0	0	0	0	0	0	0	0	0	0	0	0	0	0	0	0	0	0	0
Phvul.001G140300	1	38240939			0	0	0	0	0	0	0	0	0	0	0	0	0	0	0	0	0	0	0	0	0	0	0	0	0	0	0	0	0	0	0	0	0	0	0	0	0	0	0	0	0	0	0	0	0
Phvul.001G140500	1	38258196			0	0	0	0	0	0	0	0	0	0	0	0	0	0	0	0	0	0	0	0	0	0	0	0	0	0	0	0	0	0	0	0	0	0	0	0	0	0	0	0	0	0	0	0	0
Phvul.001G140600	1	38268301			0	0	0	0	0	0	0	0	0	0	0	0	0	0	0	0	0	0	0	0	0	0	0	0	0	0	0	0	0	0	0	0	0	0	0	0	0	0	0	0	0	0	0	0	0
Phvul.001G140700	1	38280066			0	0	0	0	0	0	0	0	0	0	0	0	0	0	0	0	0	0	0	0	0	0	0	0	0	0	0	0	0	0	0	0	0	0	0	0	0	0	0	0	0	0	0	0	0
Phvul.001G140800	1	38284111			0	0	0	0	0	0	0	0	0	0	0	0	0	0	0	0	0	0	0	0	0	0	0	0	0	0	0	0	0	0	0	0	0	0	0	0	0	0	0	0	0	0	0	0	0
Phvul.001G140900	1	38292769			0	0	0	0	0	0	0	0	0	0	0	0	0	0	0	0	0	0	0	0	0	0	0	0	0	0	0	0	0	0	0	0	0	0	0	0	0	0	0	0	0	0	0	0	0
Phvul.001G141000	1	38299114			0	0	0	0	0	0	0	0	0	0	0	0	0	0	0	0	0	0	0	0	0	0	0	0	0	0	0	0	0	0	0	0	0	0	0	0	0	0	0	0	0	0	0	0	0
Phvul.001G141100	1	38330338			0	0	0	0	0	0	0	0	0	0	0	0	0	0	0	0	0	0	0	0	0	0	0	0	0	0	0	0	0	0	0	0	0	0	0	0	0	0	0	0	0	0	0	0	0
Phvul.001G141200	1	38335736			0	0	0	0	0	0	0	0	0	0	0	0	0	0	0	0	0	0	0	0	0	0	0	0	0	0	0	0	0	0	0	0	0	0	0	0	0	0	0	0	0	0	0	0	0
Phvul.001G141300	1	38360525			0	0	0	0	0	0	0	0	0	0	0	0	0	0	0	0	0	0	0	0	0	0	0	0	0	0	0	0	0	0	0	0	0	0	0	0	0	0	0	0	0	0	0	0	0
Phvul.001G141400	1	38370354			0	0	0	0	0	0	0	0	0	0	0	0	0	0	0	0	0	0	0	0	0	0	0	0	0	0	0	0	0	0	0	0	0	0	0	0	0	0	0	0	0	0	0	0	0
Phvul.001G141500	1	38381131			0	0	0	0	0	0	0	0	0	0	0	0	0	0	0	0	0	0	0	0	0	0	0	0	0	0	0	0	0	0	0	0	0	0	0	0	0	0	0	0	0	0	0	0	0
Phvul.001G141550	1	38407435			0	0	0	0	0	0	0	0	0	0	0	0	0	0	0	0	0	0	0	0	0	0	0	0	0	0	0	0	0	0	0	0	0	0	0	0	0	0	0	0	0	0	0	0	0
Phvul.001G141600	1	38447267			0	0	0	0	0	0	0	0	0	0	0	0	0	0	0	0	0	0	0	0	0	0	0	0	0	0	0	0	0	0	0	0	0	0	0	0	0	0	0	0	0	0	0	0	0
Phvul.001G141700	1	38456943			0	0	0	0	0	0	0	0	0	0	0	0	0	0	0	0	0	0	0	0	0	0	0	0	0	0	0	0	0	0	0	0	0	0	0	0	0	0	0	0	0	0	0	0	0
Phvul.001G141800	1	38470871			0	0	0	0	0	0	0	0	0	0	0	0	0	0	0	0	0	0	0	0	0	0	0	0	0	0	0	0	0	0	0	0	0	0	0	0	0	0	0	0	0	0	0	0	0
Phvul.001G141900	1	38483155			0	0	0	0	0	0	0	0	0	0	0	0	0	0	0	0	0	0	0	0	0	0	0	0	0	0	0	0	0	0	0	0	0	0	0	0	0	0	0	0	0	0	0	0	0
Phvul.001G142000	1	38493773			0	0	0	0	0	0	0	0	0	0	0	0	0	0	0	0	0	0	0	0	0	0	0	0	0	0	0	0	0	0	0	0	0	0	0	0	0	0	0	0	0	0	0	0	0
Phvul.001G142100	1	38509836			0	0	0	0	0	0	0	0	0	0	0	0	0	0	0	0	0	0	0	0	0	0	0	0	0	0	0	0	0	0	0	0	0	0	0	0	0	0	0	0	0	0	0	0	0
Phvul.001G142200	1	38528656			0	0	0	0	0	0	0	0	0	0	0	0	0	0	0	0	0	0	0	0	0	0	0	0	0	0	0	0	0	0	0	0	0	0	0	0	0	0	0	0	0	0	0	0	0
Phvul.001G142300	1	38535663			0	0	0	0	0	0	0	0	0	0	0	0	0	0	0	0	0	0	0	0	0	0	0	0	0	0	0	0	0	0	0	0	0	0	0	0	0	0	0	0	0	0	0	0	0
Phvul.001G142400	1	38545272			0	0	0	0	0	0	0	0	0	0	0	0	0	0	0	0	0	0	0	0	0	0	0	0	0	0	0	0	0	0	0	0	0	0	0	0	0	0	0	0	0	0	0	0	0
Phvul.001G142500	1	38549480			0	0	0	0	0	0	0	0	0	0	0	0	0	0	0	0	0	0	0	0	0	0	0	0	0	0	0	0	0	0	0	0	0	0	0	0	0	0	0	0	0	0	0	0	0
Phvul.001G142600	1	38565259			0	0	0	0	0	0	0	0	0	0	0	0	0	0	0	0	0	0	0	0	0	0	0	0	0	0	0	0	0	0	0	0	0	0	0	0	0	0	0	0	0	0	0	0	0
Phvul.001G142700	1	38568807			0	0	0	0	0	0	0	0	0	0	0	0	0	0	0	0	0	0	0	0	0	0	0	0	0	0	0	0	0	0	0	0	0	0	0	0	0	0	0	0	0	0	0	0	0
Phvul.001G142750	1	38584393			0	0	0	0	0	0	0	0	0	0	0	0	0	0	0	0	0	0	0	0	0	0	0	0	0	0	0	0	0	0	0	0	0	0	0	0	0	0	0	0	0	0	0	0	0
Phvul.001G142800	1	38591681			0	0	0	0	0	0	0	0	0	0	0	0	0	0	0	0	0	0	0	0	0	0	0	0	0	0	0	0	0	0	0	0	0	0	0	0	0	0	0	0	0	0	0	0	0
Phvul.001G142900	1	38603287			0	0	0	0	0	0	0	0	0	0	0	0	0	0	0	0	0	0	0	0	0	0	0	0	0	0	0	0	0	0	0	0	0	0	0	0	0	0	0	0	0	0	0	0	0
Phvul.001G143000	1	38614118			0	0	0	0	0	0	0	0	0	0	0	0	0	0	0	0	0	0	0	0	0	0	0	0	0	0	0	0	0	0	0	0	0	0	0	0	0	0	0	0	0	0	0	0	0
Phvul.001G143100	1	38642006			0	0	0	0	0	0	0	0	0	0	0	0	0	0	0	0	0	0	0	0	0	0	0	0	0	0	0	0	0	0	0	0	0	0	0	0	0	0	0	0	0	0	0	0	0
Phvul.001G143200	1	38656211			0	0	0	0	0	0	0	0	0	0	0	0	0	0	0	0	0	0	0	0	0	0	0	0	0	0	0	0	0	0	0	0	0	0	0	0	0	0	0	0	0	0	0	0	0
Phvul.001G143300	1	38675423			0	0	0	0	0	0	0	0	0	0	0	0	0	0	0	0	0	0	0	0	0	0	0	0	0	0	0	0	0	0	0	0	0	0	0	0	0	0	0	0	0	0	0	0	0
Phvul.001G143400	1	38685592			0	0	0	0	0	0	0	0	0	0	0	0	0	0	0	0	0	0	0	0	0	0	0	0	0	0	0	0	0	0	0	0	0	0	0	0	0	0	0	0	0	0	0	0	0
Phvul.001G143500	1	38707130			0	0	0	0	0	0	0	0	0	0	0	0	0	0	0	0	0	0	0	0	0	0	0	0	0	0	0	0	0	0	0	0	0	0	0	0	0	0	0	0	0	0	0	0	0
Phvul.001G143600	1	38715838			0	0	0	0	0	0	0	0	0	0	0	0	0	0	0	0	0	0	0	0	0	0	0	0	0	0	0	0	0	0	0	0	0	0	0	0	0	0	0	0	0	0	0	0	0
Phvul.001G143700	1	38741564			0	0	0	0	0	0	0	0	0	0	0	0	0	0	0	0	0	0	0	0	0	0	0	0	0	0	0	0	0	0	0	0	0	0	0	0	0	0	0	0	0	0	0	0	0
Phvul.001G143800	1	38746987			0	0	0	0	0	0	0	0	0	0	0	0	0	0	0	0	0	0	0	0	0	0	0	0	0	0	0	0	0	0	0	0	0	0	0	0	0	0	0	0	0	0	0	0	0
Phvul.001G143900	1	38761313			0	0	0	0	0	0	0	0	0	0	0	0	0	0	0	0	0	0	0	0	0	0	0	0	0	0	0	0	0	0	0	0	0	0	0	0	0	0	0	0	0	0	0	0	0
Phvul.001G144000	1	38766094			0	0	0	0	0	0	0	0	0	0	0	0	0	0	0	0	0	0	0	0	0	0	0	0	0	0	0	0	0	0	0	0	0	0	0	0	0	0	0	0	0	0	0	0	0
Phvul.001G144300	1	38795762			0	0	0	0	0	0	0	0	0	0	0	0	0	0	0	0	0	0	0	0	0	0	0	0	0	0	0	0	0	0	0	0	0	0	0	0	0	0	0	0	0	0	0	0	0
Phvul.001G144400	1	38809479			0	0	0	0	0	0	0	0	0	0	0	0	0	0	0	0	0	0	0	0	0	0	0	0	0	0	0	0	0	0	0	0	0	0	0	0	0	0	0	0	0	0	0	0	0
Phvul.001G144500	1	38838157			0	0	0	0	0	0	0	0	0	0	0	0	0	0	0	0	0	0	0	0	0	0	0	0	0	0	0	0	0	0	0	0	0	0	0	0	0	0	0	0	0	0	0	0	0
Phvul.001G144600	1	38862251			0	0	0	0	0	0	0	0	0	0	0	0	0	0	0	0	0	0	0	0	0	0	0	0	0	0	0	0	0	0	0	0	0	0	0	0	0	0	0	0	0	0	0	0	0
Phvul.001G144700	1	38890801			0	0	0	0	0	0	0	0	0	0	0	0	0	0	0	0	0	0	0	0	0	0	0	0	0	0	0	0	0	0	0	0	0	0	0	0	0	0	0	0	0	0	0	0	0
Phvul.001G144800	1	38901438			0	0	0	0	0	0	0	0	0	0	0	0	0	0	0	0	0	0	0	0	0	0	0	0	0	0	0	0	0	0	0	0	0	0	0	0	0	0	0	0	0	0	0	0	0
Phvul.001G144900	1	38952474			16	4	16	4	0	0	0	0	16	4	0	0	0	0	0	0	0	0	0	0	0	0	0	0	0	0	0	0	0	0	0	0	0	0	0	0	0	0	0	0	0	0	0	0	0
Phvul.001G145000	1	38968769			0	0	0	0	0	0	0	0	0	0	0	0	0	0	0	0	0	0	0	0	0	0	0	0	0	0	0	0	0	0	0	0	0	0	0	0	0	0	0	0	0	0	0	0	0
Phvul.001G145100	1	38976134			0	0	0	0	0	0	0	0	0	0	0	0	0	0	0	0	0	0	0	0	0	0	0	0	0	0	0	0	0	0	0	0	0	0	0	0	0	0	0	0	0	0	0	0	0
Phvul.001G145200	1	38985654			0	0	0	0	0	0	0	0	0	0	0	0	0	0	0	0	0	0	0	0	0	0	0	0	0	0	0	0	0	0	0	0	0	0	0	0	0	0	0	0	0	0	0	0	0
Phvul.001G145300	1	39008950			0	0	0	0	0	0	0	0	0	0	0	0	0	0	0	0	0	0	0	0	0	0	0	0	0	0	0	0	0	0	0	0	0	0	0	0	0	0	0	0	0	0	0	0	0
Phvul.001G145400	1	39060558			0	0	0	0	0	0	0	0	0	0	0	0	0	0	0	0	0	0	0	0	0	0	0	0	0	0	0	0	0	0	0	0	0	0	0	0	0	0	0	0	0	0	0	0	0
Phvul.001G145500	1	39062907			0	0	0	0	0	0	0	0	0	0	0	0	0	0	0	0	0	0	0	0	0	0	0	0	0	0	0	0	0	0	0	0	0	0	0	0	0	0	0	0	0	0	0	0	0
Phvul.001G145600	1	39112918			0	0	0	0	0	0	0	0	0	0	0	0	0	0	0	0	0	0	0	0	0	0	0	0	0	0	0	0	0	0	0	0	0	0	0	0	0	0	0	0	0	0	0	0	0
Phvul.001G145700	1	39197886			0	0	0	0	0	0	0	0	0	0	0	0	0	0	0	0	0	0	0	0	0	0	0	0	0	0	0	0	0	0	0	0	0	0	0	0	0	0	0	0	0	0	0	0	0
Phvul.001G145800	1	39210683			0	0	0	0	0	0	0	0	0	0	0	0	0	0	0	0	0	0	0	0	0	0	0	0	0	0	0	0	0	0	0	0	0	0	0	0	0	0	0	0	0	0	0	0	0
Phvul.001G145900	1	39230611			0	0	0	0	0	0	0	0	0	0	0	0	0	0	0	0	0	0	0	0	0	0	0	0	0	0	0	0	0	0	0	0	0	0	0	0	0	0	0	0	0	0	0	0	0
Phvul.001G146000	1	39261878			0	0	0	0	0	0	0	0	0	0	0	0	0	0	0	0	0	0	0	0	0	0	0	0	0	0	0	0	0	0	0	0	0	0	0	0	0	0	0	0	0	0	0	0	0
Phvul.001G146100	1	39264728			0	0	0	0	0	0	0	0	0	0	0	0	0	0	0	0	0	0	0	0	0	0	0	0	0	0	0	0	0	0	0	0	0	0	0	0	0	0	0	0	0	0	0	0	0
Phvul.001G146200	1	39275501			0	0	0	0	0	0	0	0	0	0	0	0	0	0	0	0	0	0	0	0	0	0	0	0	0	0	0	0	0	0	0	0	0	0	0	0	0	0	0	0	0	0	0	0	0
Phvul.001G146300	1	39286912			0	0	0	0	0	0	0	0	0	0	0	0	0	0	0	0	0	0	0	0	0	0	0	0	0	0	0	0	0	0	0	0	0	0	0	0	0	0	0	0	0	0	0	0	0
Phvul.001G146400	1	39297287			0	0	0	0	0	0	0	0	0	0	0	0	0	0	0	0	0	0	0	0	0	0	0	0	0	0	0	0	0	0	0	0	0	0	0	0	0	0	0	0	0	0	0	0	0
Phvul.001G146500	1	39301519			0	0	0	0	0	0	0	0	0	0	0	0	0	0	0	0	0	0	0	0	0	0	0	0	0	0	0	0	0	0	0	0	0	0	0	0	0	0	0	0	0	0	0	0	0
Phvul.001G146600	1	39315724			0	0	0	0	0	0	0	0	0	0	0	0	0	0	0	0	0	0	0	0	0	0	0	0	0	0	0	0	0	0	0	0	0	0	0	0	0	0	0	0	0	0	0	0	0
Phvul.001G146700	1	39328927			0	0	0	0	0	0	0	0	0	0	0	0	0	0	0	0	0	0	0	0	0	0	0	0	0	0	0	0	0	0	0	0	0	0	0	0	0	0	0	0	0	0	0	0	0
Phvul.001G146800	1	39341584			0	0	0	0	0	0	0	0	0	0	0	0	0	0	0	0	0	0	0	0	0	0	0	0	0	0	0	0	0	0	0	0	0	0	0	0	0	0	0	0	0	0	0	0	0
Phvul.001G146900	1	39352831			0	0	0	0	0	0	0	0	0	0	0	0	0	0	0	0	0	0	0	0	0	0	0	0	0	0	0	0	0	0	0	0	0	0	0	0	0	0	0	0	0	0	0	0	0
Phvul.001G147001	1	39375532			0	0	0	0	0	0	0	0	0	0	0	0	0	0	0	0	0	0	0	0	0	0	0	0	0	0	0	0	0	0	0	0	0	0	0	0	0	0	0	0	0	0	0	0	0
Phvul.001G147100	1	39404444			0	0	0	0	0	0	0	0	0	0	0	0	0	0	0	0	0	0	0	0	0	0	0	0	0	0	0	0	0	0	0	0	0	0	0	0	0	0	0	0	0	0	0	0	0
Phvul.001G147200	1	39416335			0	0	0	0	0	0	0	0	0	0	0	0	0	0	0	0	0	0	0	0	0	0	0	0	0	0	0	0	0	0	0	0	0	0	0	0	0	0	0	0	0	0	0	0	0
Phvul.001G147300	1	39420815			0	0	0	0	0	0	0	0	0	0	0	0	0	0	0	0	0	0	0	0	0	0	0	0	0	0	0	0	0	0	0	0	0	0	0	0	0	0	0	0	0	0	0	0	0
Phvul.001G147400	1	39427085			0	0	0	0	0	0	0	0	0	0	0	0	0	0	0	0	0	0	0	0	0	0	0	0	0	0	0	0	0	0	0	0	0	0	0	0	0	0	0	0	0	0	0	0	0
Phvul.001G147500	1	39443836			0	0	0	0	0	0	0	0	0	0	0	0	0	0	0	0	0	0	0	0	0	0	0	0	0	0	0	0	0	0	0	0	0	0	0	0	0	0	0	0	0	0	0	0	0
Phvul.001G147600	1	39446787			0	0	0	0	0	0	0	0	0	0	0	0	0	0	0	0	0	0	0	0	0	0	0	0	0	0	0	0	0	0	0	0	0	0	0	0	0	0	0	0	0	0	0	0	0
Phvul.001G147700	1	39456387			0	0	0	0	0	0	0	0	0	0	0	0	0	0	0	0	0	0	0	0	0	0	0	0	0	0	0	0	0	0	0	0	0	0	0	0	0	0	0	0	0	0	0	0	0
Phvul.001G147800	1	39458856			0	0	0	0	0	0	0	0	0	0	0	0	0	0	0	0	0	0	0	0	0	0	0	0	0	0	0	0	0	0	0	0	0	0	0	0	0	0	0	0	0	0	0	0	0
Phvul.001G147900	1	39480138			0	0	0	0	0	0	0	0	0	0	0	0	0	0	0	0	0	0	0	0	0	0	0	0	0	0	0	0	0	0	0	0	0	0	0	0	0	0	0	0	0	0	0	0	0
Phvul.001G148000	1	39508777			0	0	0	0	0	0	0	0	0	0	0	0	0	0	0	0	0	0	0	0	0	0	0	0	0	0	0	0	0	0	0	0	0	0	0	0	0	0	0	0	0	0	0	0	0
Phvul.001G148100	1	39512217			0	0	0	0	0	0	0	0	0	0	0	0	0	0	0	0	0	0	0	0	0	0	0	0	0	0	0	0	0	0	0	0	0	0	0	0	0	0	0	0	0	0	0	0	0
Phvul.001G148200	1	39522442			0	0	0	0	0	0	0	0	0	0	0	0	0	0	0	0	0	0	0	0	0	0	0	0	0	0	0	0	0	0	0	0	0	0	0	0	0	0	0	0	0	0	0	0	0
Phvul.001G148300	1	39527768			0	0	0	0	0	0	0	0	0	0	0	0	0	0	0	0	0	0	0	0	0	0	0	0	0	0	0	0	0	0	0	0	0	0	0	0	0	0	0	0	0	0	0	0	0
Phvul.001G148400	1	39533464			0	0	0	0	0	0	0	0	0	0	0	0	0	0	0	0	0	0	0	0	0	0	0	0	0	0	0	0	0	0	0	0	0	0	0	0	0	0	0	0	0	0	0	0	0
Phvul.001G148500	1	39543360			0	0	0	0	0	0	0	0	0	0	0	0	0	0	0	0	0	0	0	0	0	0	0	0	0	0	0	0	0	0	0	0	0	0	0	0	0	0	0	0	0	0	0	0	0
Phvul.001G148600	1	39550592			0	0	0	0	0	0	0	0	0	0	0	0	0	0	0	0	0	0	0	0	0	0	0	0	0	0	0	0	0	0	0	0	0	0	0	0	0	0	0	0	0	0	0	0	0
Phvul.001G148700	1	39560988			0	0	0	0	0	0	0	0	0	0	0	0	0	0	0	0	0	0	0	0	0	0	0	0	0	0	0	0	0	0	0	0	0	0	0	0	0	0	0	0	0	0	0	0	0
Phvul.001G148800	1	39567137			0	0	0	0	0	0	0	0	0	0	0	0	0	0	0	0	0	0	0	0	0	0	0	0	0	0	0	0	0	0	0	0	0	0	0	0	0	0	0	0	0	0	0	0	0
Phvul.001G148900	1	39584442			0	0	0	0	0	0	0	0	0	0	0	0	0	0	0	0	0	0	0	0	0	0	0	0	0	0	0	0	0	0	0	0	0	0	0	0	0	0	0	0	0	0	0	0	0
Phvul.001G149000	1	39601913			0	0	0	0	0	0	0	0	0	0	0	0	0	0	0	0	0	0	0	0	0	0	0	0	0	0	0	0	0	0	0	0	0	0	0	0	0	0	0	0	0	0	0	0	0
Phvul.001G149100	1	39617511			0	0	0	0	0	0	0	0	0	0	0	0	0	0	0	0	0	0	0	0	0	0	0	0	0	0	0	0	0	0	0	0	0	0	0	0	0	0	0	0	0	0	0	0	0
Phvul.001G149200	1	39619652			0	0	0	0	0	0	0	0	0	0	0	0	0	0	0	0	0	0	0	0	0	0	0	0	0	0	0	0	0	0	0	0	0	0	0	0	0	0	0	0	0	0	0	0	0
Phvul.001G149300	1	39629394			0	0	0	0	0	0	0	0	0	0	0	0	0	0	0	0	0	0	0	0	0	0	0	0	0	0	0	0	0	0	0	0	0	0	0	0	0	0	0	0	0	0	0	0	0
Phvul.001G149400	1	39644723			0	0	0	0	0	0	0	0	0	0	0	0	0	0	0	0	0	0	0	0	0	0	0	0	0	0	0	0	0	0	0	0	0	0	0	0	0	0	0	0	0	0	0	0	0
Phvul.001G149500	1	39653605			0	0	0	0	0	0	0	0	0	0	0	0	0	0	0	0	0	0	0	0	0	0	0	0	0	0	0	0	0	0	0	0	0	0	0	0	0	0	0	0	0	0	0	0	0
Phvul.001G149600	1	39655404			0	0	0	0	0	0	0	0	0	0	0	0	0	0	0	0	0	0	0	0	0	0	0	0	0	0	0	0	0	0	0	0	0	0	0	0	0	0	0	0	0	0	0	0	0
Phvul.001G149700	1	39677762			0	0	0	0	0	0	0	0	0	0	0	0	0	0	0	0	0	0	0	0	0	0	0	0	0	0	0	0	0	0	0	0	0	0	0	0	0	0	0	0	0	0	0	0	0
Phvul.001G149800	1	39685299			0	0	0	0	0	0	0	0	0	0	0	0	0	0	0	0	0	0	0	0	0	0	0	0	0	0	0	0	0	0	0	0	0	0	0	0	0	0	0	0	0	0	0	0	0
Phvul.001G149900	1	39690622			0	0	0	0	0	0	0	0	0	0	0	0	0	0	0	0	0	0	0	0	0	0	0	0	0	0	0	0	0	0	0	0	0	0	0	0	0	0	0	0	0	0	0	0	0
Phvul.001G150000	1	39705566			0	0	0	0	0	0	0	0	0	0	0	0	0	0	0	0	0	0	0	0	0	0	0	0	0	0	0	0	0	0	0	0	0	0	0	0	0	0	0	0	0	0	0	0	0
Phvul.001G150100	1	39710768			0	0	0	0	0	0	0	0	0	0	0	0	0	0	0	0	0	0	0	0	0	0	0	0	0	0	0	0	0	0	0	0	0	0	0	0	0	0	0	0	0	0	0	0	0
Phvul.001G150200	1	39712723			0	0	0	0	0	0	0	0	0	0	0	0	0	0	0	0	0	0	0	0	0	0	0	0	0	0	0	0	0	0	0	0	0	0	0	0	0	0	0	0	0	0	0	0	0
Phvul.001G150300	1	39775881			0	0	0	0	0	0	0	0	0	0	0	0	0	0	0	0	0	0	0	0	0	0	0	0	0	0	0	0	0	0	0	0	0	0	0	0	0	0	0	0	0	0	0	0	0
Phvul.001G150400	1	39790605			0	0	0	0	0	0	0	0	0	0	0	0	0	0	0	0	0	0	0	0	0	0	0	0	0	0	0	0	0	0	0	0	0	0	0	0	0	0	0	0	0	0	0	0	0
Phvul.001G150500	1	39807375			0	0	0	0	0	0	0	0	0	0	0	0	0	0	0	0	0	0	0	0	0	0	0	0	0	0	0	0	0	0	0	0	0	0	0	0	0	0	0	0	0	0	0	0	0
Phvul.001G150600	1	39816317			0	0	0	0	0	0	0	0	0	0	0	0	0	0	0	0	0	0	0	0	0	0	0	0	0	0	0	0	0	0	0	0	0	0	0	0	0	0	0	0	0	0	0	0	0
Phvul.001G150700	1	39829985			0	0	0	0	0	0	0	0	0	0	0	0	0	0	0	0	0	0	0	0	0	0	0	0	0	0	0	0	0	0	0	0	0	0	0	0	0	0	0	0	0	0	0	0	0
Phvul.001G150800	1	39871752			0	0	0	0	0	0	0	0	0	0	0	0	0	0	0	0	0	0	0	0	0	0	0	0	0	0	0	0	0	0	0	0	0	0	0	0	0	0	0	0	0	0	0	0	0
Phvul.001G150900	1	39890807			0	0	0	0	0	0	0	0	0	0	0	0	0	0	0	0	0	0	0	0	0	0	0	0	0	0	0	0	0	0	0	0	0	0	0	0	0	0	0	0	0	0	0	0	0
Phvul.001G151000	1	39898945			0	0	0	0	0	0	0	0	0	0	0	0	0	0	0	0	0	0	0	0	0	0	0	0	0	0	0	0	0	0	0	0	0	0	0	0	0	0	0	0	0	0	0	0	0
Phvul.001G151100	1	39948936			0	0	0	0	0	0	0	0	0	0	0	0	0	0	0	0	0	0	0	0	0	0	0	0	0	0	0	0	0	0	0	0	0	0	0	0	0	0	0	0	0	0	0	0	0
Phvul.001G151200	1	39952241			0	0	0	0	0	0	0	0	0	0	0	0	0	0	0	0	0	0	0	0	0	0	0	0	0	0	0	0	0	0	0	0	0	0	0	0	0	0	0	0	0	0	0	0	0
Phvul.001G151300	1	39961562			0	0	0	0	0	0	0	0	0	0	0	0	0	0	0	0	0	0	0	0	0	0	0	0	0	0	0	0	0	0	0	0	0	0	0	0	0	0	0	0	0	0	0	0	0
Phvul.001G151400	1	40009593			0	0	0	0	0	0	0	0	0	0	0	0	0	0	0	0	0	0	0	0	0	0	0	0	0	0	0	0	0	0	0	0	0	0	0	0	0	0	0	0	0	0	0	0	0
Phvul.001G151500	1	40014052			0	0	0	0	0	0	0	0	0	0	0	0	0	0	0	0	0	0	0	0	0	0	0	0	0	0	0	0	0	0	0	0	0	0	0	0	0	0	0	0	0	0	0	0	0
Phvul.001G151600	1	40029275			0	0	0	0	0	0	0	0	0	0	0	0	0	0	0	0	0	0	0	0	0	0	0	0	0	0	0	0	0	0	0	0	0	0	0	0	0	0	0	0	0	0	0	0	0
Phvul.001G151700	1	40039182			0	0	0	0	0	0	0	0	0	0	0	0	0	0	0	0	0	0	0	0	0	0	0	0	0	0	0	0	0	0	0	0	0	0	0	0	0	0	0	0	0	0	0	0	0
Phvul.001G151800	1	40044611			0	0	0	0	0	0	0	0	0	0	0	0	0	0	0	0	0	0	0	0	0	0	0	0	0	0	0	0	0	0	0	0	0	0	0	0	0	0	0	0	0	0	0	0	0
Phvul.001G151900	1	40062133			0	0	0	0	0	0	0	0	0	0	0	0	0	0	0	0	0	0	0	0	0	0	0	0	0	0	0	0	0	0	0	0	0	0	0	0	0	0	0	0	0	0	0	0	0
Phvul.001G152000	1	40081546			0	0	0	0	0	0	0	0	0	0	0	0	0	0	0	0	0	0	0	0	0	0	0	0	0	0	0	0	0	0	0	0	0	0	0	0	0	0	0	0	0	0	0	0	0
Phvul.001G152100	1	40116700			0	0	0	0	0	0	0	0	0	0	0	0	0	0	0	0	0	0	0	0	0	0	0	0	0	0	0	0	0	0	0	0	0	0	0	0	0	0	0	0	0	0	0	0	0
Phvul.001G152200	1	40166611			0	0	0	0	0	0	0	0	0	0	0	0	0	0	0	0	0	0	0	0	0	0	0	0	0	0	0	0	0	0	0	0	0	0	0	0	0	0	0	0	0	0	0	0	0
Phvul.001G152300	1	40189810			4	1	4	1	0	0	0	0	0	0	4	1	0	0	0	0	0	0	0	0	0	0	0	0	0	0	0	0	0	0	0	0	0	0	0	0	0	0	0	0	0	0	0	0	0
Phvul.001G152400	1	40193583			0	0	0	0	0	0	0	0	0	0	0	0	0	0	0	0	0	0	0	0	0	0	0	0	0	0	0	0	0	0	0	0	0	0	0	0	0	0	0	0	0	0	0	0	0
Phvul.001G152500	1	40206229			0	0	0	0	0	0	0	0	0	0	0	0	0	0	0	0	0	0	0	0	0	0	0	0	0	0	0	0	0	0	0	0	0	0	0	0	0	0	0	0	0	0	0	0	0
Phvul.001G152600	1	40209728			0	0	0	0	0	0	0	0	0	0	0	0	0	0	0	0	0	0	0	0	0	0	0	0	0	0	0	0	0	0	0	0	0	0	0	0	0	0	0	0	0	0	0	0	0
Phvul.001G152700	1	40222817			0	0	0	0	0	0	0	0	0	0	0	0	0	0	0	0	0	0	0	0	0	0	0	0	0	0	0	0	0	0	0	0	0	0	0	0	0	0	0	0	0	0	0	0	0
Phvul.001G152800	1	40233632			0	0	0	0	0	0	0	0	0	0	0	0	0	0	0	0	0	0	0	0	0	0	0	0	0	0	0	0	0	0	0	0	0	0	0	0	0	0	0	0	0	0	0	0	0
Phvul.001G152900	1	40241899			0	0	0	0	0	0	0	0	0	0	0	0	0	0	0	0	0	0	0	0	0	0	0	0	0	0	0	0	0	0	0	0	0	0	0	0	0	0	0	0	0	0	0	0	0
Phvul.001G153000	1	40251980			0	0	0	0	0	0	0	0	0	0	0	0	0	0	0	0	0	0	0	0	0	0	0	0	0	0	0	0	0	0	0	0	0	0	0	0	0	0	0	0	0	0	0	0	0
Phvul.001G153100	1	40290019			0	0	0	0	0	0	0	0	0	0	0	0	0	0	0	0	0	0	0	0	0	0	0	0	0	0	0	0	0	0	0	0	0	0	0	0	0	0	0	0	0	0	0	0	0
Phvul.001G153200	1	40306775			0	0	0	0	0	0	0	0	0	0	0	0	0	0	0	0	0	0	0	0	0	0	0	0	0	0	0	0	0	0	0	0	0	0	0	0	0	0	0	0	0	0	0	0	0
Phvul.001G153300	1	40325506			0	0	0	0	0	0	0	0	0	0	0	0	0	0	0	0	0	0	0	0	0	0	0	0	0	0	0	0	0	0	0	0	0	0	0	0	0	0	0	0	0	0	0	0	0
Phvul.001G153400	1	40336581			0	0	0	0	0	0	0	0	0	0	0	0	0	0	0	0	0	0	0	0	0	0	0	0	0	0	0	0	0	0	0	0	0	0	0	0	0	0	0	0	0	0	0	0	0
Phvul.001G153500	1	40360889			0	0	0	0	0	0	0	0	0	0	0	0	0	0	0	0	0	0	0	0	0	0	0	0	0	0	0	0	0	0	0	0	0	0	0	0	0	0	0	0	0	0	0	0	0
Phvul.001G153600	1	40365208			0	0	0	0	0	0	0	0	0	0	0	0	0	0	0	0	0	0	0	0	0	0	0	0	0	0	0	0	0	0	0	0	0	0	0	0	0	0	0	0	0	0	0	0	0
Phvul.001G153700	1	40370250			0	0	0	0	0	0	0	0	0	0	0	0	0	0	0	0	0	0	0	0	0	0	0	0	0	0	0	0	0	0	0	0	0	0	0	0	0	0	0	0	0	0	0	0	0
Phvul.001G153800	1	40375333			0	0	0	0	0	0	0	0	0	0	0	0	0	0	0	0	0	0	0	0	0	0	0	0	0	0	0	0	0	0	0	0	0	0	0	0	0	0	0	0	0	0	0	0	0
Phvul.001G153900	1	40389081			0	0	0	0	0	0	0	0	0	0	0	0	0	0	0	0	0	0	0	0	0	0	0	0	0	0	0	0	0	0	0	0	0	0	0	0	0	0	0	0	0	0	0	0	0
Phvul.001G154000	1	40406103			0	0	0	0	0	0	0	0	0	0	0	0	0	0	0	0	0	0	0	0	0	0	0	0	0	0	0	0	0	0	0	0	0	0	0	0	0	0	0	0	0	0	0	0	0
Phvul.001G154100	1	40419771			0	0	0	0	0	0	0	0	0	0	0	0	0	0	0	0	0	0	0	0	0	0	0	0	0	0	0	0	0	0	0	0	0	0	0	0	0	0	0	0	0	0	0	0	0
Phvul.001G154200	1	40435448			0	0	0	0	0	0	0	0	0	0	0	0	0	0	0	0	0	0	0	0	0	0	0	0	0	0	0	0	0	0	0	0	0	0	0	0	0	0	0	0	0	0	0	0	0
Phvul.001G154300	1	40485949			0	0	0	0	0	0	0	0	0	0	0	0	0	0	0	0	0	0	0	0	0	0	0	0	0	0	0	0	0	0	0	0	0	0	0	0	0	0	0	0	0	0	0	0	0
Phvul.001G154400	1	40508210			0	0	0	0	0	0	0	0	0	0	0	0	0	0	0	0	0	0	0	0	0	0	0	0	0	0	0	0	0	0	0	0	0	0	0	0	0	0	0	0	0	0	0	0	0
Phvul.001G154500	1	40512297			0	0	0	0	0	0	0	0	0	0	0	0	0	0	0	0	0	0	0	0	0	0	0	0	0	0	0	0	0	0	0	0	0	0	0	0	0	0	0	0	0	0	0	0	0
Phvul.001G154600	1	40520912			0	0	0	0	0	0	0	0	0	0	0	0	0	0	0	0	0	0	0	0	0	0	0	0	0	0	0	0	0	0	0	0	0	0	0	0	0	0	0	0	0	0	0	0	0
Phvul.001G154700	1	40541776			0	0	0	0	0	0	0	0	0	0	0	0	0	0	0	0	0	0	0	0	0	0	0	0	0	0	0	0	0	0	0	0	0	0	0	0	0	0	0	0	0	0	0	0	0
Phvul.001G154800	1	40569870			0	0	0	0	0	0	0	0	0	0	0	0	0	0	0	0	0	0	0	0	0	0	0	0	0	0	0	0	0	0	0	0	0	0	0	0	0	0	0	0	0	0	0	0	0
Phvul.001G154901	1	40588805			0	0	0	0	0	0	0	0	0	0	0	0	0	0	0	0	0	0	0	0	0	0	0	0	0	0	0	0	0	0	0	0	0	0	0	0	0	0	0	0	0	0	0	0	0
Phvul.001G155000	1	40603843			0	0	0	0	0	0	0	0	0	0	0	0	0	0	0	0	0	0	0	0	0	0	0	0	0	0	0	0	0	0	0	0	0	0	0	0	0	0	0	0	0	0	0	0	0
Phvul.001G155100	1	40607910			0	0	0	0	0	0	0	0	0	0	0	0	0	0	0	0	0	0	0	0	0	0	0	0	0	0	0	0	0	0	0	0	0	0	0	0	0	0	0	0	0	0	0	0	0
Phvul.001G155150	1	40626786			0	0	0	0	0	0	0	0	0	0	0	0	0	0	0	0	0	0	0	0	0	0	0	0	0	0	0	0	0	0	0	0	0	0	0	0	0	0	0	0	0	0	0	0	0
Phvul.001G155201	1	40628696			0	0	0	0	0	0	0	0	0	0	0	0	0	0	0	0	0	0	0	0	0	0	0	0	0	0	0	0	0	0	0	0	0	0	0	0	0	0	0	0	0	0	0	0	0
Phvul.001G155251	1	40637393			0	0	0	0	0	0	0	0	0	0	0	0	0	0	0	0	0	0	0	0	0	0	0	0	0	0	0	0	0	0	0	0	0	0	0	0	0	0	0	0	0	0	0	0	0
Phvul.001G155300	1	40642123			0	0	0	0	0	0	0	0	0	0	0	0	0	0	0	0	0	0	0	0	0	0	0	0	0	0	0	0	0	0	0	0	0	0	0	0	0	0	0	0	0	0	0	0	0
Phvul.001G155400	1	40649942			0	0	0	0	0	0	0	0	0	0	0	0	0	0	0	0	0	0	0	0	0	0	0	0	0	0	0	0	0	0	0	0	0	0	0	0	0	0	0	0	0	0	0	0	0
Phvul.001G155500	1	40661366			0	0	0	0	0	0	0	0	0	0	0	0	0	0	0	0	0	0	0	0	0	0	0	0	0	0	0	0	0	0	0	0	0	0	0	0	0	0	0	0	0	0	0	0	0
Phvul.001G155600	1	40669656			0	0	0	0	0	0	0	0	0	0	0	0	0	0	0	0	0	0	0	0	0	0	0	0	0	0	0	0	0	0	0	0	0	0	0	0	0	0	0	0	0	0	0	0	0
Phvul.001G155700	1	40680927			0	0	0	0	0	0	0	0	0	0	0	0	0	0	0	0	0	0	0	0	0	0	0	0	0	0	0	0	0	0	0	0	0	0	0	0	0	0	0	0	0	0	0	0	0
Phvul.001G155800	1	40682539			0	0	0	0	0	0	0	0	0	0	0	0	0	0	0	0	0	0	0	0	0	0	0	0	0	0	0	0	0	0	0	0	0	0	0	0	0	0	0	0	0	0	0	0	0
Phvul.001G155900	1	40705311			0	0	0	0	0	0	0	0	0	0	0	0	0	0	0	0	0	0	0	0	0	0	0	0	0	0	0	0	0	0	0	0	0	0	0	0	0	0	0	0	0	0	0	0	0
Phvul.001G156000	1	40720400			0	0	0	0	0	0	0	0	0	0	0	0	0	0	0	0	0	0	0	0	0	0	0	0	0	0	0	0	0	0	0	0	0	0	0	0	0	0	0	0	0	0	0	0	0
Phvul.001G156100	1	40729941			0	0	0	0	0	0	0	0	0	0	0	0	0	0	0	0	0	0	0	0	0	0	0	0	0	0	0	0	0	0	0	0	0	0	0	0	0	0	0	0	0	0	0	0	0
Phvul.001G156200	1	40737525			0	0	0	0	0	0	0	0	0	0	0	0	0	0	0	0	0	0	0	0	0	0	0	0	0	0	0	0	0	0	0	0	0	0	0	0	0	0	0	0	0	0	0	0	0
Phvul.001G156300	1	40749535			0	0	0	0	0	0	0	0	0	0	0	0	0	0	0	0	0	0	0	0	0	0	0	0	0	0	0	0	0	0	0	0	0	0	0	0	0	0	0	0	0	0	0	0	0
Phvul.001G156400	1	40772079			0	0	0	0	0	0	0	0	0	0	0	0	0	0	0	0	0	0	0	0	0	0	0	0	0	0	0	0	0	0	0	0	0	0	0	0	0	0	0	0	0	0	0	0	0
Phvul.001G156500	1	40785768			0	0	0	0	0	0	0	0	0	0	0	0	0	0	0	0	0	0	0	0	0	0	0	0	0	0	0	0	0	0	0	0	0	0	0	0	0	0	0	0	0	0	0	0	0
Phvul.001G156600	1	40809228			0	0	0	0	0	0	0	0	0	0	0	0	0	0	0	0	0	0	0	0	0	0	0	0	0	0	0	0	0	0	0	0	0	0	0	0	0	0	0	0	0	0	0	0	0
Phvul.001G156700	1	40819740			0	0	0	0	0	0	0	0	0	0	0	0	0	0	0	0	0	0	0	0	0	0	0	0	0	0	0	0	0	0	0	0	0	0	0	0	0	0	0	0	0	0	0	0	0
Phvul.001G156800	1	40825859			0	0	0	0	0	0	0	0	0	0	0	0	0	0	0	0	0	0	0	0	0	0	0	0	0	0	0	0	0	0	0	0	0	0	0	0	0	0	0	0	0	0	0	0	0
Phvul.001G156900	1	40844552			0	0	0	0	0	0	0	0	0	0	0	0	0	0	0	0	0	0	0	0	0	0	0	0	0	0	0	0	0	0	0	0	0	0	0	0	0	0	0	0	0	0	0	0	0
Phvul.001G157100	1	40875133			0	0	0	0	0	0	0	0	0	0	0	0	0	0	0	0	0	0	0	0	0	0	0	0	0	0	0	0	0	0	0	0	0	0	0	0	0	0	0	0	0	0	0	0	0
Phvul.001G157200	1	40876779			0	0	0	0	0	0	0	0	0	0	0	0	0	0	0	0	0	0	0	0	0	0	0	0	0	0	0	0	0	0	0	0	0	0	0	0	0	0	0	0	0	0	0	0	0
Phvul.001G157300	1	40896819			0	0	0	0	0	0	0	0	0	0	0	0	0	0	0	0	0	0	0	0	0	0	0	0	0	0	0	0	0	0	0	0	0	0	0	0	0	0	0	0	0	0	0	0	0
Phvul.001G157400	1	40902692			0	0	0	0	0	0	0	0	0	0	0	0	0	0	0	0	0	0	0	0	0	0	0	0	0	0	0	0	0	0	0	0	0	0	0	0	0	0	0	0	0	0	0	0	0
Phvul.001G157500	1	40930196			0	0	0	0	0	0	0	0	0	0	0	0	0	0	0	0	0	0	0	0	0	0	0	0	0	0	0	0	0	0	0	0	0	0	0	0	0	0	0	0	0	0	0	0	0
Phvul.001G157600	1	40943292			0	0	0	0	0	0	0	0	0	0	0	0	0	0	0	0	0	0	0	0	0	0	0	0	0	0	0	0	0	0	0	0	0	0	0	0	0	0	0	0	0	0	0	0	0
Phvul.001G157700	1	40960094			0	0	0	0	0	0	0	0	0	0	0	0	0	0	0	0	0	0	0	0	0	0	0	0	0	0	0	0	0	0	0	0	0	0	0	0	0	0	0	0	0	0	0	0	0
Phvul.001G157800	1	40991705			0	0	0	0	0	0	0	0	0	0	0	0	0	0	0	0	0	0	0	0	0	0	0	0	0	0	0	0	0	0	0	0	0	0	0	0	0	0	0	0	0	0	0	0	0
Phvul.001G157900	1	41005596			0	0	0	0	0	0	0	0	0	0	0	0	0	0	0	0	0	0	0	0	0	0	0	0	0	0	0	0	0	0	0	0	0	0	0	0	0	0	0	0	0	0	0	0	0
Phvul.001G158000	1	41027778			0	0	0	0	0	0	0	0	0	0	0	0	0	0	0	0	0	0	0	0	0	0	0	0	0	0	0	0	0	0	0	0	0	0	0	0	0	0	0	0	0	0	0	0	0
Phvul.001G158100	1	41029164			0	0	0	0	0	0	0	0	0	0	0	0	0	0	0	0	0	0	0	0	0	0	0	0	0	0	0	0	0	0	0	0	0	0	0	0	0	0	0	0	0	0	0	0	0
Phvul.001G158200	1	41047084			0	0	0	0	0	0	0	0	0	0	0	0	0	0	0	0	0	0	0	0	0	0	0	0	0	0	0	0	0	0	0	0	0	0	0	0	0	0	0	0	0	0	0	0	0
Phvul.001G158300	1	41063788			0	0	0	0	0	0	0	0	0	0	0	0	0	0	0	0	0	0	0	0	0	0	0	0	0	0	0	0	0	0	0	0	0	0	0	0	0	0	0	0	0	0	0	0	0
Phvul.001G158400	1	41080079			0	0	0	0	0	0	0	0	0	0	0	0	0	0	0	0	0	0	0	0	0	0	0	0	0	0	0	0	0	0	0	0	0	0	0	0	0	0	0	0	0	0	0	0	0
Phvul.001G158500	1	41116106			0	0	0	0	0	0	0	0	0	0	0	0	0	0	0	0	0	0	0	0	0	0	0	0	0	0	0	0	0	0	0	0	0	0	0	0	0	0	0	0	0	0	0	0	0
Phvul.001G158600	1	41119932			0	0	0	0	0	0	0	0	0	0	0	0	0	0	0	0	0	0	0	0	0	0	0	0	0	0	0	0	0	0	0	0	0	0	0	0	0	0	0	0	0	0	0	0	0
Phvul.001G158700	1	41132276			0	0	0	0	0	0	0	0	0	0	0	0	0	0	0	0	0	0	0	0	0	0	0	0	0	0	0	0	0	0	0	0	0	0	0	0	0	0	0	0	0	0	0	0	0
Phvul.001G158800	1	41148044			0	0	0	0	0	0	0	0	0	0	0	0	0	0	0	0	0	0	0	0	0	0	0	0	0	0	0	0	0	0	0	0	0	0	0	0	0	0	0	0	0	0	0	0	0
Phvul.001G158900	1	41160829			0	0	0	0	0	0	0	0	0	0	0	0	0	0	0	0	0	0	0	0	0	0	0	0	0	0	0	0	0	0	0	0	0	0	0	0	0	0	0	0	0	0	0	0	0
Phvul.001G159000	1	41173731			0	0	0	0	0	0	0	0	0	0	0	0	0	0	0	0	0	0	0	0	0	0	0	0	0	0	0	0	0	0	0	0	0	0	0	0	0	0	0	0	0	0	0	0	0
Phvul.001G159100	1	41177238			0	0	0	0	0	0	0	0	0	0	0	0	0	0	0	0	0	0	0	0	0	0	0	0	0	0	0	0	0	0	0	0	0	0	0	0	0	0	0	0	0	0	0	0	0
Phvul.001G159200	1	41180330			0	0	0	0	0	0	0	0	0	0	0	0	0	0	0	0	0	0	0	0	0	0	0	0	0	0	0	0	0	0	0	0	0	0	0	0	0	0	0	0	0	0	0	0	0
Phvul.001G159300	1	41194689			0	0	0	0	0	0	0	0	0	0	0	0	0	0	0	0	0	0	0	0	0	0	0	0	0	0	0	0	0	0	0	0	0	0	0	0	0	0	0	0	0	0	0	0	0
Phvul.001G159400	1	41216619			0	0	0	0	0	0	0	0	0	0	0	0	0	0	0	0	0	0	0	0	0	0	0	0	0	0	0	0	0	0	0	0	0	0	0	0	0	0	0	0	0	0	0	0	0
Phvul.001G159500	1	41247614			0	0	0	0	0	0	0	0	0	0	0	0	0	0	0	0	0	0	0	0	0	0	0	0	0	0	0	0	0	0	0	0	0	0	0	0	0	0	0	0	0	0	0	0	0
Phvul.001G159600	1	41275586			0	0	0	0	0	0	0	0	0	0	0	0	0	0	0	0	0	0	0	0	0	0	0	0	0	0	0	0	0	0	0	0	0	0	0	0	0	0	0	0	0	0	0	0	0
Phvul.001G159700	1	41282483			0	0	0	0	0	0	0	0	0	0	0	0	0	0	0	0	0	0	0	0	0	0	0	0	0	0	0	0	0	0	0	0	0	0	0	0	0	0	0	0	0	0	0	0	0
Phvul.001G159800	1	41305382			0	0	0	0	0	0	0	0	0	0	0	0	0	0	0	0	0	0	0	0	0	0	0	0	0	0	0	0	0	0	0	0	0	0	0	0	0	0	0	0	0	0	0	0	0
Phvul.001G159900	1	41311908			0	0	0	0	0	0	0	0	0	0	0	0	0	0	0	0	0	0	0	0	0	0	0	0	0	0	0	0	0	0	0	0	0	0	0	0	0	0	0	0	0	0	0	0	0
Phvul.001G160000	1	41321491			0	0	0	0	0	0	0	0	0	0	0	0	0	0	0	0	0	0	0	0	0	0	0	0	0	0	0	0	0	0	0	0	0	0	0	0	0	0	0	0	0	0	0	0	0
Phvul.001G160100	1	41325122			0	0	0	0	0	0	0	0	0	0	0	0	0	0	0	0	0	0	0	0	0	0	0	0	0	0	0	0	0	0	0	0	0	0	0	0	0	0	0	0	0	0	0	0	0
Phvul.001G160200	1	41335717			0	0	0	0	0	0	0	0	0	0	0	0	0	0	0	0	0	0	0	0	0	0	0	0	0	0	0	0	0	0	0	0	0	0	0	0	0	0	0	0	0	0	0	0	0
Phvul.001G160300	1	41346049			0	0	0	0	0	0	0	0	0	0	0	0	0	0	0	0	0	0	0	0	0	0	0	0	0	0	0	0	0	0	0	0	0	0	0	0	0	0	0	0	0	0	0	0	0
Phvul.001G160400	1	41368460			0	0	0	0	0	0	0	0	0	0	0	0	0	0	0	0	0	0	0	0	0	0	0	0	0	0	0	0	0	0	0	0	0	0	0	0	0	0	0	0	0	0	0	0	0
Phvul.001G160500	1	41395841			0	0	0	0	0	0	0	0	0	0	0	0	0	0	0	0	0	0	0	0	0	0	0	0	0	0	0	0	0	0	0	0	0	0	0	0	0	0	0	0	0	0	0	0	0
Phvul.001G160600	1	41444060			0	0	0	0	0	0	0	0	0	0	0	0	0	0	0	0	0	0	0	0	0	0	0	0	0	0	0	0	0	0	0	0	0	0	0	0	0	0	0	0	0	0	0	0	0
Phvul.001G160700	1	41449360			0	0	0	0	0	0	0	0	0	0	0	0	0	0	0	0	0	0	0	0	0	0	0	0	0	0	0	0	0	0	0	0	0	0	0	0	0	0	0	0	0	0	0	0	0
Phvul.001G160800	1	41481251			0	0	0	0	0	0	0	0	0	0	0	0	0	0	0	0	0	0	0	0	0	0	0	0	0	0	0	0	0	0	0	0	0	0	0	0	0	0	0	0	0	0	0	0	0
Phvul.001G160900	1	41499335			0	0	0	0	0	0	0	0	0	0	0	0	0	0	0	0	0	0	0	0	0	0	0	0	0	0	0	0	0	0	0	0	0	0	0	0	0	0	0	0	0	0	0	0	0
Phvul.001G161000	1	41511763			0	0	0	0	0	0	0	0	0	0	0	0	0	0	0	0	0	0	0	0	0	0	0	0	0	0	0	0	0	0	0	0	0	0	0	0	0	0	0	0	0	0	0	0	0
Phvul.001G161100	1	41518423			0	0	0	0	0	0	0	0	0	0	0	0	0	0	0	0	0	0	0	0	0	0	0	0	0	0	0	0	0	0	0	0	0	0	0	0	0	0	0	0	0	0	0	0	0
Phvul.001G161200	1	41520288			0	0	0	0	0	0	0	0	0	0	0	0	0	0	0	0	0	0	0	0	0	0	0	0	0	0	0	0	0	0	0	0	0	0	0	0	0	0	0	0	0	0	0	0	0
Phvul.001G161300	1	41522720			0	0	0	0	0	0	0	0	0	0	0	0	0	0	0	0	0	0	0	0	0	0	0	0	0	0	0	0	0	0	0	0	0	0	0	0	0	0	0	0	0	0	0	0	0
Phvul.001G161400	1	41546533			0	0	0	0	0	0	0	0	0	0	0	0	0	0	0	0	0	0	0	0	0	0	0	0	0	0	0	0	0	0	0	0	0	0	0	0	0	0	0	0	0	0	0	0	0
Phvul.001G161500	1	41571734			0	0	0	0	0	0	0	0	0	0	0	0	0	0	0	0	0	0	0	0	0	0	0	0	0	0	0	0	0	0	0	0	0	0	0	0	0	0	0	0	0	0	0	0	0
Phvul.001G161600	1	41573969			0	0	0	0	0	0	0	0	0	0	0	0	0	0	0	0	0	0	0	0	0	0	0	0	0	0	0	0	0	0	0	0	0	0	0	0	0	0	0	0	0	0	0	0	0
Phvul.001G161700	1	41597965			0	0	0	0	0	0	0	0	0	0	0	0	0	0	0	0	0	0	0	0	0	0	0	0	0	0	0	0	0	0	0	0	0	0	0	0	0	0	0	0	0	0	0	0	0
Phvul.001G161800	1	41608635			0	0	0	0	0	0	0	0	0	0	0	0	0	0	0	0	0	0	0	0	0	0	0	0	0	0	0	0	0	0	0	0	0	0	0	0	0	0	0	0	0	0	0	0	0
Phvul.001G161900	1	41649996			0	0	0	0	0	0	0	0	0	0	0	0	0	0	0	0	0	0	0	0	0	0	0	0	0	0	0	0	0	0	0	0	0	0	0	0	0	0	0	0	0	0	0	0	0
Phvul.001G162000	1	41656979			0	0	0	0	0	0	0	0	0	0	0	0	0	0	0	0	0	0	0	0	0	0	0	0	0	0	0	0	0	0	0	0	0	0	0	0	0	0	0	0	0	0	0	0	0
Phvul.001G162100	1	41668376			0	0	0	0	0	0	0	0	0	0	0	0	0	0	0	0	0	0	0	0	0	0	0	0	0	0	0	0	0	0	0	0	0	0	0	0	0	0	0	0	0	0	0	0	0
Phvul.001G162200	1	41672202			0	0	0	0	0	0	0	0	0	0	0	0	0	0	0	0	0	0	0	0	0	0	0	0	0	0	0	0	0	0	0	0	0	0	0	0	0	0	0	0	0	0	0	0	0
Phvul.001G162300	1	41705429			0	0	0	0	0	0	0	0	0	0	0	0	0	0	0	0	0	0	0	0	0	0	0	0	0	0	0	0	0	0	0	0	0	0	0	0	0	0	0	0	0	0	0	0	0
Phvul.001G162400	1	41712795			0	0	0	0	0	0	0	0	0	0	0	0	0	0	0	0	0	0	0	0	0	0	0	0	0	0	0	0	0	0	0	0	0	0	0	0	0	0	0	0	0	0	0	0	0
Phvul.001G162500	1	41717319			0	0	0	0	0	0	0	0	0	0	0	0	0	0	0	0	0	0	0	0	0	0	0	0	0	0	0	0	0	0	0	0	0	0	0	0	0	0	0	0	0	0	0	0	0
Phvul.001G162600	1	41723578			0	0	0	0	0	0	0	0	0	0	0	0	0	0	0	0	0	0	0	0	0	0	0	0	0	0	0	0	0	0	0	0	0	0	0	0	0	0	0	0	0	0	0	0	0
Phvul.001G162700	1	41730360			0	0	0	0	0	0	0	0	0	0	0	0	0	0	0	0	0	0	0	0	0	0	0	0	0	0	0	0	0	0	0	0	0	0	0	0	0	0	0	0	0	0	0	0	0
Phvul.001G162800	1	41742505			0	0	0	0	0	0	0	0	0	0	0	0	0	0	0	0	0	0	0	0	0	0	0	0	0	0	0	0	0	0	0	0	0	0	0	0	0	0	0	0	0	0	0	0	0
Phvul.001G162900	1	41752119			0	0	0	0	0	0	0	0	0	0	0	0	0	0	0	0	0	0	0	0	0	0	0	0	0	0	0	0	0	0	0	0	0	0	0	0	0	0	0	0	0	0	0	0	0
Phvul.001G163000	1	41760591			0	0	0	0	0	0	0	0	0	0	0	0	0	0	0	0	0	0	0	0	0	0	0	0	0	0	0	0	0	0	0	0	0	0	0	0	0	0	0	0	0	0	0	0	0
Phvul.001G163100	1	41767625			0	0	0	0	0	0	0	0	0	0	0	0	0	0	0	0	0	0	0	0	0	0	0	0	0	0	0	0	0	0	0	0	0	0	0	0	0	0	0	0	0	0	0	0	0
Phvul.001G163200	1	41776094			0	0	0	0	0	0	0	0	0	0	0	0	0	0	0	0	0	0	0	0	0	0	0	0	0	0	0	0	0	0	0	0	0	0	0	0	0	0	0	0	0	0	0	0	0
Phvul.001G163300	1	41803774			0	0	0	0	0	0	0	0	0	0	0	0	0	0	0	0	0	0	0	0	0	0	0	0	0	0	0	0	0	0	0	0	0	0	0	0	0	0	0	0	0	0	0	0	0
Phvul.001G163400	1	41812084			0	0	0	0	0	0	0	0	0	0	0	0	0	0	0	0	0	0	0	0	0	0	0	0	0	0	0	0	0	0	0	0	0	0	0	0	0	0	0	0	0	0	0	0	0
Phvul.001G163500	1	41817082			0	0	0	0	0	0	0	0	0	0	0	0	0	0	0	0	0	0	0	0	0	0	0	0	0	0	0	0	0	0	0	0	0	0	0	0	0	0	0	0	0	0	0	0	0
Phvul.001G163600	1	41822429			0	0	0	0	0	0	0	0	0	0	0	0	0	0	0	0	0	0	0	0	0	0	0	0	0	0	0	0	0	0	0	0	0	0	0	0	0	0	0	0	0	0	0	0	0
Phvul.001G163700	1	41825765			0	0	0	0	0	0	0	0	0	0	0	0	0	0	0	0	0	0	0	0	0	0	0	0	0	0	0	0	0	0	0	0	0	0	0	0	0	0	0	0	0	0	0	0	0
Phvul.001G163800	1	41836948			0	0	0	0	0	0	0	0	0	0	0	0	0	0	0	0	0	0	0	0	0	0	0	0	0	0	0	0	0	0	0	0	0	0	0	0	0	0	0	0	0	0	0	0	0
Phvul.001G163900	1	41841677			0	0	0	0	0	0	0	0	0	0	0	0	0	0	0	0	0	0	0	0	0	0	0	0	0	0	0	0	0	0	0	0	0	0	0	0	0	0	0	0	0	0	0	0	0
Phvul.001G164000	1	41854298			0	0	0	0	0	0	0	0	0	0	0	0	0	0	0	0	0	0	0	0	0	0	0	0	0	0	0	0	0	0	0	0	0	0	0	0	0	0	0	0	0	0	0	0	0
Phvul.001G164100	1	41857692			0	0	0	0	0	0	0	0	0	0	0	0	0	0	0	0	0	0	0	0	0	0	0	0	0	0	0	0	0	0	0	0	0	0	0	0	0	0	0	0	0	0	0	0	0
Phvul.001G164200	1	41859878			0	0	0	0	0	0	0	0	0	0	0	0	0	0	0	0	0	0	0	0	0	0	0	0	0	0	0	0	0	0	0	0	0	0	0	0	0	0	0	0	0	0	0	0	0
Phvul.001G164300	1	41862165			0	0	0	0	0	0	0	0	0	0	0	0	0	0	0	0	0	0	0	0	0	0	0	0	0	0	0	0	0	0	0	0	0	0	0	0	0	0	0	0	0	0	0	0	0
Phvul.001G164400	1	41873990			0	0	0	0	0	0	0	0	0	0	0	0	0	0	0	0	0	0	0	0	0	0	0	0	0	0	0	0	0	0	0	0	0	0	0	0	0	0	0	0	0	0	0	0	0
Phvul.001G164500	1	41886962			0	0	0	0	0	0	0	0	0	0	0	0	0	0	0	0	0	0	0	0	0	0	0	0	0	0	0	0	0	0	0	0	0	0	0	0	0	0	0	0	0	0	0	0	0
Phvul.001G164600	1	41901313			0	0	0	0	0	0	0	0	0	0	0	0	0	0	0	0	0	0	0	0	0	0	0	0	0	0	0	0	0	0	0	0	0	0	0	0	0	0	0	0	0	0	0	0	0
Phvul.001G164700	1	41907968			0	0	0	0	0	0	0	0	0	0	0	0	0	0	0	0	0	0	0	0	0	0	0	0	0	0	0	0	0	0	0	0	0	0	0	0	0	0	0	0	0	0	0	0	0
Phvul.001G164800	1	41914743			0	0	0	0	0	0	0	0	0	0	0	0	0	0	0	0	0	0	0	0	0	0	0	0	0	0	0	0	0	0	0	0	0	0	0	0	0	0	0	0	0	0	0	0	0
Phvul.001G164900	1	41920635			0	0	0	0	0	0	0	0	0	0	0	0	0	0	0	0	0	0	0	0	0	0	0	0	0	0	0	0	0	0	0	0	0	0	0	0	0	0	0	0	0	0	0	0	0
Phvul.001G165000	1	41924125			0	0	0	0	0	0	0	0	0	0	0	0	0	0	0	0	0	0	0	0	0	0	0	0	0	0	0	0	0	0	0	0	0	0	0	0	0	0	0	0	0	0	0	0	0
Phvul.001G165100	1	41927609			0	0	0	0	0	0	0	0	0	0	0	0	0	0	0	0	0	0	0	0	0	0	0	0	0	0	0	0	0	0	0	0	0	0	0	0	0	0	0	0	0	0	0	0	0
Phvul.001G165200	1	41938738			0	0	0	0	0	0	0	0	0	0	0	0	0	0	0	0	0	0	0	0	0	0	0	0	0	0	0	0	0	0	0	0	0	0	0	0	0	0	0	0	0	0	0	0	0
Phvul.001G165266	1	41940062			0	0	0	0	0	0	0	0	0	0	0	0	0	0	0	0	0	0	0	0	0	0	0	0	0	0	0	0	0	0	0	0	0	0	0	0	0	0	0	0	0	0	0	0	0
Phvul.001G165332	1	41953863			0	0	0	0	0	0	0	0	0	0	0	0	0	0	0	0	0	0	0	0	0	0	0	0	0	0	0	0	0	0	0	0	0	0	0	0	0	0	0	0	0	0	0	0	0
Phvul.001G165400	1	41962336			0	0	0	0	0	0	0	0	0	0	0	0	0	0	0	0	0	0	0	0	0	0	0	0	0	0	0	0	0	0	0	0	0	0	0	0	0	0	0	0	0	0	0	0	0
Phvul.001G165500	1	41963534			0	0	0	0	0	0	0	0	0	0	0	0	0	0	0	0	0	0	0	0	0	0	0	0	0	0	0	0	0	0	0	0	0	0	0	0	0	0	0	0	0	0	0	0	0
Phvul.001G165600	1	41993409			0	0	0	0	0	0	0	0	0	0	0	0	0	0	0	0	0	0	0	0	0	0	0	0	0	0	0	0	0	0	0	0	0	0	0	0	0	0	0	0	0	0	0	0	0
Phvul.001G165700	1	42010837			0	0	0	0	0	0	0	0	0	0	0	0	0	0	0	0	0	0	0	0	0	0	0	0	0	0	0	0	0	0	0	0	0	0	0	0	0	0	0	0	0	0	0	0	0
Phvul.001G165800	1	42031198			0	0	0	0	0	0	0	0	0	0	0	0	0	0	0	0	0	0	0	0	0	0	0	0	0	0	0	0	0	0	0	0	0	0	0	0	0	0	0	0	0	0	0	0	0
Phvul.001G165900	1	42053403			0	0	0	0	0	0	0	0	0	0	0	0	0	0	0	0	0	0	0	0	0	0	0	0	0	0	0	0	0	0	0	0	0	0	0	0	0	0	0	0	0	0	0	0	0
Phvul.001G166000	1	42100078			0	0	0	0	0	0	0	0	0	0	0	0	0	0	0	0	0	0	0	0	0	0	0	0	0	0	0	0	0	0	0	0	0	0	0	0	0	0	0	0	0	0	0	0	0
Phvul.001G166100	1	42121059			0	0	0	0	0	0	0	0	0	0	0	0	0	0	0	0	0	0	0	0	0	0	0	0	0	0	0	0	0	0	0	0	0	0	0	0	0	0	0	0	0	0	0	0	0
Phvul.001G166200	1	42122070			0	0	0	0	0	0	0	0	0	0	0	0	0	0	0	0	0	0	0	0	0	0	0	0	0	0	0	0	0	0	0	0	0	0	0	0	0	0	0	0	0	0	0	0	0
Phvul.001G166300	1	42133915			0	0	0	0	0	0	0	0	0	0	0	0	0	0	0	0	0	0	0	0	0	0	0	0	0	0	0	0	0	0	0	0	0	0	0	0	0	0	0	0	0	0	0	0	0
Phvul.001G166400	1	42158822			0	0	0	0	0	0	0	0	0	0	0	0	0	0	0	0	0	0	0	0	0	0	0	0	0	0	0	0	0	0	0	0	0	0	0	0	0	0	0	0	0	0	0	0	0
Phvul.001G166500	1	42181095			0	0	0	0	0	0	0	0	0	0	0	0	0	0	0	0	0	0	0	0	0	0	0	0	0	0	0	0	0	0	0	0	0	0	0	0	0	0	0	0	0	0	0	0	0
Phvul.001G166600	1	42191743			0	0	0	0	0	0	0	0	0	0	0	0	0	0	0	0	0	0	0	0	0	0	0	0	0	0	0	0	0	0	0	0	0	0	0	0	0	0	0	0	0	0	0	0	0
Phvul.001G166700	1	42202521			0	0	0	0	0	0	0	0	0	0	0	0	0	0	0	0	0	0	0	0	0	0	0	0	0	0	0	0	0	0	0	0	0	0	0	0	0	0	0	0	0	0	0	0	0
Phvul.001G166800	1	42205425			0	0	0	0	0	0	0	0	0	0	0	0	0	0	0	0	0	0	0	0	0	0	0	0	0	0	0	0	0	0	0	0	0	0	0	0	0	0	0	0	0	0	0	0	0
Phvul.001G166900	1	42211002			0	0	0	0	0	0	0	0	0	0	0	0	0	0	0	0	0	0	0	0	0	0	0	0	0	0	0	0	0	0	0	0	0	0	0	0	0	0	0	0	0	0	0	0	0
Phvul.001G167000	1	42213716			0	0	0	0	0	0	0	0	0	0	0	0	0	0	0	0	0	0	0	0	0	0	0	0	0	0	0	0	0	0	0	0	0	0	0	0	0	0	0	0	0	0	0	0	0
Phvul.001G167100	1	42225705			0	0	0	0	0	0	0	0	0	0	0	0	0	0	0	0	0	0	0	0	0	0	0	0	0	0	0	0	0	0	0	0	0	0	0	0	0	0	0	0	0	0	0	0	0
Phvul.001G167200	1	42232173			0	0	0	0	0	0	0	0	0	0	0	0	0	0	0	0	0	0	0	0	0	0	0	0	0	0	0	0	0	0	0	0	0	0	0	0	0	0	0	0	0	0	0	0	0
Phvul.001G167300	1	42240907			0	0	0	0	0	0	0	0	0	0	0	0	0	0	0	0	0	0	0	0	0	0	0	0	0	0	0	0	0	0	0	0	0	0	0	0	0	0	0	0	0	0	0	0	0
Phvul.001G167400	1	42243734			0	0	0	0	0	0	0	0	0	0	0	0	0	0	0	0	0	0	0	0	0	0	0	0	0	0	0	0	0	0	0	0	0	0	0	0	0	0	0	0	0	0	0	0	0
Phvul.001G167500	1	42260007			0	0	0	0	0	0	0	0	0	0	0	0	0	0	0	0	0	0	0	0	0	0	0	0	0	0	0	0	0	0	0	0	0	0	0	0	0	0	0	0	0	0	0	0	0
Phvul.001G167600	1	42268075			0	0	0	0	0	0	0	0	0	0	0	0	0	0	0	0	0	0	0	0	0	0	0	0	0	0	0	0	0	0	0	0	0	0	0	0	0	0	0	0	0	0	0	0	0
Phvul.001G167700	1	42288988			0	0	0	0	0	0	0	0	0	0	0	0	0	0	0	0	0	0	0	0	0	0	0	0	0	0	0	0	0	0	0	0	0	0	0	0	0	0	0	0	0	0	0	0	0
Phvul.001G167800	1	42297558			0	0	0	0	0	0	0	0	0	0	0	0	0	0	0	0	0	0	0	0	0	0	0	0	0	0	0	0	0	0	0	0	0	0	0	0	0	0	0	0	0	0	0	0	0
Phvul.001G167900	1	42309911			0	0	0	0	0	0	0	0	0	0	0	0	0	0	0	0	0	0	0	0	0	0	0	0	0	0	0	0	0	0	0	0	0	0	0	0	0	0	0	0	0	0	0	0	0
Phvul.001G168000	1	42364926			0	0	0	0	0	0	0	0	0	0	0	0	0	0	0	0	0	0	0	0	0	0	0	0	0	0	0	0	0	0	0	0	0	0	0	0	0	0	0	0	0	0	0	0	0
Phvul.001G168100	1	42401279			0	0	0	0	0	0	0	0	0	0	0	0	0	0	0	0	0	0	0	0	0	0	0	0	0	0	0	0	0	0	0	0	0	0	0	0	0	0	0	0	0	0	0	0	0
Phvul.001G168200	1	42415702			0	0	0	0	0	0	0	0	0	0	0	0	0	0	0	0	0	0	0	0	0	0	0	0	0	0	0	0	0	0	0	0	0	0	0	0	0	0	0	0	0	0	0	0	0
Phvul.001G168300	1	42424431			0	0	0	0	0	0	0	0	0	0	0	0	0	0	0	0	0	0	0	0	0	0	0	0	0	0	0	0	0	0	0	0	0	0	0	0	0	0	0	0	0	0	0	0	0
Phvul.001G168400	1	42447558			0	0	0	0	0	0	0	0	0	0	0	0	0	0	0	0	0	0	0	0	0	0	0	0	0	0	0	0	0	0	0	0	0	0	0	0	0	0	0	0	0	0	0	0	0
Phvul.001G168500	1	42467887			0	0	0	0	0	0	0	0	0	0	0	0	0	0	0	0	0	0	0	0	0	0	0	0	0	0	0	0	0	0	0	0	0	0	0	0	0	0	0	0	0	0	0	0	0
Phvul.001G168600	1	42507156			0	0	0	0	0	0	0	0	0	0	0	0	0	0	0	0	0	0	0	0	0	0	0	0	0	0	0	0	0	0	0	0	0	0	0	0	0	0	0	0	0	0	0	0	0
Phvul.001G168700	1	42509553			0	0	0	0	0	0	0	0	0	0	0	0	0	0	0	0	0	0	0	0	0	0	0	0	0	0	0	0	0	0	0	0	0	0	0	0	0	0	0	0	0	0	0	0	0
Phvul.001G168800	1	42518055			0	0	0	0	0	0	0	0	0	0	0	0	0	0	0	0	0	0	0	0	0	0	0	0	0	0	0	0	0	0	0	0	0	0	0	0	0	0	0	0	0	0	0	0	0
Phvul.001G168900	1	42533314			0	0	0	0	0	0	0	0	0	0	0	0	0	0	0	0	0	0	0	0	0	0	0	0	0	0	0	0	0	0	0	0	0	0	0	0	0	0	0	0	0	0	0	0	0
Phvul.001G169000	1	42542123			0	0	0	0	0	0	0	0	0	0	0	0	0	0	0	0	0	0	0	0	0	0	0	0	0	0	0	0	0	0	0	0	0	0	0	0	0	0	0	0	0	0	0	0	0
Phvul.001G169100	1	42559543			0	0	0	0	0	0	0	0	0	0	0	0	0	0	0	0	0	0	0	0	0	0	0	0	0	0	0	0	0	0	0	0	0	0	0	0	0	0	0	0	0	0	0	0	0
Phvul.001G169200	1	42568526			0	0	0	0	0	0	0	0	0	0	0	0	0	0	0	0	0	0	0	0	0	0	0	0	0	0	0	0	0	0	0	0	0	0	0	0	0	0	0	0	0	0	0	0	0
Phvul.001G169300	1	42596675			0	0	0	0	0	0	0	0	0	0	0	0	0	0	0	0	0	0	0	0	0	0	0	0	0	0	0	0	0	0	0	0	0	0	0	0	0	0	0	0	0	0	0	0	0
Phvul.001G169400	1	42609709			0	0	0	0	0	0	0	0	0	0	0	0	0	0	0	0	0	0	0	0	0	0	0	0	0	0	0	0	0	0	0	0	0	0	0	0	0	0	0	0	0	0	0	0	0
Phvul.001G169500	1	42638796			0	0	0	0	0	0	0	0	0	0	0	0	0	0	0	0	0	0	0	0	0	0	0	0	0	0	0	0	0	0	0	0	0	0	0	0	0	0	0	0	0	0	0	0	0
Phvul.001G169600	1	42648874			0	0	0	0	0	0	0	0	0	0	0	0	0	0	0	0	0	0	0	0	0	0	0	0	0	0	0	0	0	0	0	0	0	0	0	0	0	0	0	0	0	0	0	0	0
Phvul.001G169700	1	42651269			0	0	0	0	0	0	0	0	0	0	0	0	0	0	0	0	0	0	0	0	0	0	0	0	0	0	0	0	0	0	0	0	0	0	0	0	0	0	0	0	0	0	0	0	0
Phvul.001G169800	1	42652090			0	0	0	0	0	0	0	0	0	0	0	0	0	0	0	0	0	0	0	0	0	0	0	0	0	0	0	0	0	0	0	0	0	0	0	0	0	0	0	0	0	0	0	0	0
Phvul.001G169900	1	42658014			0	0	0	0	0	0	0	0	0	0	0	0	0	0	0	0	0	0	0	0	0	0	0	0	0	0	0	0	0	0	0	0	0	0	0	0	0	0	0	0	0	0	0	0	0
Phvul.001G170000	1	42667247			0	0	0	0	0	0	0	0	0	0	0	0	0	0	0	0	0	0	0	0	0	0	0	0	0	0	0	0	0	0	0	0	0	0	0	0	0	0	0	0	0	0	0	0	0
Phvul.001G170100	1	42672491			0	0	0	0	0	0	0	0	0	0	0	0	0	0	0	0	0	0	0	0	0	0	0	0	0	0	0	0	0	0	0	0	0	0	0	0	0	0	0	0	0	0	0	0	0
Phvul.001G170150	1	42674650			0	0	0	0	0	0	0	0	0	0	0	0	0	0	0	0	0	0	0	0	0	0	0	0	0	0	0	0	0	0	0	0	0	0	0	0	0	0	0	0	0	0	0	0	0
Phvul.001G170200	1	42678815			0	0	0	0	0	0	0	0	0	0	0	0	0	0	0	0	0	0	0	0	0	0	0	0	0	0	0	0	0	0	0	0	0	0	0	0	0	0	0	0	0	0	0	0	0
Phvul.001G170300	1	42684288			0	0	0	0	0	0	0	0	0	0	0	0	0	0	0	0	0	0	0	0	0	0	0	0	0	0	0	0	0	0	0	0	0	0	0	0	0	0	0	0	0	0	0	0	0
Phvul.001G170400	1	42717834			0	0	0	0	0	0	0	0	0	0	0	0	0	0	0	0	0	0	0	0	0	0	0	0	0	0	0	0	0	0	0	0	0	0	0	0	0	0	0	0	0	0	0	0	0
Phvul.001G170500	1	42726209			0	0	0	0	0	0	0	0	0	0	0	0	0	0	0	0	0	0	0	0	0	0	0	0	0	0	0	0	0	0	0	0	0	0	0	0	0	0	0	0	0	0	0	0	0
Phvul.001G170600	1	42741304			0	0	0	0	0	0	0	0	0	0	0	0	0	0	0	0	0	0	0	0	0	0	0	0	0	0	0	0	0	0	0	0	0	0	0	0	0	0	0	0	0	0	0	0	0
Phvul.001G170701	1	42755772			0	0	0	0	0	0	0	0	0	0	0	0	0	0	0	0	0	0	0	0	0	0	0	0	0	0	0	0	0	0	0	0	0	0	0	0	0	0	0	0	0	0	0	0	0
Phvul.001G170800	1	42760012			0	0	0	0	0	0	0	0	0	0	0	0	0	0	0	0	0	0	0	0	0	0	0	0	0	0	0	0	0	0	0	0	0	0	0	0	0	0	0	0	0	0	0	0	0
Phvul.001G170900	1	42762706			0	0	0	0	0	0	0	0	0	0	0	0	0	0	0	0	0	0	0	0	0	0	0	0	0	0	0	0	0	0	0	0	0	0	0	0	0	0	0	0	0	0	0	0	0
Phvul.001G171000	1	42774366			0	0	0	0	0	0	0	0	0	0	0	0	0	0	0	0	0	0	0	0	0	0	0	0	0	0	0	0	0	0	0	0	0	0	0	0	0	0	0	0	0	0	0	0	0
Phvul.001G171100	1	42783737			0	0	0	0	0	0	0	0	0	0	0	0	0	0	0	0	0	0	0	0	0	0	0	0	0	0	0	0	0	0	0	0	0	0	0	0	0	0	0	0	0	0	0	0	0
Phvul.001G171200	1	42814762			0	0	0	0	0	0	0	0	0	0	0	0	0	0	0	0	0	0	0	0	0	0	0	0	0	0	0	0	0	0	0	0	0	0	0	0	0	0	0	0	0	0	0	0	0
Phvul.001G171300	1	42822939			0	0	0	0	0	0	0	0	0	0	0	0	0	0	0	0	0	0	0	0	0	0	0	0	0	0	0	0	0	0	0	0	0	0	0	0	0	0	0	0	0	0	0	0	0
Phvul.001G171400	1	42833846			0	0	0	0	0	0	0	0	0	0	0	0	0	0	0	0	0	0	0	0	0	0	0	0	0	0	0	0	0	0	0	0	0	0	0	0	0	0	0	0	0	0	0	0	0
Phvul.001G171500	1	42860965			0	0	0	0	0	0	0	0	0	0	0	0	0	0	0	0	0	0	0	0	0	0	0	0	0	0	0	0	0	0	0	0	0	0	0	0	0	0	0	0	0	0	0	0	0
Phvul.001G171600	1	42870009			0	0	0	0	0	0	0	0	0	0	0	0	0	0	0	0	0	0	0	0	0	0	0	0	0	0	0	0	0	0	0	0	0	0	0	0	0	0	0	0	0	0	0	0	0
Phvul.001G171700	1	42879471			0	0	0	0	0	0	0	0	0	0	0	0	0	0	0	0	0	0	0	0	0	0	0	0	0	0	0	0	0	0	0	0	0	0	0	0	0	0	0	0	0	0	0	0	0
Phvul.001G171800	1	42888762			0	0	0	0	0	0	0	0	0	0	0	0	0	0	0	0	0	0	0	0	0	0	0	0	0	0	0	0	0	0	0	0	0	0	0	0	0	0	0	0	0	0	0	0	0
Phvul.001G171900	1	42899394			0	0	0	0	0	0	0	0	0	0	0	0	0	0	0	0	0	0	0	0	0	0	0	0	0	0	0	0	0	0	0	0	0	0	0	0	0	0	0	0	0	0	0	0	0
Phvul.001G172000	1	42907640			0	0	0	0	0	0	0	0	0	0	0	0	0	0	0	0	0	0	0	0	0	0	0	0	0	0	0	0	0	0	0	0	0	0	0	0	0	0	0	0	0	0	0	0	0
Phvul.001G172100	1	42914119			0	0	0	0	0	0	0	0	0	0	0	0	0	0	0	0	0	0	0	0	0	0	0	0	0	0	0	0	0	0	0	0	0	0	0	0	0	0	0	0	0	0	0	0	0
Phvul.001G172200	1	42922656			0	0	0	0	0	0	0	0	0	0	0	0	0	0	0	0	0	0	0	0	0	0	0	0	0	0	0	0	0	0	0	0	0	0	0	0	0	0	0	0	0	0	0	0	0
Phvul.001G172300	1	42935675			0	0	0	0	0	0	0	0	0	0	0	0	0	0	0	0	0	0	0	0	0	0	0	0	0	0	0	0	0	0	0	0	0	0	0	0	0	0	0	0	0	0	0	0	0
Phvul.001G172400	1	42947313			0	0	0	0	0	0	0	0	0	0	0	0	0	0	0	0	0	0	0	0	0	0	0	0	0	0	0	0	0	0	0	0	0	0	0	0	0	0	0	0	0	0	0	0	0
Phvul.001G172501	1	42957087			0	0	0	0	0	0	0	0	0	0	0	0	0	0	0	0	0	0	0	0	0	0	0	0	0	0	0	0	0	0	0	0	0	0	0	0	0	0	0	0	0	0	0	0	0
Phvul.001G172600	1	42962861			0	0	0	0	0	0	0	0	0	0	0	0	0	0	0	0	0	0	0	0	0	0	0	0	0	0	0	0	0	0	0	0	0	0	0	0	0	0	0	0	0	0	0	0	0
Phvul.001G172700	1	42969244			0	0	0	0	0	0	0	0	0	0	0	0	0	0	0	0	0	0	0	0	0	0	0	0	0	0	0	0	0	0	0	0	0	0	0	0	0	0	0	0	0	0	0	0	0
Phvul.001G172800	1	42976102			0	0	0	0	0	0	0	0	0	0	0	0	0	0	0	0	0	0	0	0	0	0	0	0	0	0	0	0	0	0	0	0	0	0	0	0	0	0	0	0	0	0	0	0	0
Phvul.001G172900	1	42984881			0	0	0	0	0	0	0	0	0	0	0	0	0	0	0	0	0	0	0	0	0	0	0	0	0	0	0	0	0	0	0	0	0	0	0	0	0	0	0	0	0	0	0	0	0
Phvul.001G173000	1	42988471			0	0	0	0	0	0	0	0	0	0	0	0	0	0	0	0	0	0	0	0	0	0	0	0	0	0	0	0	0	0	0	0	0	0	0	0	0	0	0	0	0	0	0	0	0
Phvul.001G173100	1	43003424			0	0	0	0	0	0	0	0	0	0	0	0	0	0	0	0	0	0	0	0	0	0	0	0	0	0	0	0	0	0	0	0	0	0	0	0	0	0	0	0	0	0	0	0	0
Phvul.001G173200	1	43008881			0	0	0	0	0	0	0	0	0	0	0	0	0	0	0	0	0	0	0	0	0	0	0	0	0	0	0	0	0	0	0	0	0	0	0	0	0	0	0	0	0	0	0	0	0
Phvul.001G173300	1	43013676			0	0	0	0	0	0	0	0	0	0	0	0	0	0	0	0	0	0	0	0	0	0	0	0	0	0	0	0	0	0	0	0	0	0	0	0	0	0	0	0	0	0	0	0	0
Phvul.001G173400	1	43016962			0	0	0	0	0	0	0	0	0	0	0	0	0	0	0	0	0	0	0	0	0	0	0	0	0	0	0	0	0	0	0	0	0	0	0	0	0	0	0	0	0	0	0	0	0
Phvul.001G173500	1	43023123			0	0	0	0	0	0	0	0	0	0	0	0	0	0	0	0	0	0	0	0	0	0	0	0	0	0	0	0	0	0	0	0	0	0	0	0	0	0	0	0	0	0	0	0	0
Phvul.001G173600	1	43026989			0	0	0	0	0	0	0	0	0	0	0	0	0	0	0	0	0	0	0	0	0	0	0	0	0	0	0	0	0	0	0	0	0	0	0	0	0	0	0	0	0	0	0	0	0
Phvul.001G173700	1	43033417			0	0	0	0	0	0	0	0	0	0	0	0	0	0	0	0	0	0	0	0	0	0	0	0	0	0	0	0	0	0	0	0	0	0	0	0	0	0	0	0	0	0	0	0	0
Phvul.001G173800	1	43043130			0	0	0	0	0	0	0	0	0	0	0	0	0	0	0	0	0	0	0	0	0	0	0	0	0	0	0	0	0	0	0	0	0	0	0	0	0	0	0	0	0	0	0	0	0
Phvul.001G173900	1	43047398			0	0	0	0	0	0	0	0	0	0	0	0	0	0	0	0	0	0	0	0	0	0	0	0	0	0	0	0	0	0	0	0	0	0	0	0	0	0	0	0	0	0	0	0	0
Phvul.001G174000	1	43050717			0	0	0	0	0	0	0	0	0	0	0	0	0	0	0	0	0	0	0	0	0	0	0	0	0	0	0	0	0	0	0	0	0	0	0	0	0	0	0	0	0	0	0	0	0
Phvul.001G174100	1	43062801			0	0	0	0	0	0	0	0	0	0	0	0	0	0	0	0	0	0	0	0	0	0	0	0	0	0	0	0	0	0	0	0	0	0	0	0	0	0	0	0	0	0	0	0	0
Phvul.001G174200	1	43067262			0	0	0	0	0	0	0	0	0	0	0	0	0	0	0	0	0	0	0	0	0	0	0	0	0	0	0	0	0	0	0	0	0	0	0	0	0	0	0	0	0	0	0	0	0
Phvul.001G174300	1	43071449			0	0	0	0	0	0	0	0	0	0	0	0	0	0	0	0	0	0	0	0	0	0	0	0	0	0	0	0	0	0	0	0	0	0	0	0	0	0	0	0	0	0	0	0	0
Phvul.001G174400	1	43085891			0	0	0	0	0	0	0	0	0	0	0	0	0	0	0	0	0	0	0	0	0	0	0	0	0	0	0	0	0	0	0	0	0	0	0	0	0	0	0	0	0	0	0	0	0
Phvul.001G174500	1	43115764			0	0	0	0	0	0	0	0	0	0	0	0	0	0	0	0	0	0	0	0	0	0	0	0	0	0	0	0	0	0	0	0	0	0	0	0	0	0	0	0	0	0	0	0	0
Phvul.001G174600	1	43126864			0	0	0	0	0	0	0	0	0	0	0	0	0	0	0	0	0	0	0	0	0	0	0	0	0	0	0	0	0	0	0	0	0	0	0	0	0	0	0	0	0	0	0	0	0
Phvul.001G174700	1	43137208			0	0	0	0	0	0	0	0	0	0	0	0	0	0	0	0	0	0	0	0	0	0	0	0	0	0	0	0	0	0	0	0	0	0	0	0	0	0	0	0	0	0	0	0	0
Phvul.001G174800	1	43166407			0	0	0	0	0	0	0	0	0	0	0	0	0	0	0	0	0	0	0	0	0	0	0	0	0	0	0	0	0	0	0	0	0	0	0	0	0	0	0	0	0	0	0	0	0
Phvul.001G174900	1	43172437			0	0	0	0	0	0	0	0	0	0	0	0	0	0	0	0	0	0	0	0	0	0	0	0	0	0	0	0	0	0	0	0	0	0	0	0	0	0	0	0	0	0	0	0	0
Phvul.001G175000	1	43176954			0	0	0	0	0	0	0	0	0	0	0	0	0	0	0	0	0	0	0	0	0	0	0	0	0	0	0	0	0	0	0	0	0	0	0	0	0	0	0	0	0	0	0	0	0
Phvul.001G175100	1	43180745			0	0	0	0	0	0	0	0	0	0	0	0	0	0	0	0	0	0	0	0	0	0	0	0	0	0	0	0	0	0	0	0	0	0	0	0	0	0	0	0	0	0	0	0	0
Phvul.001G175200	1	43203912			0	0	0	0	0	0	0	0	0	0	0	0	0	0	0	0	0	0	0	0	0	0	0	0	0	0	0	0	0	0	0	0	0	0	0	0	0	0	0	0	0	0	0	0	0
Phvul.001G175300	1	43208189			0	0	0	0	0	0	0	0	0	0	0	0	0	0	0	0	0	0	0	0	0	0	0	0	0	0	0	0	0	0	0	0	0	0	0	0	0	0	0	0	0	0	0	0	0
Phvul.001G175350	1	43216724			0	0	0	0	0	0	0	0	0	0	0	0	0	0	0	0	0	0	0	0	0	0	0	0	0	0	0	0	0	0	0	0	0	0	0	0	0	0	0	0	0	0	0	0	0
Phvul.001G175400	1	43220406			0	0	0	0	0	0	0	0	0	0	0	0	0	0	0	0	0	0	0	0	0	0	0	0	0	0	0	0	0	0	0	0	0	0	0	0	0	0	0	0	0	0	0	0	0
Phvul.001G175500	1	43230132			0	0	0	0	0	0	0	0	0	0	0	0	0	0	0	0	0	0	0	0	0	0	0	0	0	0	0	0	0	0	0	0	0	0	0	0	0	0	0	0	0	0	0	0	0
Phvul.001G175600	1	43235160			0	0	0	0	0	0	0	0	0	0	0	0	0	0	0	0	0	0	0	0	0	0	0	0	0	0	0	0	0	0	0	0	0	0	0	0	0	0	0	0	0	0	0	0	0
Phvul.001G175700	1	43239717			0	0	0	0	0	0	0	0	0	0	0	0	0	0	0	0	0	0	0	0	0	0	0	0	0	0	0	0	0	0	0	0	0	0	0	0	0	0	0	0	0	0	0	0	0
Phvul.001G175800	1	43245639			0	0	0	0	0	0	0	0	0	0	0	0	0	0	0	0	0	0	0	0	0	0	0	0	0	0	0	0	0	0	0	0	0	0	0	0	0	0	0	0	0	0	0	0	0
Phvul.001G175900	1	43248053			0	0	0	0	0	0	0	0	0	0	0	0	0	0	0	0	0	0	0	0	0	0	0	0	0	0	0	0	0	0	0	0	0	0	0	0	0	0	0	0	0	0	0	0	0
Phvul.001G176000	1	43261947			0	0	0	0	0	0	0	0	0	0	0	0	0	0	0	0	0	0	0	0	0	0	0	0	0	0	0	0	0	0	0	0	0	0	0	0	0	0	0	0	0	0	0	0	0
Phvul.001G176100	1	43284637			0	0	0	0	0	0	0	0	0	0	0	0	0	0	0	0	0	0	0	0	0	0	0	0	0	0	0	0	0	0	0	0	0	0	0	0	0	0	0	0	0	0	0	0	0
Phvul.001G176200	1	43298787			0	0	0	0	0	0	0	0	0	0	0	0	0	0	0	0	0	0	0	0	0	0	0	0	0	0	0	0	0	0	0	0	0	0	0	0	0	0	0	0	0	0	0	0	0
Phvul.001G176300	1	43311115			0	0	0	0	0	0	0	0	0	0	0	0	0	0	0	0	0	0	0	0	0	0	0	0	0	0	0	0	0	0	0	0	0	0	0	0	0	0	0	0	0	0	0	0	0
Phvul.001G176400	1	43316518			0	0	0	0	0	0	0	0	0	0	0	0	0	0	0	0	0	0	0	0	0	0	0	0	0	0	0	0	0	0	0	0	0	0	0	0	0	0	0	0	0	0	0	0	0
Phvul.001G176500	1	43329494			0	0	0	0	0	0	0	0	0	0	0	0	0	0	0	0	0	0	0	0	0	0	0	0	0	0	0	0	0	0	0	0	0	0	0	0	0	0	0	0	0	0	0	0	0
Phvul.001G176600	1	43348731			0	0	0	0	0	0	0	0	0	0	0	0	0	0	0	0	0	0	0	0	0	0	0	0	0	0	0	0	0	0	0	0	0	0	0	0	0	0	0	0	0	0	0	0	0
Phvul.001G176700	1	43359597			0	0	0	0	0	0	0	0	0	0	0	0	0	0	0	0	0	0	0	0	0	0	0	0	0	0	0	0	0	0	0	0	0	0	0	0	0	0	0	0	0	0	0	0	0
Phvul.001G176800	1	43366391			0	0	0	0	0	0	0	0	0	0	0	0	0	0	0	0	0	0	0	0	0	0	0	0	0	0	0	0	0	0	0	0	0	0	0	0	0	0	0	0	0	0	0	0	0
Phvul.001G176900	1	43382525			0	0	0	0	0	0	0	0	0	0	0	0	0	0	0	0	0	0	0	0	0	0	0	0	0	0	0	0	0	0	0	0	0	0	0	0	0	0	0	0	0	0	0	0	0
Phvul.001G177000	1	43390131			0	0	0	0	0	0	0	0	0	0	0	0	0	0	0	0	0	0	0	0	0	0	0	0	0	0	0	0	0	0	0	0	0	0	0	0	0	0	0	0	0	0	0	0	0
Phvul.001G177100	1	43399981			0	0	0	0	0	0	0	0	0	0	0	0	0	0	0	0	0	0	0	0	0	0	0	0	0	0	0	0	0	0	0	0	0	0	0	0	0	0	0	0	0	0	0	0	0
Phvul.001G177200	1	43408759			0	0	0	0	0	0	0	0	0	0	0	0	0	0	0	0	0	0	0	0	0	0	0	0	0	0	0	0	0	0	0	0	0	0	0	0	0	0	0	0	0	0	0	0	0
Phvul.001G177300	1	43412955			0	0	0	0	0	0	0	0	0	0	0	0	0	0	0	0	0	0	0	0	0	0	0	0	0	0	0	0	0	0	0	0	0	0	0	0	0	0	0	0	0	0	0	0	0
Phvul.001G177400	1	43422125			0	0	0	0	0	0	0	0	0	0	0	0	0	0	0	0	0	0	0	0	0	0	0	0	0	0	0	0	0	0	0	0	0	0	0	0	0	0	0	0	0	0	0	0	0
Phvul.001G177500	1	43453927			0	0	0	0	0	0	0	0	0	0	0	0	0	0	0	0	0	0	0	0	0	0	0	0	0	0	0	0	0	0	0	0	0	0	0	0	0	0	0	0	0	0	0	0	0
Phvul.001G177600	1	43466140			0	0	0	0	0	0	0	0	0	0	0	0	0	0	0	0	0	0	0	0	0	0	0	0	0	0	0	0	0	0	0	0	0	0	0	0	0	0	0	0	0	0	0	0	0
Phvul.001G177700	1	43479480			0	0	0	0	0	0	0	0	0	0	0	0	0	0	0	0	0	0	0	0	0	0	0	0	0	0	0	0	0	0	0	0	0	0	0	0	0	0	0	0	0	0	0	0	0
Phvul.001G177800	1	43488528			0	0	0	0	0	0	0	0	0	0	0	0	0	0	0	0	0	0	0	0	0	0	0	0	0	0	0	0	0	0	0	0	0	0	0	0	0	0	0	0	0	0	0	0	0
Phvul.001G177901	1	43495714			0	0	0	0	0	0	0	0	0	0	0	0	0	0	0	0	0	0	0	0	0	0	0	0	0	0	0	0	0	0	0	0	0	0	0	0	0	0	0	0	0	0	0	0	0
Phvul.001G178000	1	43527776			0	0	0	0	0	0	0	0	0	0	0	0	0	0	0	0	0	0	0	0	0	0	0	0	0	0	0	0	0	0	0	0	0	0	0	0	0	0	0	0	0	0	0	0	0
Phvul.001G178100	1	43534916			0	0	0	0	0	0	0	0	0	0	0	0	0	0	0	0	0	0	0	0	0	0	0	0	0	0	0	0	0	0	0	0	0	0	0	0	0	0	0	0	0	0	0	0	0
Phvul.001G178200	1	43548867			0	0	0	0	0	0	0	0	0	0	0	0	0	0	0	0	0	0	0	0	0	0	0	0	0	0	0	0	0	0	0	0	0	0	0	0	0	0	0	0	0	0	0	0	0
Phvul.001G178300	1	43556222			0	0	0	0	0	0	0	0	0	0	0	0	0	0	0	0	0	0	0	0	0	0	0	0	0	0	0	0	0	0	0	0	0	0	0	0	0	0	0	0	0	0	0	0	0
Phvul.001G178400	1	43565751			0	0	0	0	0	0	0	0	0	0	0	0	0	0	0	0	0	0	0	0	0	0	0	0	0	0	0	0	0	0	0	0	0	0	0	0	0	0	0	0	0	0	0	0	0
Phvul.001G178500	1	43577380			0	0	0	0	0	0	0	0	0	0	0	0	0	0	0	0	0	0	0	0	0	0	0	0	0	0	0	0	0	0	0	0	0	0	0	0	0	0	0	0	0	0	0	0	0
Phvul.001G178600	1	43582849			0	0	0	0	0	0	0	0	0	0	0	0	0	0	0	0	0	0	0	0	0	0	0	0	0	0	0	0	0	0	0	0	0	0	0	0	0	0	0	0	0	0	0	0	0
Phvul.001G178700	1	43590596			0	0	0	0	0	0	0	0	0	0	0	0	0	0	0	0	0	0	0	0	0	0	0	0	0	0	0	0	0	0	0	0	0	0	0	0	0	0	0	0	0	0	0	0	0
Phvul.001G178800	1	43610282			0	0	0	0	0	0	0	0	0	0	0	0	0	0	0	0	0	0	0	0	0	0	0	0	0	0	0	0	0	0	0	0	0	0	0	0	0	0	0	0	0	0	0	0	0
Phvul.001G178900	1	43619358			0	0	0	0	0	0	0	0	0	0	0	0	0	0	0	0	0	0	0	0	0	0	0	0	0	0	0	0	0	0	0	0	0	0	0	0	0	0	0	0	0	0	0	0	0
Phvul.001G179000	1	43630972			0	0	0	0	0	0	0	0	0	0	0	0	0	0	0	0	0	0	0	0	0	0	0	0	0	0	0	0	0	0	0	0	0	0	0	0	0	0	0	0	0	0	0	0	0
Phvul.001G179100	1	43666739			0	0	0	0	0	0	0	0	0	0	0	0	0	0	0	0	0	0	0	0	0	0	0	0	0	0	0	0	0	0	0	0	0	0	0	0	0	0	0	0	0	0	0	0	0
Phvul.001G179200	1	43682510			0	0	0	0	0	0	0	0	0	0	0	0	0	0	0	0	0	0	0	0	0	0	0	0	0	0	0	0	0	0	0	0	0	0	0	0	0	0	0	0	0	0	0	0	0
Phvul.001G179300	1	43702520			0	0	0	0	0	0	0	0	0	0	0	0	0	0	0	0	0	0	0	0	0	0	0	0	0	0	0	0	0	0	0	0	0	0	0	0	0	0	0	0	0	0	0	0	0
Phvul.001G179400	1	43734137			0	0	0	0	0	0	0	0	0	0	0	0	0	0	0	0	0	0	0	0	0	0	0	0	0	0	0	0	0	0	0	0	0	0	0	0	0	0	0	0	0	0	0	0	0
Phvul.001G179500	1	43746032			0	0	0	0	0	0	0	0	0	0	0	0	0	0	0	0	0	0	0	0	0	0	0	0	0	0	0	0	0	0	0	0	0	0	0	0	0	0	0	0	0	0	0	0	0
Phvul.001G179600	1	43748957			0	0	0	0	0	0	0	0	0	0	0	0	0	0	0	0	0	0	0	0	0	0	0	0	0	0	0	0	0	0	0	0	0	0	0	0	0	0	0	0	0	0	0	0	0
Phvul.001G179700	1	43751785			0	0	0	0	0	0	0	0	0	0	0	0	0	0	0	0	0	0	0	0	0	0	0	0	0	0	0	0	0	0	0	0	0	0	0	0	0	0	0	0	0	0	0	0	0
Phvul.001G179800	1	43762454			0	0	0	0	0	0	0	0	0	0	0	0	0	0	0	0	0	0	0	0	0	0	0	0	0	0	0	0	0	0	0	0	0	0	0	0	0	0	0	0	0	0	0	0	0
Phvul.001G179900	1	43781061			0	0	0	0	0	0	0	0	0	0	0	0	0	0	0	0	0	0	0	0	0	0	0	0	0	0	0	0	0	0	0	0	0	0	0	0	0	0	0	0	0	0	0	0	0
Phvul.001G180000	1	43787571			0	0	0	0	0	0	0	0	0	0	0	0	0	0	0	0	0	0	0	0	0	0	0	0	0	0	0	0	0	0	0	0	0	0	0	0	0	0	0	0	0	0	0	0	0
Phvul.001G180100	1	43795414			0	0	0	0	0	0	0	0	0	0	0	0	0	0	0	0	0	0	0	0	0	0	0	0	0	0	0	0	0	0	0	0	0	0	0	0	0	0	0	0	0	0	0	0	0
Phvul.001G180200	1	43807344			0	0	0	0	0	0	0	0	0	0	0	0	0	0	0	0	0	0	0	0	0	0	0	0	0	0	0	0	0	0	0	0	0	0	0	0	0	0	0	0	0	0	0	0	0
Phvul.001G180300	1	43812635			0	0	0	0	0	0	0	0	0	0	0	0	0	0	0	0	0	0	0	0	0	0	0	0	0	0	0	0	0	0	0	0	0	0	0	0	0	0	0	0	0	0	0	0	0
Phvul.001G180400	1	43822237			0	0	0	0	0	0	0	0	0	0	0	0	0	0	0	0	0	0	0	0	0	0	0	0	0	0	0	0	0	0	0	0	0	0	0	0	0	0	0	0	0	0	0	0	0
Phvul.001G180450	1	43824938			0	0	0	0	0	0	0	0	0	0	0	0	0	0	0	0	0	0	0	0	0	0	0	0	0	0	0	0	0	0	0	0	0	0	0	0	0	0	0	0	0	0	0	0	0
Phvul.001G180500	1	43830772			0	0	0	0	0	0	0	0	0	0	0	0	0	0	0	0	0	0	0	0	0	0	0	0	0	0	0	0	0	0	0	0	0	0	0	0	0	0	0	0	0	0	0	0	0
Phvul.001G180600	1	43841050			0	0	0	0	0	0	0	0	0	0	0	0	0	0	0	0	0	0	0	0	0	0	0	0	0	0	0	0	0	0	0	0	0	0	0	0	0	0	0	0	0	0	0	0	0
Phvul.001G180700	1	43849036			0	0	0	0	0	0	0	0	0	0	0	0	0	0	0	0	0	0	0	0	0	0	0	0	0	0	0	0	0	0	0	0	0	0	0	0	0	0	0	0	0	0	0	0	0
Phvul.001G180800	1	43852279			0	0	0	0	0	0	0	0	0	0	0	0	0	0	0	0	0	0	0	0	0	0	0	0	0	0	0	0	0	0	0	0	0	0	0	0	0	0	0	0	0	0	0	0	0
Phvul.001G180900	1	43861949			0	0	0	0	0	0	0	0	0	0	0	0	0	0	0	0	0	0	0	0	0	0	0	0	0	0	0	0	0	0	0	0	0	0	0	0	0	0	0	0	0	0	0	0	0
Phvul.001G181000	1	43871301			0	0	0	0	0	0	0	0	0	0	0	0	0	0	0	0	0	0	0	0	0	0	0	0	0	0	0	0	0	0	0	0	0	0	0	0	0	0	0	0	0	0	0	0	0
Phvul.001G181100	1	43882929			0	0	0	0	0	0	0	0	0	0	0	0	0	0	0	0	0	0	0	0	0	0	0	0	0	0	0	0	0	0	0	0	0	0	0	0	0	0	0	0	0	0	0	0	0
Phvul.001G181200	1	43916293			0	0	0	0	0	0	0	0	0	0	0	0	0	0	0	0	0	0	0	0	0	0	0	0	0	0	0	0	0	0	0	0	0	0	0	0	0	0	0	0	0	0	0	0	0
Phvul.001G181300	1	43921454			0	0	0	0	0	0	0	0	0	0	0	0	0	0	0	0	0	0	0	0	0	0	0	0	0	0	0	0	0	0	0	0	0	0	0	0	0	0	0	0	0	0	0	0	0
Phvul.001G181400	1	43932511			0	0	0	0	0	0	0	0	0	0	0	0	0	0	0	0	0	0	0	0	0	0	0	0	0	0	0	0	0	0	0	0	0	0	0	0	0	0	0	0	0	0	0	0	0
Phvul.001G181500	1	43946563			0	0	0	0	0	0	0	0	0	0	0	0	0	0	0	0	0	0	0	0	0	0	0	0	0	0	0	0	0	0	0	0	0	0	0	0	0	0	0	0	0	0	0	0	0
Phvul.001G181600	1	43956896			0	0	0	0	0	0	0	0	0	0	0	0	0	0	0	0	0	0	0	0	0	0	0	0	0	0	0	0	0	0	0	0	0	0	0	0	0	0	0	0	0	0	0	0	0
Phvul.001G181700	1	43963314			0	0	0	0	0	0	0	0	0	0	0	0	0	0	0	0	0	0	0	0	0	0	0	0	0	0	0	0	0	0	0	0	0	0	0	0	0	0	0	0	0	0	0	0	0
Phvul.001G181800	1	43975331			0	0	0	0	0	0	0	0	0	0	0	0	0	0	0	0	0	0	0	0	0	0	0	0	0	0	0	0	0	0	0	0	0	0	0	0	0	0	0	0	0	0	0	0	0
Phvul.001G182100	1	44034933			0	0	0	0	0	0	0	0	0	0	0	0	0	0	0	0	0	0	0	0	0	0	0	0	0	0	0	0	0	0	0	0	0	0	0	0	0	0	0	0	0	0	0	0	0
Phvul.001G182200	1	44046636			0	0	0	0	0	0	0	0	0	0	0	0	0	0	0	0	0	0	0	0	0	0	0	0	0	0	0	0	0	0	0	0	0	0	0	0	0	0	0	0	0	0	0	0	0
Phvul.001G182300	1	44051559			0	0	0	0	0	0	0	0	0	0	0	0	0	0	0	0	0	0	0	0	0	0	0	0	0	0	0	0	0	0	0	0	0	0	0	0	0	0	0	0	0	0	0	0	0
Phvul.001G182400	1	44055956			0	0	0	0	0	0	0	0	0	0	0	0	0	0	0	0	0	0	0	0	0	0	0	0	0	0	0	0	0	0	0	0	0	0	0	0	0	0	0	0	0	0	0	0	0
Phvul.001G182500	1	44060315			0	0	0	0	0	0	0	0	0	0	0	0	0	0	0	0	0	0	0	0	0	0	0	0	0	0	0	0	0	0	0	0	0	0	0	0	0	0	0	0	0	0	0	0	0
Phvul.001G182600	1	44065532			0	0	0	0	0	0	0	0	0	0	0	0	0	0	0	0	0	0	0	0	0	0	0	0	0	0	0	0	0	0	0	0	0	0	0	0	0	0	0	0	0	0	0	0	0
Phvul.001G182700	1	44069745			0	0	0	0	0	0	0	0	0	0	0	0	0	0	0	0	0	0	0	0	0	0	0	0	0	0	0	0	0	0	0	0	0	0	0	0	0	0	0	0	0	0	0	0	0
Phvul.001G182800	1	44075062			0	0	0	0	0	0	0	0	0	0	0	0	0	0	0	0	0	0	0	0	0	0	0	0	0	0	0	0	0	0	0	0	0	0	0	0	0	0	0	0	0	0	0	0	0
Phvul.001G182900	1	44079298			0	0	0	0	0	0	0	0	0	0	0	0	0	0	0	0	0	0	0	0	0	0	0	0	0	0	0	0	0	0	0	0	0	0	0	0	0	0	0	0	0	0	0	0	0
Phvul.001G183000	1	44087405			0	0	0	0	0	0	0	0	0	0	0	0	0	0	0	0	0	0	0	0	0	0	0	0	0	0	0	0	0	0	0	0	0	0	0	0	0	0	0	0	0	0	0	0	0
Phvul.001G183100	1	44093190			0	0	0	0	0	0	0	0	0	0	0	0	0	0	0	0	0	0	0	0	0	0	0	0	0	0	0	0	0	0	0	0	0	0	0	0	0	0	0	0	0	0	0	0	0
Phvul.001G183200	1	44098476			0	0	0	0	0	0	0	0	0	0	0	0	0	0	0	0	0	0	0	0	0	0	0	0	0	0	0	0	0	0	0	0	0	0	0	0	0	0	0	0	0	0	0	0	0
Phvul.001G183300	1	44117076			0	0	0	0	0	0	0	0	0	0	0	0	0	0	0	0	0	0	0	0	0	0	0	0	0	0	0	0	0	0	0	0	0	0	0	0	0	0	0	0	0	0	0	0	0
Phvul.001G183400	1	44144900			0	0	0	0	0	0	0	0	0	0	0	0	0	0	0	0	0	0	0	0	0	0	0	0	0	0	0	0	0	0	0	0	0	0	0	0	0	0	0	0	0	0	0	0	0
Phvul.001G183500	1	44151370			0	0	0	0	0	0	0	0	0	0	0	0	0	0	0	0	0	0	0	0	0	0	0	0	0	0	0	0	0	0	0	0	0	0	0	0	0	0	0	0	0	0	0	0	0
Phvul.001G183600	1	44156868			0	0	0	0	0	0	0	0	0	0	0	0	0	0	0	0	0	0	0	0	0	0	0	0	0	0	0	0	0	0	0	0	0	0	0	0	0	0	0	0	0	0	0	0	0
Phvul.001G183700	1	44159118			0	0	0	0	0	0	0	0	0	0	0	0	0	0	0	0	0	0	0	0	0	0	0	0	0	0	0	0	0	0	0	0	0	0	0	0	0	0	0	0	0	0	0	0	0
Phvul.001G183800	1	44164060			0	0	0	0	0	0	0	0	0	0	0	0	0	0	0	0	0	0	0	0	0	0	0	0	0	0	0	0	0	0	0	0	0	0	0	0	0	0	0	0	0	0	0	0	0
Phvul.001G183900	1	44172132			0	0	0	0	0	0	0	0	0	0	0	0	0	0	0	0	0	0	0	0	0	0	0	0	0	0	0	0	0	0	0	0	0	0	0	0	0	0	0	0	0	0	0	0	0
Phvul.001G184000	1	44199754			0	0	0	0	0	0	0	0	0	0	0	0	0	0	0	0	0	0	0	0	0	0	0	0	0	0	0	0	0	0	0	0	0	0	0	0	0	0	0	0	0	0	0	0	0
Phvul.001G184100	1	44214693			0	0	0	0	0	0	0	0	0	0	0	0	0	0	0	0	0	0	0	0	0	0	0	0	0	0	0	0	0	0	0	0	0	0	0	0	0	0	0	0	0	0	0	0	0
Phvul.001G184200	1	44222786			0	0	0	0	0	0	0	0	0	0	0	0	0	0	0	0	0	0	0	0	0	0	0	0	0	0	0	0	0	0	0	0	0	0	0	0	0	0	0	0	0	0	0	0	0
Phvul.001G184300	1	44229459			0	0	0	0	0	0	0	0	0	0	0	0	0	0	0	0	0	0	0	0	0	0	0	0	0	0	0	0	0	0	0	0	0	0	0	0	0	0	0	0	0	0	0	0	0
Phvul.001G184400	1	44240562			0	0	0	0	0	0	0	0	0	0	0	0	0	0	0	0	0	0	0	0	0	0	0	0	0	0	0	0	0	0	0	0	0	0	0	0	0	0	0	0	0	0	0	0	0
Phvul.001G184500	1	44251371			0	0	0	0	0	0	0	0	0	0	0	0	0	0	0	0	0	0	0	0	0	0	0	0	0	0	0	0	0	0	0	0	0	0	0	0	0	0	0	0	0	0	0	0	0
Phvul.001G184600	1	44257200			0	0	0	0	0	0	0	0	0	0	0	0	0	0	0	0	0	0	0	0	0	0	0	0	0	0	0	0	0	0	0	0	0	0	0	0	0	0	0	0	0	0	0	0	0
Phvul.001G184700	1	44260897			0	0	0	0	0	0	0	0	0	0	0	0	0	0	0	0	0	0	0	0	0	0	0	0	0	0	0	0	0	0	0	0	0	0	0	0	0	0	0	0	0	0	0	0	0
Phvul.001G184800	1	44268456			0	0	0	0	0	0	0	0	0	0	0	0	0	0	0	0	0	0	0	0	0	0	0	0	0	0	0	0	0	0	0	0	0	0	0	0	0	0	0	0	0	0	0	0	0
Phvul.001G184900	1	44287610			0	0	0	0	0	0	0	0	0	0	0	0	0	0	0	0	0	0	0	0	0	0	0	0	0	0	0	0	0	0	0	0	0	0	0	0	0	0	0	0	0	0	0	0	0
Phvul.001G185000	1	44297539			0	0	0	0	0	0	0	0	0	0	0	0	0	0	0	0	0	0	0	0	0	0	0	0	0	0	0	0	0	0	0	0	0	0	0	0	0	0	0	0	0	0	0	0	0
Phvul.001G185100	1	44308938			0	0	0	0	0	0	0	0	0	0	0	0	0	0	0	0	0	0	0	0	0	0	0	0	0	0	0	0	0	0	0	0	0	0	0	0	0	0	0	0	0	0	0	0	0
Phvul.001G185200	1	44312302			0	0	0	0	0	0	0	0	0	0	0	0	0	0	0	0	0	0	0	0	0	0	0	0	0	0	0	0	0	0	0	0	0	0	0	0	0	0	0	0	0	0	0	0	0
Phvul.001G185301	1	44314274			0	0	0	0	0	0	0	0	0	0	0	0	0	0	0	0	0	0	0	0	0	0	0	0	0	0	0	0	0	0	0	0	0	0	0	0	0	0	0	0	0	0	0	0	0
Phvul.001G185400	1	44327823			0	0	0	0	0	0	0	0	0	0	0	0	0	0	0	0	0	0	0	0	0	0	0	0	0	0	0	0	0	0	0	0	0	0	0	0	0	0	0	0	0	0	0	0	0
Phvul.001G185500	1	44339367			0	0	0	0	0	0	0	0	0	0	0	0	0	0	0	0	0	0	0	0	0	0	0	0	0	0	0	0	0	0	0	0	0	0	0	0	0	0	0	0	0	0	0	0	0
Phvul.001G185600	1	44347653			0	0	0	0	0	0	0	0	0	0	0	0	0	0	0	0	0	0	0	0	0	0	0	0	0	0	0	0	0	0	0	0	0	0	0	0	0	0	0	0	0	0	0	0	0
Phvul.001G185700	1	44353039			0	0	0	0	0	0	0	0	0	0	0	0	0	0	0	0	0	0	0	0	0	0	0	0	0	0	0	0	0	0	0	0	0	0	0	0	0	0	0	0	0	0	0	0	0
Phvul.001G185800	1	44373899			0	0	0	0	0	0	0	0	0	0	0	0	0	0	0	0	0	0	0	0	0	0	0	0	0	0	0	0	0	0	0	0	0	0	0	0	0	0	0	0	0	0	0	0	0
Phvul.001G185900	1	44380361			0	0	0	0	0	0	0	0	0	0	0	0	0	0	0	0	0	0	0	0	0	0	0	0	0	0	0	0	0	0	0	0	0	0	0	0	0	0	0	0	0	0	0	0	0
Phvul.001G186000	1	44387084			0	0	0	0	0	0	0	0	0	0	0	0	0	0	0	0	0	0	0	0	0	0	0	0	0	0	0	0	0	0	0	0	0	0	0	0	0	0	0	0	0	0	0	0	0
Phvul.001G186100	1	44396951			0	0	0	0	0	0	0	0	0	0	0	0	0	0	0	0	0	0	0	0	0	0	0	0	0	0	0	0	0	0	0	0	0	0	0	0	0	0	0	0	0	0	0	0	0
Phvul.001G186200	1	44403067			0	0	0	0	0	0	0	0	0	0	0	0	0	0	0	0	0	0	0	0	0	0	0	0	0	0	0	0	0	0	0	0	0	0	0	0	0	0	0	0	0	0	0	0	0
Phvul.001G186300	1	44407806			0	0	0	0	0	0	0	0	0	0	0	0	0	0	0	0	0	0	0	0	0	0	0	0	0	0	0	0	0	0	0	0	0	0	0	0	0	0	0	0	0	0	0	0	0
Phvul.001G186400	1	44429385			0	0	0	0	0	0	0	0	0	0	0	0	0	0	0	0	0	0	0	0	0	0	0	0	0	0	0	0	0	0	0	0	0	0	0	0	0	0	0	0	0	0	0	0	0
Phvul.001G186500	1	44449598			0	0	0	0	0	0	0	0	0	0	0	0	0	0	0	0	0	0	0	0	0	0	0	0	0	0	0	0	0	0	0	0	0	0	0	0	0	0	0	0	0	0	0	0	0
Phvul.001G186600	1	44466763			0	0	0	0	0	0	0	0	0	0	0	0	0	0	0	0	0	0	0	0	0	0	0	0	0	0	0	0	0	0	0	0	0	0	0	0	0	0	0	0	0	0	0	0	0
Phvul.001G186700	1	44485047			0	0	0	0	0	0	0	0	0	0	0	0	0	0	0	0	0	0	0	0	0	0	0	0	0	0	0	0	0	0	0	0	0	0	0	0	0	0	0	0	0	0	0	0	0
Phvul.001G186800	1	44509056			0	0	0	0	0	0	0	0	0	0	0	0	0	0	0	0	0	0	0	0	0	0	0	0	0	0	0	0	0	0	0	0	0	0	0	0	0	0	0	0	0	0	0	0	0
Phvul.001G186900	1	44529267			0	0	0	0	0	0	0	0	0	0	0	0	0	0	0	0	0	0	0	0	0	0	0	0	0	0	0	0	0	0	0	0	0	0	0	0	0	0	0	0	0	0	0	0	0
Phvul.001G187000	1	44553396			0	0	0	0	0	0	0	0	0	0	0	0	0	0	0	0	0	0	0	0	0	0	0	0	0	0	0	0	0	0	0	0	0	0	0	0	0	0	0	0	0	0	0	0	0
Phvul.001G187100	1	44585119			0	0	0	0	0	0	0	0	0	0	0	0	0	0	0	0	0	0	0	0	0	0	0	0	0	0	0	0	0	0	0	0	0	0	0	0	0	0	0	0	0	0	0	0	0
Phvul.001G187150	1	44598494			0	0	0	0	0	0	0	0	0	0	0	0	0	0	0	0	0	0	0	0	0	0	0	0	0	0	0	0	0	0	0	0	0	0	0	0	0	0	0	0	0	0	0	0	0
Phvul.001G187200	1	44599690			0	0	0	0	0	0	0	0	0	0	0	0	0	0	0	0	0	0	0	0	0	0	0	0	0	0	0	0	0	0	0	0	0	0	0	0	0	0	0	0	0	0	0	0	0
Phvul.001G187300	1	44606290			0	0	0	0	0	0	0	0	0	0	0	0	0	0	0	0	0	0	0	0	0	0	0	0	0	0	0	0	0	0	0	0	0	0	0	0	0	0	0	0	0	0	0	0	0
Phvul.001G187400	1	44624106			0	0	0	0	0	0	0	0	0	0	0	0	0	0	0	0	0	0	0	0	0	0	0	0	0	0	0	0	0	0	0	0	0	0	0	0	0	0	0	0	0	0	0	0	0
Phvul.001G187500	1	44660176			0	0	0	0	0	0	0	0	0	0	0	0	0	0	0	0	0	0	0	0	0	0	0	0	0	0	0	0	0	0	0	0	0	0	0	0	0	0	0	0	0	0	0	0	0
Phvul.001G187600	1	44664562			0	0	0	0	0	0	0	0	0	0	0	0	0	0	0	0	0	0	0	0	0	0	0	0	0	0	0	0	0	0	0	0	0	0	0	0	0	0	0	0	0	0	0	0	0
Phvul.001G187700	1	44692490			0	0	0	0	0	0	0	0	0	0	0	0	0	0	0	0	0	0	0	0	0	0	0	0	0	0	0	0	0	0	0	0	0	0	0	0	0	0	0	0	0	0	0	0	0
Phvul.001G187800	1	44711473			0	0	0	0	0	0	0	0	0	0	0	0	0	0	0	0	0	0	0	0	0	0	0	0	0	0	0	0	0	0	0	0	0	0	0	0	0	0	0	0	0	0	0	0	0
Phvul.001G187900	1	44724591			0	0	0	0	0	0	0	0	0	0	0	0	0	0	0	0	0	0	0	0	0	0	0	0	0	0	0	0	0	0	0	0	0	0	0	0	0	0	0	0	0	0	0	0	0
Phvul.001G188000	1	44738014			0	0	0	0	0	0	0	0	0	0	0	0	0	0	0	0	0	0	0	0	0	0	0	0	0	0	0	0	0	0	0	0	0	0	0	0	0	0	0	0	0	0	0	0	0
Phvul.001G188100	1	44751610			0	0	0	0	0	0	0	0	0	0	0	0	0	0	0	0	0	0	0	0	0	0	0	0	0	0	0	0	0	0	0	0	0	0	0	0	0	0	0	0	0	0	0	0	0
Phvul.001G188300	1	44769511			0	0	0	0	0	0	0	0	0	0	0	0	0	0	0	0	0	0	0	0	0	0	0	0	0	0	0	0	0	0	0	0	0	0	0	0	0	0	0	0	0	0	0	0	0
Phvul.001G188401	1	44776800			0	0	0	0	0	0	0	0	0	0	0	0	0	0	0	0	0	0	0	0	0	0	0	0	0	0	0	0	0	0	0	0	0	0	0	0	0	0	0	0	0	0	0	0	0
Phvul.001G188500	1	44791054			0	0	0	0	0	0	0	0	0	0	0	0	0	0	0	0	0	0	0	0	0	0	0	0	0	0	0	0	0	0	0	0	0	0	0	0	0	0	0	0	0	0	0	0	0
Phvul.001G188600	1	44800712			0	0	0	0	0	0	0	0	0	0	0	0	0	0	0	0	0	0	0	0	0	0	0	0	0	0	0	0	0	0	0	0	0	0	0	0	0	0	0	0	0	0	0	0	0
Phvul.001G188700	1	44808058			0	0	0	0	0	0	0	0	0	0	0	0	0	0	0	0	0	0	0	0	0	0	0	0	0	0	0	0	0	0	0	0	0	0	0	0	0	0	0	0	0	0	0	0	0
Phvul.001G188800	1	44825865			0	0	0	0	0	0	0	0	0	0	0	0	0	0	0	0	0	0	0	0	0	0	0	0	0	0	0	0	0	0	0	0	0	0	0	0	0	0	0	0	0	0	0	0	0
Phvul.001G188900	1	44827548			0	0	0	0	0	0	0	0	0	0	0	0	0	0	0	0	0	0	0	0	0	0	0	0	0	0	0	0	0	0	0	0	0	0	0	0	0	0	0	0	0	0	0	0	0
Phvul.001G189000	1	44837081			0	0	0	0	0	0	0	0	0	0	0	0	0	0	0	0	0	0	0	0	0	0	0	0	0	0	0	0	0	0	0	0	0	0	0	0	0	0	0	0	0	0	0	0	0
Phvul.001G189100	1	44844966			0	0	0	0	0	0	0	0	0	0	0	0	0	0	0	0	0	0	0	0	0	0	0	0	0	0	0	0	0	0	0	0	0	0	0	0	0	0	0	0	0	0	0	0	0
Phvul.001G189200	1	44856139			0	0	0	0	0	0	0	0	0	0	0	0	0	0	0	0	0	0	0	0	0	0	0	0	0	0	0	0	0	0	0	0	0	0	0	0	0	0	0	0	0	0	0	0	0
Phvul.001G189300	1	44868743			0	0	0	0	0	0	0	0	0	0	0	0	0	0	0	0	0	0	0	0	0	0	0	0	0	0	0	0	0	0	0	0	0	0	0	0	0	0	0	0	0	0	0	0	0
Phvul.001G189400	1	44873571			0	0	0	0	0	0	0	0	0	0	0	0	0	0	0	0	0	0	0	0	0	0	0	0	0	0	0	0	0	0	0	0	0	0	0	0	0	0	0	0	0	0	0	0	0
Phvul.001G189500	1	44876891			0	0	0	0	0	0	0	0	0	0	0	0	0	0	0	0	0	0	0	0	0	0	0	0	0	0	0	0	0	0	0	0	0	0	0	0	0	0	0	0	0	0	0	0	0
Phvul.001G189600	1	44882577			0	0	0	0	0	0	0	0	0	0	0	0	0	0	0	0	0	0	0	0	0	0	0	0	0	0	0	0	0	0	0	0	0	0	0	0	0	0	0	0	0	0	0	0	0
Phvul.001G189700	1	44887858			0	0	0	0	0	0	0	0	0	0	0	0	0	0	0	0	0	0	0	0	0	0	0	0	0	0	0	0	0	0	0	0	0	0	0	0	0	0	0	0	0	0	0	0	0
Phvul.001G189800	1	44894448			0	0	0	0	0	0	0	0	0	0	0	0	0	0	0	0	0	0	0	0	0	0	0	0	0	0	0	0	0	0	0	0	0	0	0	0	0	0	0	0	0	0	0	0	0
Phvul.001G189900	1	44904639			0	0	0	0	0	0	0	0	0	0	0	0	0	0	0	0	0	0	0	0	0	0	0	0	0	0	0	0	0	0	0	0	0	0	0	0	0	0	0	0	0	0	0	0	0
Phvul.001G190000	1	44906363			0	0	0	0	0	0	0	0	0	0	0	0	0	0	0	0	0	0	0	0	0	0	0	0	0	0	0	0	0	0	0	0	0	0	0	0	0	0	0	0	0	0	0	0	0
Phvul.001G190100	1	44918977			0	0	0	0	0	0	0	0	0	0	0	0	0	0	0	0	0	0	0	0	0	0	0	0	0	0	0	0	0	0	0	0	0	0	0	0	0	0	0	0	0	0	0	0	0
Phvul.001G190200	1	44923696			0	0	0	0	0	0	0	0	0	0	0	0	0	0	0	0	0	0	0	0	0	0	0	0	0	0	0	0	0	0	0	0	0	0	0	0	0	0	0	0	0	0	0	0	0
Phvul.001G190300	1	44927119			0	0	0	0	0	0	0	0	0	0	0	0	0	0	0	0	0	0	0	0	0	0	0	0	0	0	0	0	0	0	0	0	0	0	0	0	0	0	0	0	0	0	0	0	0
Phvul.001G190400	1	44930406			0	0	0	0	0	0	0	0	0	0	0	0	0	0	0	0	0	0	0	0	0	0	0	0	0	0	0	0	0	0	0	0	0	0	0	0	0	0	0	0	0	0	0	0	0
Phvul.001G190500	1	44939152			0	0	0	0	0	0	0	0	0	0	0	0	0	0	0	0	0	0	0	0	0	0	0	0	0	0	0	0	0	0	0	0	0	0	0	0	0	0	0	0	0	0	0	0	0
Phvul.001G190600	1	44953799			0	0	0	0	0	0	0	0	0	0	0	0	0	0	0	0	0	0	0	0	0	0	0	0	0	0	0	0	0	0	0	0	0	0	0	0	0	0	0	0	0	0	0	0	0
Phvul.001G190700	1	44962524			0	0	0	0	0	0	0	0	0	0	0	0	0	0	0	0	0	0	0	0	0	0	0	0	0	0	0	0	0	0	0	0	0	0	0	0	0	0	0	0	0	0	0	0	0
Phvul.001G190800	1	44973048			0	0	0	0	0	0	0	0	0	0	0	0	0	0	0	0	0	0	0	0	0	0	0	0	0	0	0	0	0	0	0	0	0	0	0	0	0	0	0	0	0	0	0	0	0
Phvul.001G190900	1	44978271			0	0	0	0	0	0	0	0	0	0	0	0	0	0	0	0	0	0	0	0	0	0	0	0	0	0	0	0	0	0	0	0	0	0	0	0	0	0	0	0	0	0	0	0	0
Phvul.001G191000	1	44990118			0	0	0	0	0	0	0	0	0	0	0	0	0	0	0	0	0	0	0	0	0	0	0	0	0	0	0	0	0	0	0	0	0	0	0	0	0	0	0	0	0	0	0	0	0
Phvul.001G191100	1	44992129			0	0	0	0	0	0	0	0	0	0	0	0	0	0	0	0	0	0	0	0	0	0	0	0	0	0	0	0	0	0	0	0	0	0	0	0	0	0	0	0	0	0	0	0	0
Phvul.001G191200	1	44993536			0	0	0	0	0	0	0	0	0	0	0	0	0	0	0	0	0	0	0	0	0	0	0	0	0	0	0	0	0	0	0	0	0	0	0	0	0	0	0	0	0	0	0	0	0
Phvul.001G191300	1	45000909			0	0	0	0	0	0	0	0	0	0	0	0	0	0	0	0	0	0	0	0	0	0	0	0	0	0	0	0	0	0	0	0	0	0	0	0	0	0	0	0	0	0	0	0	0
Phvul.001G191400	1	45011799			0	0	0	0	0	0	0	0	0	0	0	0	0	0	0	0	0	0	0	0	0	0	0	0	0	0	0	0	0	0	0	0	0	0	0	0	0	0	0	0	0	0	0	0	0
Phvul.001G191500	1	45022533			0	0	0	0	0	0	0	0	0	0	0	0	0	0	0	0	0	0	0	0	0	0	0	0	0	0	0	0	0	0	0	0	0	0	0	0	0	0	0	0	0	0	0	0	0
Phvul.001G191600	1	45038438			0	0	0	0	0	0	0	0	0	0	0	0	0	0	0	0	0	0	0	0	0	0	0	0	0	0	0	0	0	0	0	0	0	0	0	0	0	0	0	0	0	0	0	0	0
Phvul.001G191700	1	45043013			0	0	0	0	0	0	0	0	0	0	0	0	0	0	0	0	0	0	0	0	0	0	0	0	0	0	0	0	0	0	0	0	0	0	0	0	0	0	0	0	0	0	0	0	0
Phvul.001G191800	1	45045461			0	0	0	0	0	0	0	0	0	0	0	0	0	0	0	0	0	0	0	0	0	0	0	0	0	0	0	0	0	0	0	0	0	0	0	0	0	0	0	0	0	0	0	0	0
Phvul.001G191900	1	45054162			0	0	0	0	0	0	0	0	0	0	0	0	0	0	0	0	0	0	0	0	0	0	0	0	0	0	0	0	0	0	0	0	0	0	0	0	0	0	0	0	0	0	0	0	0
Phvul.001G192000	1	45081772			0	0	0	0	0	0	0	0	0	0	0	0	0	0	0	0	0	0	0	0	0	0	0	0	0	0	0	0	0	0	0	0	0	0	0	0	0	0	0	0	0	0	0	0	0
Phvul.001G192100	1	45098169			0	0	0	0	0	0	0	0	0	0	0	0	0	0	0	0	0	0	0	0	0	0	0	0	0	0	0	0	0	0	0	0	0	0	0	0	0	0	0	0	0	0	0	0	0
Phvul.001G192200	1	45102438			0	0	0	0	0	0	0	0	0	0	0	0	0	0	0	0	0	0	0	0	0	0	0	0	0	0	0	0	0	0	0	0	0	0	0	0	0	0	0	0	0	0	0	0	0
Phvul.001G192300	1	45111753			0	0	0	0	0	0	0	0	0	0	0	0	0	0	0	0	0	0	0	0	0	0	0	0	0	0	0	0	0	0	0	0	0	0	0	0	0	0	0	0	0	0	0	0	0
Phvul.001G192400	1	45135107			0	0	0	0	0	0	0	0	0	0	0	0	0	0	0	0	0	0	0	0	0	0	0	0	0	0	0	0	0	0	0	0	0	0	0	0	0	0	0	0	0	0	0	0	0
Phvul.001G192500	1	45137886			0	0	0	0	0	0	0	0	0	0	0	0	0	0	0	0	0	0	0	0	0	0	0	0	0	0	0	0	0	0	0	0	0	0	0	0	0	0	0	0	0	0	0	0	0
Phvul.001G192600	1	45145733			0	0	0	0	0	0	0	0	0	0	0	0	0	0	0	0	0	0	0	0	0	0	0	0	0	0	0	0	0	0	0	0	0	0	0	0	0	0	0	0	0	0	0	0	0
[truncated: 25,107 more rows]
[truncated: 33 more columns]

## Sheet: S5_GBS
Table S5: Genotyping-by-sequencing significant associations of ≥ two methods of genome-wide association study using leaf and seed morphology and colorimetric data.
[truncated: 27,013 more rows]

[truncated: 4 more sheets: S6_SV, S7_WGS, S8_Candidate genes, S9_Seed_area_pval]
